# Supplementary material for: Metabolic gene alterations impact the clinical aggressiveness and drug responses of 32 human cancers
Source: Commun Biol. 2019 Nov 14;2:414. doi: 10.1038/s42003-019-0666-1 (PMC6856368; doi:10.1038/s42003-019-0666-1)
Supplement: Supplementary file 3 — Supplementary Data 1 [file 42003_2019_666_MOESM3_ESM.xlsx]

## Sheet: TCGA Cancer Types
Cancer Type ID	Full Name	Description	Tissue of Origin	Number of Samples
UCEC	Uterine Corpus Endometrial Carcinoma (TCGA, PanCancer Atlas)	Comprehensive TCGA PanCanAtlas (https://gdc.cancer.gov/about-data/publications/pancanatlas) data from 11k cases and all TCGA tumor types (33). (PMID: 29625048, 29596782, 29622463, 29617662, 29625055, 29625050)	Gynaecologic	509
SKCM	Skin Cutaneous Melanoma (TCGA, PanCancer Atlas)	Comprehensive TCGA PanCanAtlas (https://gdc.cancer.gov/about-data/publications/pancanatlas) data from 11k cases and all TCGA tumor types (33). (PMID: 29625048, 29596782, 29622463, 29617662, 29625055, 29625050)	Skin	362
BLCA	Bladder Urothelial Carcinoma (TCGA, PanCancer Atlas)	Bladder Urothelial Carcinoma TCGA PanCancer data. The original data is <a href="https://gdc.cancer.gov/about-data/publications/pancanatlas">here</a>. The publications are <a href="https://www.cell.com/pb-assets/consortium/pancanceratlas/pancani3/index.html">here</a>.	Urologic	405
UCS	Uterine Carcinosarcoma (TCGA, PanCancer Atlas)	Comprehensive TCGA PanCanAtlas (https://gdc.cancer.gov/about-data/publications/pancanatlas) data from 11k cases and all TCGA tumor types (33). (PMID: 29625048, 29596782, 29622463, 29617662, 29625055, 29625050)	Gynaecologic	56
OV	Ovarian Serous Cystadenocarcinoma (TCGA, PanCancer Atlas)	Ovarian Serous Cystadenocarcinoma TCGA PanCancer data. The original data is <a href="https://gdc.cancer.gov/about-data/publications/pancanatlas">here</a>. The publications are <a href="https://www.cell.com/pb-assets/consortium/pancanceratlas/pancani3/index.html">here</a>.	Gynaecologic	390
LUSC	Lung Squamous Cell Carcinoma (TCGA, PanCancer Atlas)	Lung Squamous Cell Carcinoma TCGA PanCancer data. The original data is <a href="https://gdc.cancer.gov/about-data/publications/pancanatlas">here</a>. The publications are <a href="https://www.cell.com/pb-assets/consortium/pancanceratlas/pancani3/index.html">here</a>.	Throacic	466
STAD	Stomach Adenocarcinoma (TCGA, PanCancer Atlas)	Comprehensive TCGA PanCanAtlas (https://gdc.cancer.gov/about-data/publications/pancanatlas) data from 11k cases and all TCGA tumor types (33). (PMID: 29625048, 29596782, 29622463, 29617662, 29625055, 29625050)	GI tract	426
LUAD	Lung Adenocarcinoma (TCGA, PanCancer Atlas)	Lung Adenocarcinoma TCGA PanCancer data. The original data is <a href="https://gdc.cancer.gov/about-data/publications/pancanatlas">here</a>. The publications are <a href="https://www.cell.com/pb-assets/consortium/pancanceratlas/pancani3/index.html">here</a>.	Throacic	505
ESCA	Esophageal Adenocarcinoma (TCGA, PanCancer Atlas)	Esophageal Adenocarcinoma TCGA PanCancer data. The original data is <a href="https://gdc.cancer.gov/about-data/publications/pancanatlas">here</a>. The publications are <a href="https://www.cell.com/pb-assets/consortium/pancanceratlas/pancani3/index.html">here</a>.	GI tract	180
DLBC	Diffuse Large B-Cell Lymphoma (TCGA, PanCancer Atlas)	Diffuse Large B-Cell Lymphoma TCGA PanCancer data. The original data is <a href="https://gdc.cancer.gov/about-data/publications/pancanatlas">here</a>. The publications are <a href="https://www.cell.com/pb-assets/consortium/pancanceratlas/pancani3/index.html">here</a>.	Haematolic & Lymphatic	37
CESC	Cervical Squamous Cell Carcinoma (TCGA, PanCancer Atlas)	Cervical Squamous Cell Carcinoma TCGA PanCancer data. The original data is <a href="https://gdc.cancer.gov/about-data/publications/pancanatlas">here</a>. The publications are <a href="https://www.cell.com/pb-assets/consortium/pancanceratlas/pancani3/index.html">here</a>.	Gynaecologic	277
HNSC	Head and Neck Squamous Cell Carcinoma (TCGA, PanCancer Atlas)	Head and Neck Squamous Cell Carcinoma TCGA PanCancer data. The original data is <a href="https://gdc.cancer.gov/about-data/publications/pancanatlas">here</a>. The publications are <a href="https://www.cell.com/pb-assets/consortium/pancanceratlas/pancani3/index.html">here</a>.	Head & Neck	494
SARC	Sarcoma (TCGA, PanCancer Atlas)	Comprehensive TCGA PanCanAtlas (https://gdc.cancer.gov/about-data/publications/pancanatlas) data from 11k cases and all TCGA tumor types (33). (PMID: 29625048, 29596782, 29622463, 29617662, 29625055, 29625050)	Soft Tissue	228
LIHC	Liver Hepatocellular Carcinoma (TCGA, PanCancer Atlas)	Liver Hepatocellular Carcinoma TCGA PanCancer data. The original data is <a href="https://gdc.cancer.gov/about-data/publications/pancanatlas">here</a>. The publications are <a href="https://www.cell.com/pb-assets/consortium/pancanceratlas/pancani3/index.html">here</a>.	GI tract	350
BRCA	Breast Invasive Carcinoma (TCGA, PanCancer Atlas)	Breast Invasive Carcinoma TCGA PanCancer data. The original data is <a href="https://gdc.cancer.gov/about-data/publications/pancanatlas">here</a>. The publications are <a href="https://www.cell.com/pb-assets/consortium/pancanceratlas/pancani3/index.html">here</a>.	Breast	984
COADREAD	Colorectal Adenocarcinoma (TCGA, PanCancer Atlas)	Colorectal Adenocarcinoma TCGA PanCancer data. The original data is <a href="https://gdc.cancer.gov/about-data/publications/pancanatlas">here</a>. The publications are <a href="https://www.cell.com/pb-assets/consortium/pancanceratlas/pancani3/index.html">here</a>.	GI tract	522
CHOL	Cholangiocarcinoma (TCGA, PanCancer Atlas)	Cholangiocarcinoma TCGA PanCancer data. The original data is <a href="https://gdc.cancer.gov/about-data/publications/pancanatlas">here</a>. The publications are <a href="https://www.cell.com/pb-assets/consortium/pancanceratlas/pancani3/index.html">here</a>.	GI tract	36
ACC	Adrenocortical Carcinoma (TCGA, PanCancer Atlas)	Adrenocortical Carcinoma TCGA PanCancer data. The original data is <a href="https://gdc.cancer.gov/about-data/publications/pancanatlas">here</a>. The publications are <a href="https://www.cell.com/pb-assets/consortium/pancanceratlas/pancani3/index.html">here</a>.	Endocrine	86
PAAD	Pancreatic Adenocarcinoma (TCGA, PanCancer Atlas)	Comprehensive TCGA PanCanAtlas (https://gdc.cancer.gov/about-data/publications/pancanatlas) data from 11k cases and all TCGA tumor types (33). (PMID: 29625048, 29596782, 29622463, 29617662, 29625055, 29625050)	GI tract	164
PRAD	Prostate Adenocarcinoma (TCGA, PanCancer Atlas)	Comprehensive TCGA PanCanAtlas (https://gdc.cancer.gov/about-data/publications/pancanatlas) data from 11k cases and all TCGA tumor types (33). (PMID: 29625048, 29596782, 29622463, 29617662, 29625055, 29625050)	Urologic	451
GBM	Glioblastoma Multiforme (TCGA, PanCancer Atlas)	Glioblastoma Multiforme TCGA PanCancer data. The original data is <a href="https://gdc.cancer.gov/about-data/publications/pancanatlas">here</a>. The publications are <a href="https://www.cell.com/pb-assets/consortium/pancanceratlas/pancani3/index.html">here</a>.	CNS	377
KIRP	Kidney Renal Papillary Cell Carcinoma (TCGA, PanCancer Atlas)	Kidney Renal Papillary Cell Carcinoma TCGA PanCancer data. The original data is <a href="https://gdc.cancer.gov/about-data/publications/pancanatlas">here</a>. The publications are <a href="https://www.cell.com/pb-assets/consortium/pancanceratlas/pancani3/index.html">here</a>.	Urologic	273
KIRC	Kidney Renal Clear Cell Carcinoma (TCGA, PanCancer Atlas)	Kidney Renal Clear Cell Carcinoma TCGA PanCancer data. The original data is <a href="https://gdc.cancer.gov/about-data/publications/pancanatlas">here</a>. The publications are <a href="https://www.cell.com/pb-assets/consortium/pancanceratlas/pancani3/index.html">here</a>.	Urologic	350
MESO	Mesothelioma (TCGA, PanCancer Atlas)	Mesothelioma TCGA PanCancer data. The original data is <a href="https://gdc.cancer.gov/about-data/publications/pancanatlas">here</a>. The publications are <a href="https://www.cell.com/pb-assets/consortium/pancanceratlas/pancani3/index.html">here</a>.	Throacic	77
LGG	Brain Lower Grade Glioma (TCGA, PanCancer Atlas)	Brain Lower Grade Glioma TCGA PanCancer data. The original data is <a href="https://gdc.cancer.gov/about-data/publications/pancanatlas">here</a>. The publications are <a href="https://www.cell.com/pb-assets/consortium/pancanceratlas/pancani3/index.html">here</a>.	CNS	497
UVM	Uveal Melanoma (TCGA, PanCancer Atlas)	Comprehensive TCGA PanCanAtlas (https://gdc.cancer.gov/about-data/publications/pancanatlas) data from 11k cases and all TCGA tumor types (33). (PMID: 29625048, 29596782, 29622463, 29617662, 29625055, 29625050)	Eye	79
PCPG	Pheochromocytoma and Paraganglioma (TCGA, PanCancer Atlas)	Comprehensive TCGA PanCanAtlas (https://gdc.cancer.gov/about-data/publications/pancanatlas) data from 11k cases and all TCGA tumor types (33). (PMID: 29625048, 29596782, 29622463, 29617662, 29625055, 29625050)	Endocrine	117
TGCT	Testicular Germ Cell Tumors (TCGA, PanCancer Atlas)	Comprehensive TCGA PanCanAtlas (https://gdc.cancer.gov/about-data/publications/pancanatlas) data from 11k cases and all TCGA tumor types (33). (PMID: 29625048, 29596782, 29622463, 29617662, 29625055, 29625050)	Urologic	132
KICH	Kidney Chromophobe (TCGA, PanCancer Atlas)	Kidney Chromophobe TCGA PanCancer data. The original data is <a href="https://gdc.cancer.gov/about-data/publications/pancanatlas">here</a>. The publications are <a href="https://www.cell.com/pb-assets/consortium/pancanceratlas/pancani3/index.html">here</a>.	Urologic	61
THYM	Thymoma (TCGA, PanCancer Atlas)	Comprehensive TCGA PanCanAtlas (https://gdc.cancer.gov/about-data/publications/pancanatlas) data from 11k cases and all TCGA tumor types (33). (PMID: 29625048, 29596782, 29622463, 29617662, 29625055, 29625050)	Haematolic & Lymphatic	108
LAML	Acute Myeloid Leukemia (TCGA, PanCancer Atlas)	Acute Myeloid Leukemia TCGA PanCancer data. The original data is <a href="https://gdc.cancer.gov/about-data/publications/pancanatlas">here</a>. The publications are <a href="https://www.cell.com/pb-assets/consortium/pancanceratlas/pancani3/index.html">here</a>.	Haematolic & Lymphatic	149
THCA	Thyroid Carcinoma (TCGA, PanCancer Atlas)	Comprehensive TCGA PanCanAtlas (https://gdc.cancer.gov/about-data/publications/pancanatlas) data from 11k cases and all TCGA tumor types (33). (PMID: 29625048, 29596782, 29622463, 29617662, 29625055, 29625050)	Endocrine	372

## Sheet: GDSC Cancer Types
Cancer Type ID	Number of Samples	Full Names	Tissue of Origin
ACC	1	Adrenocortical Carcinoma	Endocrine
ALL	26
BLCA	19	Bladder Urothelial Carcinoma	Urologic
BRCA	51	Breast Invasive Carcinoma	Breast
CESC	14	Cervical Squamous Cell Carcinoma	Gynaecologic
CLL	3
COADREAD	51	Colorectal Adenocarcinoma	GI tract
DLBC	35	Diffuse Large B-Cell Lymphoma	Haematolic & Lymphatic
ESCA	35	Esophageal Adenocarcinoma	GI tract
GBM	36	Glioblastoma Multiforme	CNS
HNSC	42	Head and Neck Squamous Cell Carcinoma	Head & Neck
KIRC	32	Kidney Renal Clear Cell Carcinoma	Urologic
LAML	28	Acute Myeloid Leukemia	Haematolic & Lymphatic
LCML	10
LGG	17	Brain Lower Grade Glioma	CNS
LIHC	17	Liver Hepatocellular Carcinoma	GI tract
LUAD	64	Lung Adenocarcinoma	Throacic
LUSC	15	Lung Squamous Cell Carcinoma	Throacic
MB	4
MESO	21	Mesothelioma	Throacic
MM	18
NB	32
OV	34	Ovarian Serous Cystadenocarcinoma	Gynaecologic
PAAD	30	Pancreatic Adenocarcinoma	GI tract
PRAD	6	Prostate Adenocarcinoma	Urologic
SCLC	66
SKCM	55	Skin Cutaneous Melanoma	Skin
STAD	25	Stomach Adenocarcinoma	GI tract
THCA	16	Thyroid Carcinoma	Endocrine
UCEC	9	Uterine Corpus Endometrial Carcinoma	Gynaecologic
CHOL	Not Available	Cholangiocarcinoma	GI tract
KICH	Not Available	Kidney Chromophobe	Urologic
KIRP	Not Available	Kidney Renal Papillary Cell Carcinoma	Urologic
PCPG	Not Available	Pheochromocytoma and Paraganglioma	Endocrine
SARC	Not Available	Sarcoma	Soft Tissue
TGCT	Not Available	Testicular Germ Cell Tumors	Urologic
THYM	Not Available	Thymoma	Haematolic & Lymphatic
UCS	Not Available	Uterine Carcinosarcoma	Gynaecologic
UVM	Not Available	Uveal Melanoma	Eye

## Sheet: Metabolic Pathways - First Tier
Metabolism	Pathway Code	Pathway Names	Number of Subpathways	Gene Count	Genes
R-HSA-1430728	R-HSA-1362409	Mitochondrial iron-sulfur cluster biogenesis	1	14	FDX1 FDX2 FDXR FXN GLRX5 HSCB ISCA1 ISCA2 ISCU LYRM4 NFS1 SLC25A28 SLC25A37
R-HSA-1430728	R-HSA-1428517	The citric acid (TCA) cycle and respiratory electron transport	2	176	ACAD9 ACO2 ADHFE1 ATP5F1A ATP5F1B ATP5F1C ATP5F1D ATP5F1E ATP5MC1 ATP5MC2 ATP5MC3 ATP5ME ATP5MF ATP5MG ATP5PB ATP5PD ATP5PF ATP5PO ATP5S BSG COQ10A COQ10B COX11 COX14 COX16 COX18 COX19 COX20 COX4I1 COX5A COX5B COX6A1 COX6B1 COX6C COX7A2L COX7B COX7C COX8A CS CYC1 CYCS D2HGDH DLAT DLD DLST ECSIT ETFA ETFB ETFDH FAHD1 FH GLO1 GSTZ1 HAGH IDH2 IDH3A IDH3B IDH3G L2HGDH LDHA LDHAL6A LDHAL6B LDHB LDHC L…
R-HSA-1430728	R-HSA-1475029	Reversible hydration of carbon dioxide	0	13	CA1 CA12 CA13 CA14 CA2 CA3 CA4 CA5A CA5B CA6 CA7 CA9
R-HSA-1430728	R-HSA-1483249	Inositol phosphate metabolism	12	49	CALM1 IMPA1 IMPA2 INPP1 INPP4A INPP4B INPP5A INPP5B INPP5D INPP5J INPPL1 IP6K1 IP6K2 IP6K3 IPMK IPPK ISYNA1 ITPK1 ITPKA ITPKB ITPKC MINPP1 MIOX MTMR7 MTMR9 NUDT10 NUDT11 NUDT3 NUDT4 OCRL PLCB1 PLCB2 PLCB3 PLCB4 PLCD1 PLCD3 PLCD4 PLCE1 PLCG1 PLCG2 PLCH1 PLCH2 PLCZ1 PLD4 PPIP5K1 PPIP5K2 PTEN SYNJ1
R-HSA-1430728	R-HSA-15869	Metabolism of nucleotides	4	101	ADA ADAL ADK ADPRM ADSL ADSS ADSSL1 AGXT2 AK1 AK2 AK4 AK5 AK6 AK7 AK8 AK9 AMPD1 AMPD2 AMPD3 APRT ATIC CAD CDA CMPK1 CTPS1 CTPS2 DCK DCTD DCTPP1 DGUOK DHODH DNPH1 DPYD DPYS DTYMK DUT ENTPD1 ENTPD2 ENTPD3 ENTPD4 ENTPD5 ENTPD6 ENTPD7 ENTPD8 GART GDA GLRX GMPR GMPR2 GMPS GPX1 GSR GUK1 HPRT1 IMPDH1 IMPDH2 ITPA LHPP NME1 NME2 NME2P1 NME3 NME4 NT5C NT5C1A NT5C1B NT5C2 NT5C3A NT5E NT5M NUDT1 NUDT13 NUDT1…
R-HSA-1430728	R-HSA-163685	Integration of energy metabolism	7	111	ABCC8 ACACA ACACB ACLY ADCY1 ADCY2 ADCY3 ADCY4 ADCY5 ADCY6 ADCY7 ADCY8 ADCY9 ADIPOQ ADIPOR1 ADIPOR2 ADRA2A ADRA2C AGPAT1 AHCYL1 AKAP5 ARL2 ARL2BP CACNA1A CACNA1C CACNA1D CACNA1E CACNA2D2 CACNB2 CACNB3 CHRM3 FASN FFAR1 GCG GCGR GLP1R GNA11 GNA14 GNA15 GNAI1 GNAI2 GNAQ GNAS GNB1 GNB2 GNB3 GNB4 GNB5 GNG10 GNG11 GNG12 GNG13 GNG2 GNG3 GNG4 GNG5 GNG7 GNG8 GNGT1 GNGT2 INS IQGAP1 ITPR1 ITPR2 ITPR3 KCNB1 …
R-HSA-1430728	R-HSA-189445	Metabolism of porphyrins	2	18	ALAD ALAS1 ALAS2 BLVRA BLVRB COX10 COX15 CPOX FECH HMBS HMOX1 HMOX2 PPOX UGT1A1 UGT1A4 UROD UROS
R-HSA-1430728	R-HSA-196854	Metabolism of vitamins and cofactors	3	190	AASDHPPT ABCC1 ABCD4 ACACA ACACB ACP5 AGRN AKR1B10 AKR1C1 AKR1C3 AKR1C4 AKT1 ALDH1L1 ALDH1L2 AMN AOX1 APOA1 APOA2 APOA4 APOB APOC2 APOC3 APOE APOM BCO1 BCO2 BST1 BTD CALM1 CD320 CD38 CLPS COASY COQ2 COQ3 COQ5 COQ6 COQ7 COQ9 CTRB1 CTRB2 CTRC CUBN CYB5A CYB5R3 CYP8B1 DHFR DHFR2 ENPP1 ENPP2 ENPP3 FASN FLAD1 FOLR2 FPGS GCH1 GCHFR GIF GPC1 GPC2 GPC3 GPC4 GPC5 GPC6 GPHN GPIHBP1 GSTO1 GSTO2 HLCS HSP90AA…
R-HSA-1430728	R-HSA-202131	Metabolism of nitric oxide	1	16	AKT1 CALM1 CAV1 CYGB DDAH1 DDAH2 DNM2 HSP90AA1 LYPLA1 NOS3 NOSIP NOSTRIN SPR WASL ZDHHC21
R-HSA-1430728	R-HSA-211859	Biological oxidations	3	222	AADAC ABHD10 ABHD14B ACSM1 ACSM2A ACSM2B ACSM4 ACSM5 ACSS1 ACSS2 ACY1 ACY3 ADH1A ADH1B ADH1C ADH4 ADH5 ADH6 ADH7 AHCY AHR AHRR AIP AKR1A1 AKR7A2 AKR7A3 AKR7L ALDH1A1 ALDH1B1 ALDH2 ALDH3A1 AOC1 AOC2 AOC3 ARNT ARNT2 AS3MT BPHL BPNT1 CBR3 CES1 CES2 CES3 CHAC1 CHAC2 CMBL CNDP2 COMT CYB5B CYB5R3 CYP11A1 CYP11B1 CYP11B2 CYP19A1 CYP1A1 CYP1A2 CYP1B1 CYP21A2 CYP24A1 CYP26A1 CYP26B1 CYP26C1 CYP27A1 CYP27B…
R-HSA-1430728	R-HSA-2161522	Abacavir transport and metabolism	2	11	ABCB1 ABCG2 ADAL ADH1A GUK1 NT5C2 PCK1 SLC22A1 SLC22A2 SLC22A3
R-HSA-1430728	R-HSA-2564830	Cytosolic iron-sulfur cluster assembly	0	14	ABCB7 BRIP1 CIAO1 CIAO2B CIAO3 CIAPIN1 ERCC2 MMS19 NDOR1 NUBP1 NUBP2 POLD1 RTEL1
R-HSA-1430728	R-HSA-556833	Metabolism of lipids	11	742	AACS ABCA1 ABCB11 ABCB4 ABCC1 ABCC3 ABCD1 ABHD3 ABHD4 ABHD5 ACAA1 ACAA2 ACACA ACACB ACAD10 ACAD11 ACADL ACADM ACADS ACADVL ACAT1 ACAT2 ACBD4 ACBD5 ACBD6 ACBD7 ACER1 ACER2 ACER3 ACHE ACLY ACOT1 ACOT11 ACOT12 ACOT13 ACOT2 ACOT4 ACOT6 ACOT7 ACOT7L ACOT8 ACOT9 ACOX1 ACOX2 ACOX3 ACOXL ACP6 ACSBG1 ACSBG2 ACSF2 ACSF3 ACSL1 ACSL3 ACSL4 ACSL5 ACSL6 ACSM3 ACSM6 ACSS3 AGK AGMO AGPAT1 AGPAT2 AGPAT3 AGPAT4 AG…
R-HSA-1430728	R-HSA-71291	Metabolism of amino acids and derivatives	11	371	AADAT AANAT AASS ACAD8 ACADSB ACAT1 ACMSD ADI1 ADO AFMID AGMAT AGXT AGXT2 AHCY AIMP1 AIMP2 ALDH18A1 ALDH4A1 ALDH6A1 ALDH7A1 ALDH9A1 AMD1 AMDHD1 AMT APIP ARG1 ARG2 ASL ASMT ASNS ASPA ASPG ASRGL1 ASS1 AUH AZIN1 AZIN2 BBOX1 BCAT1 BCAT2 BCKDHA BCKDHB BCKDK BHMT BHMT2 CARNMT1 CARNS1 CBS CDO1 CGA CHDH CKB CKM CKMT1A CKMT2 CPS1 CRYM CSAD CTH DAO DARS DBH DBT DCT DDC DDO DHTKD1 DIO1 DIO2 DIO3 DLAT DLD DL…
R-HSA-1430728	R-HSA-71387	Metabolism of carbohydrates	9	274	AAAS ABCC5 ACAN ADPGK AGL AGRN AKR1A1 AKR1B1 ALDH1A1 ALDOA ALDOB ALDOC ARSB B3GALT6 B3GAT1 B3GAT2 B3GAT3 B3GNT2 B3GNT3 B3GNT4 B3GNT7 B4GALT1 B4GALT2 B4GALT3 B4GALT4 B4GALT5 B4GALT6 B4GALT7 B4GAT1 BCAN BGN BPGM CALM1 CD44 CEMIP CHP1 CHPF CHPF2 CHST1 CHST11 CHST12 CHST13 CHST14 CHST15 CHST2 CHST3 CHST5 CHST6 CHST7 CHST9 CHSY1 CHSY3 CRYL1 CSGALNACT1 CSGALNACT2 CSPG4 CSPG5 DCN DCXR DERA DSE DSEL ENO1…
R-HSA-1430728	R-HSA-71737	Pyrophosphate hydrolysis	0	3	PPA1 PPA2

## Sheet: GDSC vs TCGA Alterations
CancerStudy	ChiSquare	pValue	AdjPValue
THCA	22.6574	1.93616e-06	4.45316e-05
LAML	16.7253	4.32003e-05	0.000496803
SKCM	4.13895	0.0419071	0.269439
UCEC	3.95044	0.046859	0.269439
COADREAD	2.0749	0.149739	0.50141
LGG	2.04604	0.152603	0.50141
LUSC	2.46838	0.116158	0.50141
PRAD	1.6226	0.20273	0.582849
KIRC	1.32794	0.249172	0.636774
BLCA	1.00575	0.315924	0.660568
OV	1.00575	0.315924	0.660568
ESCA	0.741427	0.389204	0.734694
GBM	0.503221	0.478088	0.734694
HNSC	0.500801	0.479148	0.734694
MESO	0.525431	0.468534	0.734694
DLBC	0.322613	0.570041	0.7727
LIHC	0.320802	0.571126	0.7727
ACC	0.180288	0.671125	0.812415
STAD	0.184729	0.66734	0.812415
PAAD	0.0809799	0.775974	0.89237
BRCA	0.0200321	0.887448	0.927786
LUAD	0.0205255	0.886079	0.927786
CESC	4.07195e-30	1	1
