# Supplementary material for: Metabolic gene alterations impact the clinical aggressiveness and drug responses of 32 human cancers
Source: Commun Biol. 2019 Nov 14;2:414. doi: 10.1038/s42003-019-0666-1 (PMC6856368; doi:10.1038/s42003-019-0666-1)
Supplement: Supplementary file 4 — Supplementary Data 2 [file 42003_2019_666_MOESM4_ESM.xlsx]

## Sheet: Pathway Drug Response Results
targetPathway	mean HM	mean LM	tValue	lower Bound	upper Bound	pValue	FDR
RTK signaling	2.80186	2.55337	5.9745	0.166952	0.330029	2.46659e-09	5.91983e-08
EGFR signaling	2.65601	3.05366	-5.16251	-0.548697	-0.246606	2.63475e-07	3.1617e-06
Other, kinases	2.84316	2.6594	5.00081	0.111732	0.255799	5.82265e-07	4.65812e-06
Cytoskeleton	3.666	3.35329	4.89462	0.187412	0.438003	1.0657e-06	6.39423e-06
Genome integrity	3.37546	3.18049	4.54918	0.110921	0.279007	5.66764e-06	2.72047e-05
WNT signaling	3.30646	3.09081	3.99474	0.109766	0.321543	6.77153e-05	0.000270861
Cell cycle	1.95425	1.75141	2.82269	0.0619472	0.343729	0.00478881	0.0164188
PI3K/MTOR signaling	1.57257	1.44837	2.4179	0.0235052	0.224905	0.0156373	0.0469119		Response of the LM and HM cancer cell line to the 24 classes of anticancer drugs that target variaous signalling pathways and/or Biological process
DNA replication	0.588265	0.383561	2.3103	0.0309776	0.378431	0.0209331	0.0558217
p53 pathway	3.58786	3.42012	2.21767	0.0192871	0.316193	0.0268335	0.0644003
Protein stability and degradation	-0.220364	-0.464601	2.0363	0.00901303	0.479461	0.0418522	0.0913139
ABL signaling	2.84302	2.6901	1.90006	-0.00537774	0.311233	0.0582603	0.116521
Other	2.94824	2.88347	1.80051	-0.00574267	0.135283	0.0718033	0.13256
Chromatin histone methylation	2.98363	2.87365	1.49103	-0.034763	0.254718	0.136268	0.233602
Chromatin histone acetylation	1.8603	1.7511	1.36974	-0.047116	0.26552	0.170867	0.266985
Chromatin other	2.36935	2.27463	1.34758	-0.0431516	0.232594	0.17799	0.266985
IGFR signaling	1.84254	1.77935	1.00472	-0.0601733	0.186535	0.315201	0.444989
ERK MAPK signaling	2.25766	2.20503	0.925723	-0.0588324	0.164103	0.354635	0.472846
Metabolism	4.07118	3.84352	0.880578	-0.27974	0.735046	0.378784	0.478464
Unclassified	4.14979	4.21292	-0.599449	-0.270329	0.144087	0.549321	0.659185
Mitosis	-0.726906	-0.674077	-0.483649	-0.266995	0.161337	0.628668	0.718478
Apoptosis regulation	0.588495	0.615465	-0.303609	-0.201158	0.147219	0.761451	0.830674
Hormone-related	3.64836	3.657	-0.164764	-0.111534	0.0942562	0.869165	0.905528
JNK and p38 signaling	2.88099	2.87245	0.118697	-0.132491	0.149562	0.905528	0.905528

## Sheet: 251 Drugs Comparison
Drug Name	Putative Target	Target Pathway	mean HM	mean LM	tValue	lower Bound	upper Bound	pValue	FDR
Afatinib	ERBB2, EGFR	EGFR signaling	1.70935	2.46814	-6.06491	-1.00439	-0.513186	2.07588e-09	4.62869e-07
CHIR-99021	GSK3A, GSK3B	WNT signaling	3.53606	3.109	5.98701	0.286974	0.567158	3.6882e-09	4.62869e-07
QL-XI-92	DDR1	Other	4.20073	3.67374	4.91673	0.316051	0.737933	1.46349e-06	9.18338e-05
SN-38	TOP1	DNA replication	-3.77754	-4.37542	4.92033	0.359037	0.836725	1.24023e-06	9.18338e-05
GSK269962A	ROCK1, ROCK2	Cytoskeleton	2.33005	1.78161	4.7385	0.320929	0.775964	2.96621e-06	0.000148904
Fedratinib	JAK2	Other, kinases	2.79921	2.16591	4.58946	0.361741	0.904844	6.54871e-06	0.000273954
CP724714	ERBB2	EGFR signaling	4.18918	4.54297	-4.37344	-0.512785	-0.194789	1.53663e-05	0.000550991
Gefitinib	EGFR	EGFR signaling	0.890044	1.31595	-4.31759	-0.619847	-0.231971	1.99913e-05	0.000627226
GSK429286A	ROCK1, ROCK2	Cytoskeleton	5.14852	4.68659	4.25089	0.24798	0.675881	2.94385e-05	0.000821008		Response of the LM and HM cancer cell line to 251 different anticancer drugs (regardless of the mode of action)
Palbociclib	CDK4, CDK6	Cell cycle	1.96938	1.38423	4.16242	0.308387	0.861914	4.23061e-05	0.00106188
BX795	TBK1, PDK1 (PDPK1), IKK, AURKB, AURKC	Other	2.18514	1.73579	3.99956	0.228233	0.670455	8.0394e-05	0.00168158
Talazoparib	PARP1, PARP2	Genome integrity	2.44806	1.87893	3.99562	0.288956	0.849299	7.91573e-05	0.00168158
AZD6482	PI3Kbeta	PI3K/MTOR signaling	2.37907	2.03246	3.93436	0.173604	0.519618	9.28464e-05	0.00170746
Foretinib	MET, KDR, TIE2, VEGFR3/FLT4, RON, PDGFR, FGFR1, EGFR	RTK signaling	0.563797	0.0622839	3.95465	0.251974	0.751053	9.52368e-05	0.00170746
Pazopanib	CSF1R, KIT, PDGFRA, PDGFRB	RTK signaling	3.36431	2.87624	3.93757	0.244103	0.732051	0.00010338	0.00172989
JW-7-24-1	LCK	Other, kinases	1.98462	1.49928	3.84029	0.236706	0.733971	0.00014786	0.00231956
Midostaurin	PKC, PPK, FLT1, c-FGR, others	Other	0.100729	-0.343119	3.80702	0.214425	0.673271	0.000170249	0.00251367
Piperlongumine	Induces reactive oxygen species	Other	1.76862	1.49203	3.77295	0.132514	0.420651	0.00018305	0.00255253
Rucaparib	PARP1, PARP2	Genome integrity	3.66892	3.36024	3.7593	0.147167	0.470197	0.000200739	0.00265187
Cabozantinib	VEGFR, MET, RET, KIT, FLT1, FLT3, FLT4, TIE2,AXL	Other, kinases	2.97394	2.49769	3.74306	0.225744	0.726767	0.000222471	0.00279201
BIX02189	MEK5, ERK5	ERK MAPK signaling	4.61721	4.2216	3.65285	0.182417	0.608809	0.000309829	0.00370319
HG6-64-1	BRAF	ERK MAPK signaling	1.11382	0.616054	3.59591	0.225502	0.770022	0.000370313	0.00422494
Cisplatin	DNA crosslinker	DNA replication	3.10437	2.7123	3.39628	0.16475	0.619382	0.000789993	0.00835593
TGX221	PI3Kbeta	PI3K/MTOR signaling	3.76843	3.09007	3.42664	0.287027	1.06969	0.000798973	0.00835593
Ponatinib	ABL, PDGFRA, VEGFR2, FGFR1, SRC, TIE2, FLT3	RTK signaling	0.714326	0.213309	3.35781	0.207164	0.79487	0.000906806	0.00910433
Motesanib	VEGFR, RET, KIT, PDGFR	RTK signaling	2.82258	2.52481	3.24184	0.116807	0.478735	0.00136067	0.0131357
LFM-A13	BTK	Other, kinases	4.73764	4.50744	3.21582	0.0893057	0.371109	0.0014498	0.0134777
Bleomycin (50 uM)	dsDNA break induction	DNA replication	2.44471	1.89798	3.17428	0.207961	0.8855	0.00163741	0.0146782
(5Z)-7-Oxozeaenol	TAK1	Other, kinases	0.883223	0.525415	3.04188	0.126577	0.589041	0.00250304	0.0216643
Linifanib	VEGFR1, VEGFR2, VEGFR3, CSF1R, FLT3, KIT	RTK signaling	2.49797	2.15407	3.04285	0.121076	0.566725	0.00264898	0.0221632
TAK-715	p38alpha, p38beta	JNK and p38 signaling	4.26693	4.58297	-2.99141	-0.523934	-0.108139	0.00300526	0.0243329
DMOG	HIF-PH	Metabolism	6.51276	6.14861	2.94862	0.121315	0.606986	0.0033916	0.0266028
Dactolisib	PI3K (Class 1), MTORC1, MTORC2	PI3K/MTOR signaling	-2.30216	-2.62687	2.91702	0.105663	0.54375	0.003797	0.0280308
OSI-027	MTORC1, MTORC2	PI3K/MTOR signaling	1.64908	1.0682	2.92194	0.189773	0.971998	0.00372432	0.0280308
THZ-2-49	CDK9	Cell cycle	2.95614	2.38829	2.82574	0.172481	0.963216	0.00501476	0.035963
BX-912	PDK1 (PDPK1)	PI3K/MTOR signaling	3.30121	2.88368	2.72558	0.115995	0.719061	0.00681865	0.0475412
Axitinib	PDGFR, KIT, VEGFR	RTK signaling	2.28597	1.97012	2.68624	0.0842645	0.547441	0.00771532	0.0498526
Cytarabine	Antimetabolite	DNA replication	0.333412	-0.0396979	2.66405	0.0974839	0.648735	0.00814325	0.0498526
TL-1-85	TAK	Other, kinases	3.5841	3.23352	2.66683	0.0918593	0.609306	0.00808137	0.0498526
Vinorelbine	Microtubule destabiliser	Mitosis	-3.87155	-3.46027	-2.68201	-0.713003	-0.109564	0.00770456	0.0498526
Y-39983	ROCK	Cytoskeleton	4.66099	4.34024	2.66467	0.0838519	0.557657	0.00813215	0.0498526
XMD8-85	ERK5, BET	Other	2.74489	2.30098	2.66804	0.115122	0.772679	0.00847917	0.0506731
SB590885	BRAF	ERK MAPK signaling	3.62053	3.90076	-2.62807	-0.489908	-0.0705538	0.00894477	0.0510258
Serdemetan	MDM2	p53 pathway	2.82558	2.60572	2.63552	0.0557692	0.383958	0.00878824	0.0510258
Tivozanib	VEGFR1, VEGFR2, VEGFR3	RTK signaling	0.523751	0.328529	2.62699	0.0488178	0.341627	0.00917929	0.0512
NVP-TAE684	ALK	RTK signaling	0.985412	0.361114	2.6147	0.152219	1.09638	0.00991545	0.0541039
Cyclopamine	SMO	Other	4.79121	4.40605	2.59753	0.0920559	0.678262	0.0103723	0.0553923
AZD7762	CHEK1, CHEK2	Cell cycle	-0.239425	-0.608121	2.55063	0.0840611	0.65333	0.0113245	0.0588283
Idelalisib	PI3Kdelta	PI3K/MTOR signaling	4.59894	4.31657	2.54277	0.0638646	0.50087	0.0114844	0.0588283
Lestaurtinib	FLT3, JAK2, NTRK1, NTRK2, NTRK3	Other, kinases	-0.371487	-0.734324	2.53189	0.0806968	0.644977	0.0119121	0.0597989
Pevonedistat	NAE	Other	0.349163	-0.038813	2.50104	0.0823931	0.693558	0.0130508	0.0641979
STF-62247	Autophagy inducer	Other	4.58988	4.35785	2.49216	0.048725	0.415345	0.0133	0.0641979
QL-XII-47	BTK, BMX	Other, kinases	1.83943	1.4442	2.43718	0.0761718	0.714286	0.0153512	0.0727012
QL-X-138	BTK	Other, kinases	1.96665	1.62418	2.41406	0.0634035	0.621535	0.0163161	0.0758399
AKT inhibitor VIII	AKT1, AKT2, AKT3	PI3K/MTOR signaling	2.46565	2.66996	-2.38877	-0.372268	-0.0363557	0.017196	0.0784764
VNLG/124	HDAC,RAR	Chromatin histone acetylation	4.03449	3.78942	2.36105	0.0405	0.449647	0.0191022	0.0856187
Sunitinib	PDGFR, KIT, VEGFR, FLT3, RET, CSF1R	RTK signaling	2.7219	2.02464	2.32907	0.104109	1.29041	0.0216437	0.0953084
FMK	RSK	Other, kinases	5.20861	5.01192	2.28642	0.0271939	0.36617	0.0231363	0.100124
Olaparib	PARP1, PARP2	Genome integrity	3.79864	3.65281	2.24971	0.018519	0.273144	0.0248378	0.105666
Nutlin-3a (-)	MDM2	p53 pathway	3.74719	3.44943	2.20904	0.0322564	0.563266	0.0281016	0.115631
PD173074	FGFR1, FGFR3	RTK signaling	2.8339	2.59428	2.20972	0.0260367	0.453201	0.0280423	0.115631
Phenformin	Biguanide agent	Other	7.69653	8.04927	-2.15683	-0.674458	-0.0310184	0.0317395	0.128494
SB216763	GSK3A, GSK3B	WNT signaling	4.53035	4.32514	2.11224	0.0137171	0.396694	0.0358186	0.142706
CAY10603	HDAC1, HDAC6	Chromatin histone acetylation	1.2943	0.985657	2.06958	0.0152522	0.602036	0.0392835	0.152678
GW-2580	CSF1R	RTK signaling	5.4542	5.29221	2.06914	0.00778966	0.316183	0.0395759	0.152678
Masitinib	KIT, PDGFRA, PDGFRB	Other, kinases	3.9299	3.68714	2.06226	0.0109955	0.474519	0.0401464	0.152678
Gemcitabine	Pyrimidine antimetabolite	DNA replication	-2.06456	-2.58146	2.04468	0.0194583	1.01434	0.0417377	0.156361
AT-7519	CDK1, CDK2, CDK4, CDK6, CDK9	Cell cycle	1.40562	1.76431	-2.03253	-0.705972	-0.0114063	0.0429797	0.158646
Crizotinib	MET, ALK, ROS1	RTK signaling	2.6861	2.3388	1.98558	0.00125046	0.693355	0.04919	0.177871
NSC-87877	SHP-1 (PTPN6), SHP-2 (PTPN11)	Other	4.92949	5.09524	-1.97077	-0.331219	-0.000287684	0.0496054	0.177871
WHI-P97	JAK3	Other, kinases	4.03226	4.21224	-1.95285	-0.361246	0.00128464	0.0516368	0.182547
NG-25	TAK1, MAP4K2	Other, kinases	3.01665	2.75295	1.8393	-0.0184756	0.545888	0.0668915	0.233191
Cetuximab	EGFR	EGFR signaling	5.87754	6.03736	-1.80887	-0.33351	0.0138776	0.0712258	0.241366
Obatoclax Mesylate	BCL2, BCL-XL, BCL-W, MCL1	Apoptosis regulation	-1.00164	-0.731772	-1.80667	-0.563609	0.023867	0.0716327	0.241366
PIK-93	PI3Kgamma	PI3K/MTOR signaling	3.04199	2.77974	1.80273	-0.0240255	0.548534	0.0724312	0.241366
WH-4-023	SRC, LCK	Other, kinases	2.09145	1.44562	1.80799	-0.0613334	1.35299	0.073083	0.241366
Luminespib	HSP90	Protein stability and degradation	-2.83648	-3.09624	1.78639	-0.0262743	0.545795	0.0749415	0.24429
Dasatinib	ABL, SRC, Ephrins, PDGFR, KIT	Other	0.0495375	-0.640342	1.78584	-0.0742425	1.454	0.0764121	0.24589
Omipalisib	PI3K (class 1), MTORC1, MTORC2	PI3K/MTOR signaling	-2.61411	-2.9134	1.75851	-0.0356014	0.634166	0.0796538	0.253077
TPCA-1	IKK2	Other, kinases	3.39679	3.14405	1.73597	-0.0337613	0.53926	0.0835895	0.262262
Tubastatin A	HDAC1, HDAC6, HDAC8	Chromatin histone acetylation	4.7957	4.59792	1.71675	-0.0290172	0.424574	0.0871504	0.270059
XMD15-27	CAMK2	Other, kinases	4.81446	4.68233	1.70214	-0.0206795	0.284951	0.0898462	0.275017
Genentech Cpd 10	AURKA, AURKB	Mitosis	2.92035	2.65596	1.68692	-0.0440155	0.572801	0.0926388	0.28005
IOX2	EGLN1	Other	0.0209736	-0.0989564	1.68109	-0.0204263	0.260286	0.093722	0.28005
Bexarotene	Retinioic X receptor (RXR) agonist	Other	3.51968	3.33302	1.66505	-0.0341136	0.407436	0.0971358	0.286836
YK-4-279	RNA helicase A	Other	1.61223	1.43427	1.63936	-0.0356071	0.391535	0.102116	0.298035
Vorinostat	HDAC inhibitor Class I, IIa, IIb, IV	Chromatin histone acetylation	1.19913	1.37787	-1.6187	-0.396152	0.0386729	0.106698	0.307829
Bortezomib	Proteasome	Protein stability and degradation	-5.77689	-6.16891	1.59411	-0.0935311	0.87756	0.112826	0.318194
UNC0638	G9a and GLP methyltransferases	Chromatin histone methylation	3.53349	3.39103	1.58977	-0.0334945	0.318428	0.112361	0.318194
Temsirolimus	MTOR	PI3K/MTOR signaling	-1.93136	-2.163	1.58463	-0.0560686	0.519352	0.114141	0.318328
BMS-536924	IGF1R, IR	IGFR signaling	2.13268	1.96917	1.57679	-0.0402769	0.367303	0.115538	0.318683
Nilotinib	ABL	ABL signaling	2.95073	2.78705	1.56584	-0.0423641	0.369738	0.118862	0.321654
Sorafenib	PDGFR, KIT, VEGFR, RAF	RTK signaling	2.09942	1.69881	1.57244	-0.105183	0.906407	0.119179	0.321654
Quizartinib	FLT3	RTK signaling	2.39806	2.21693	1.55702	-0.0481518	0.41041	0.120921	0.322884
FTI-277	Farnesyl-transferase (FNTA)	Other	2.09296	1.97856	1.53058	-0.0326174	0.261418	0.126804	0.328121
Vinblastine	Microtubule destabiliser	Mitosis	-3.91406	-4.11202	1.53543	-0.0557435	0.451667	0.125717	0.328121
WZ3105	SRC, ROCK2, NTRK2, FLT3, IRAK1, others	Other	0.488603	0.743251	-1.53594	-0.580942	0.0716469	0.125632	0.328121
PI-103	PI3Kalpha, DAPK3, CLK4, PIM3, HIPK2	PI3K/MTOR signaling	1.51781	1.18962	1.52312	-0.0957613	0.752132	0.128736	0.329721
GSK1070916	AURKA, AURKC	Mitosis	2.40534	2.14864	1.46481	-0.0882669	0.601676	0.144096	0.359592
Mitomycin-C	DNA crosslinker	DNA replication	-0.792574	-0.572341	-1.47153	-0.514827	0.0743623	0.142261	0.359592
SB52334	ALK5	RTK signaling	4.39916	4.55927	-1.45157	-0.377077	0.0568634	0.147561	0.359592
Saracatinib	ABL, SRC	RTK signaling	2.24974	1.95098	1.46602	-0.104715	0.702235	0.145249	0.359592
XMD14-99	ALK, CDK7, LTK, others	Other	4.65271	4.53222	1.45403	-0.0425783	0.283546	0.14698	0.359592
AZD8055	MTORC1, MTORC2	PI3K/MTOR signaling	0.0386846	0.165803	-1.42173	-0.303023	0.048787	0.156075	0.373093
Selumetinib	MEK1, MEK2	ERK MAPK signaling	1.91555	1.75629	1.42368	-0.0603898	0.378895	0.15501	0.373093
Zibotentan	Endothelin-1 receptor (EDNRA)	Other	5.63693	5.56905	1.40401	-0.0272344	0.162998	0.161273	0.381882
Bryostatin 1	PKC	Other, kinases	-2.8526	-2.97282	1.36382	-0.0532734	0.293711	0.173682	0.407422
Elesclomol	HSP90	Protein stability and degradation	-2.99445	-3.21876	1.32929	-0.107891	0.55651	0.184859	0.42235
Imatinib	ABL, KIT, PDGFR	RTK signaling	3.05361	2.86105	1.34394	-0.0919107	0.477044	0.182186	0.42235
NU7441	DNAPK	Genome integrity	2.44083	2.32764	1.32846	-0.0545265	0.280923	0.185094	0.42235
PHA-665752	MET	RTK signaling	2.90009	2.68936	1.31192	-0.107353	0.528814	0.192092	0.434369
BAY-61-3606	SYK	Other, kinases	2.41422	2.22974	1.27187	-0.100972	0.469937	0.204416	0.454057
XAV939	TNKS1, TNKS2	WNT signaling	3.29324	3.18939	1.27193	-0.0567285	0.264429	0.204238	0.454057
Dabrafenib	BRAF	ERK MAPK signaling	3.26384	3.03587	1.26201	-0.127197	0.583137	0.207711	0.457329
CGP-082996	CDK4	Cell cycle	2.68847	2.8928	-1.25208	-0.526666	0.118006	0.212403	0.459595
Lapatinib	ERBB2, EGFR	EGFR signaling	2.19255	2.42346	-1.25597	-0.593715	0.131909	0.210784	0.459595
Pyrimethamine	Dihydrofolate reductase (DHFR)	Other	3.70552	4.01091	-1.24741	-0.789547	0.178763	0.214395	0.459941
I-BET-762	BRD2, BRD3, BRD4	Chromatin other	4.07763	3.88762	1.22155	-0.116194	0.496209	0.222916	0.474168
rTRAIL	TRAIL receptor agonist	Apoptosis regulation	-0.807559	-0.648916	-1.20739	-0.417118	0.0998324	0.228148	0.481219
AR-42	HDAC1	Chromatin histone acetylation	0.0553152	-0.120358	1.18361	-0.116369	0.467716	0.237476	0.488577
GSK1904529A	IGF1R, IR	IGFR signaling	2.20847	2.28198	-1.18414	-0.195568	0.0485467	0.237089	0.488577
Ispinesib Mesylate	KSP	Mitosis	-1.4804	-1.29454	-1.18564	-0.494274	0.122548	0.236642	0.488577
Ruxolitinib	JAK1, JAK2	Other, kinases	4.19234	4.08234	1.17046	-0.0751157	0.295113	0.242958	0.495793
Alectinib	ALK	RTK signaling	3.79932	3.89694	-1.16294	-0.26273	0.0674848	0.245657	0.497258
SNX-2112	HSP90	Protein stability and degradation	-0.198266	-0.425109	1.15186	-0.160694	0.61438	0.250288	0.502578
SB505124	ALK4, ALK5	RTK signaling	4.36736	4.28026	1.13462	-0.063869	0.238062	0.257297	0.512552
Pelitinib	EGFR	EGFR signaling	1.71782	1.90667	-1.1231	-0.519599	0.141908	0.262196	0.518199
CUDC-101	HDAC1-10, EGFR, ERBB2	Other	-0.112303	0.0553465	-1.09669	-0.468476	0.133176	0.273654	0.52498
CX-5461	RNA Polymerase 1	Other	3.52806	3.34159	1.10963	-0.144292	0.517235	0.268088	0.52498
NVP-BHG712	EPHB4	Other	3.26176	3.10259	1.09742	-0.126278	0.444615	0.273355	0.52498
Parthenolide	HDAC1	Chromatin histone acetylation	3.13836	2.92941	1.09315	-0.168747	0.586661	0.276085	0.52498
Thapsigargin	SERCA	Other	-3.93292	-3.72607	-1.09279	-0.579355	0.165657	0.275371	0.52498
JNK Inhibitor VIII	JNK	JNK and p38 signaling	4.51794	4.43314	1.08601	-0.0689227	0.238519	0.278433	0.525464
MG-132	Proteasome, CAPN1	Protein stability and degradation	-0.275729	-0.519679	1.08266	-0.201075	0.688975	0.280603	0.525607
MPS-1-IN-1	MPS1	Mitosis	4.01652	4.14509	-1.06846	-0.365376	0.108219	0.286155	0.53191
S-Trityl-L-cysteine	KIF11	Mitosis	1.3307	1.60312	-1.06633	-0.777717	0.232892	0.288206	0.53191
UNC1215	L3MBTL3	Chromatin other	2.56893	2.51608	1.05504	-0.0457276	0.151434	0.292248	0.535433
Erlotinib	EGFR	EGFR signaling	2.23297	2.43768	-1.03219	-0.596556	0.187138	0.303632	0.552258
EHT-1864	RAC1, RAC2, RAC3	Cytoskeleton	3.83939	3.75932	1.02182	-0.0740581	0.234186	0.307594	0.555439
Veliparib	PARP1, PARP2	Genome integrity	4.05196	3.98056	1.01733	-0.0667693	0.209567	0.309899	0.555604
GSK690693	AKT1, AKT2, AKT3	PI3K/MTOR signaling	3.76721	3.90999	-1.00351	-0.422573	0.13701	0.316277	0.557877
KIN001-236	Angiopoietin-1 receptor	Other	4.49381	4.40825	1.00142	-0.0825639	0.253678	0.317422	0.557877
PLX-4720	BRAF	ERK MAPK signaling	3.93963	4.0201	-0.995002	-0.239228	0.0782944	0.320057	0.557877
XMD11-85h	BRSK2, FLT4, MARK4, PRKCD, RET, SPRK1	Other	3.97226	4.07778	-0.998256	-0.314109	0.103056	0.319486	0.557877
AICA Ribonucleotide	AMPK agonist	Metabolism	7.92996	8.04903	-0.985451	-0.356897	0.118767	0.32525	0.562403
CP466722	ATM	Genome integrity	2.90927	2.78581	0.977867	-0.125027	0.371946	0.328953	0.562403
Temozolomide	DNA alkylating agent	DNA replication	5.71002	5.639	0.977035	-0.072061	0.214119	0.329375	0.562403
BMS-345541	IKK1, IKK2	Other, kinases	3.23679	3.34259	-0.970357	-0.320386	0.108786	0.332669	0.564189
GSK319347A	IKK	Other	3.91453	4.02066	-0.964131	-0.324044	0.11178	0.336885	0.56488
GW441756	NTRK1	RTK signaling	2.36902	2.47878	-0.960677	-0.33469	0.115179	0.337578	0.56488
FH535	PPARgamma, PPARdelta	WNT signaling	1.84344	1.94088	-0.906175	-0.308889	0.114024	0.365457	0.607482
Bosutinib	SRC, ABL, TEC	Other, kinases	1.74245	1.85705	-0.886108	-0.369113	0.139923	0.376284	0.621364
FR-180204	ERK1, ERK2	ERK MAPK signaling	5.04974	4.97576	0.88004	-0.091497	0.239452	0.379594	0.622732
PF-562271	FAK, FAK2	Cytoskeleton	1.95394	1.87078	0.844709	-0.110491	0.276806	0.398877	0.645923
YM201636	PYKFYVE	Other	2.4562	2.54706	-0.845613	-0.302228	0.120501	0.39837	0.645923
QS11	ARFGAP1	Other	3.39253	3.50698	-0.833945	-0.384543	0.155641	0.404985	0.651611
AS605240	PI3Kgamma	PI3K/MTOR signaling	3.10417	3.24131	-0.824103	-0.464627	0.190348	0.41054	0.65634
ICL1100013	N-myristoyltransferase 1/2	Other	1.92742	1.81068	0.81649	-0.164452	0.397918	0.414774	0.658913
KIN001-244	PDK1 (PDPK1)	Other, kinases	3.48189	3.38795	0.812046	-0.133772	0.321642	0.417455	0.659001
Trametinib	MEK1, MEK2	ERK MAPK signaling	-1.64729	-1.49156	-0.751632	-0.563254	0.251778	0.452778	0.710296
A-443654	AKT1, AKT2, AKT3	PI3K/MTOR signaling	-0.813275	-0.650265	-0.728175	-0.605397	0.279377	0.46766	0.721342
PD0325901	MEK1, MEK2	ERK MAPK signaling	-1.36726	-1.23657	-0.726969	-0.484606	0.223223	0.467864	0.721342
SGC0946	DOT1L	Chromatin histone methylation	1.8553	1.81772	0.725876	-0.0642749	0.139436	0.468441	0.721342
Navitoclax	BCL2, BCL-XL, BCL-W	Apoptosis regulation	1.76405	1.65174	0.701005	-0.20337	0.427981	0.484015	0.736289
TW 37	BCL2, BCL-XL, MCL1	Apoptosis regulation	-0.463608	-0.533952	0.702913	-0.126404	0.267093	0.482525	0.736289
Salubrinal	EIF2A	Other	3.60949	3.50447	0.689644	-0.195882	0.405903	0.491495	0.743164
5-Fluorouracil	Antimetabolite (DNA & RNA)	Other	3.83017	3.93847	-0.665022	-0.428807	0.212213	0.506564	0.751927
AS601245	JNK1, JNK2, JNK2	JNK and p38 signaling	2.16725	2.23725	-0.649943	-0.281904	0.141904	0.516201	0.751927
Amuvatinib	KIT, PDGFRA, FLT3	Other, kinases	3.79503	3.88506	-0.638721	-0.367329	0.187277	0.523462	0.751927
BMS-509744	ITK	Other	3.03764	2.92884	0.612486	-0.242316	0.459927	0.541179	0.751927
CGP-60474	CDK1,CDK2,CDK5,CDK7,CDK9, PKC	Cell cycle	-2.11798	-2.24808	0.657467	-0.260953	0.521164	0.511903	0.751927
Daporinad	NAMPT	Metabolism	-1.83149	-1.99984	0.648768	-0.342243	0.678953	0.516967	0.751927
Doramapimod	p38, JNK2	JNK and p38 signaling	4.24058	4.18624	0.596724	-0.124981	0.233661	0.551214	0.751927
JQ1	BRD2, BRD3, BRD4, BRDT	Chromatin other	1.21167	1.14531	0.632026	-0.13983	0.272553	0.527601	0.751927
Linsitinib	IGF1R	IGFR signaling	2.22443	2.14139	0.64263	-0.171243	0.33733	0.520948	0.751927
OSI-930	KIT	RTK signaling	4.21577	4.14591	0.64971	-0.141893	0.281596	0.516476	0.751927
PFI-1	BRD4	Chromatin other	2.68246	2.62503	0.607639	-0.1285	0.243345	0.543858	0.751927
QL-XII-61	BMX, BTK	Other, kinases	4.08236	3.99557	0.603808	-0.196822	0.370397	0.546727	0.751927
Rapamycin	MTORC1	PI3K/MTOR signaling	-2.33431	-2.12177	-0.627212	-0.88344	0.458359	0.531707	0.751927
TL-2-105	not defined	Unclassified	4.14979	4.21292	-0.599449	-0.270329	0.144087	0.549321	0.751927
Tamoxifen	ESR1	Hormone-related	3.78752	3.82701	-0.614232	-0.16589	0.0869113	0.539421	0.751927
Tanespimycin	HSP90	Protein stability and degradation	-1.03672	-0.941401	-0.604105	-0.405779	0.215139	0.546212	0.751927
VX-702	p38	JNK and p38 signaling	3.08139	3.02895	0.636445	-0.109805	0.214683	0.525047	0.751927
ZG-10	JNK1	JNK and p38 signaling	1.6444	1.56928	0.610449	-0.167412	0.317646	0.542203	0.751927
Belinostat	HDAC1	Chromatin histone acetylation	0.58696	0.488346	0.585963	-0.232546	0.429774	0.558333	0.755337
Entinostat	HDAC1, HDAC3	Chromatin histone acetylation	0.936246	0.799253	0.582521	-0.327749	0.601735	0.561105	0.755337
MK-2206	AKT1, AKT2	PI3K/MTOR signaling	1.6255	1.6973	-0.579415	-0.315635	0.172044	0.562741	0.755337
CCT007093	PPM1D	Other	4.09168	4.05492	0.563776	-0.091473	0.164999	0.573256	0.755935
JNK-9L	JNK2, JNK3	JNK and p38 signaling	-0.260616	-0.314047	0.567371	-0.131775	0.238637	0.570819	0.755935
KIN001-266	MAP3K8	Other, kinases	3.57639	3.51896	0.560919	-0.143966	0.258815	0.575233	0.755935
VX-11e	ERK2	ERK MAPK signaling	2.77981	2.86086	-0.56934	-0.361213	0.19911	0.569555	0.755935
ZM447439	AURKA, AURKB	Mitosis	2.40231	2.33824	0.543531	-0.168019	0.296158	0.587219	0.767666
A-770041	LCK, FYN	Other, kinases	1.9421	1.79181	0.503288	-0.440159	0.740738	0.615564	0.780524
Dacinostat	HDAC1	Chromatin histone acetylation	-2.67744	-2.62351	-0.509833	-0.261935	0.154092	0.610491	0.780524
GSK650394	SGK2, SGK3	Other	3.35844	3.28038	0.498032	-0.230383	0.386513	0.618822	0.780524
KIN001-270	CDK9	Cell cycle	5.09392	5.05397	0.5023	-0.116542	0.196443	0.615811	0.780524
RO-3306	CDK1	Cell cycle	3.34958	3.29612	0.502025	-0.156241	0.263154	0.616084	0.780524
Shikonin	not defined	Other	0.183195	0.123688	0.521678	-0.164826	0.283839	0.60222	0.780524
WZ-1-84	BMX	Other, kinases	3.69809	3.78509	-0.519332	-0.417924	0.243934	0.604277	0.780524
BMS-754807	IGF1R, IR	IGFR signaling	0.696526	0.626319	0.493074	-0.209832	0.350246	0.622269	0.780948
HG-5-113-01	LOK, LTK, TRCB, ABL(T315I)	Other	1.71713	1.67074	0.479928	-0.144032	0.23681	0.631722	0.788867
Embelin	XIAP	Apoptosis regulation	2.85194	2.89287	-0.462675	-0.214959	0.133103	0.64391	0.796164
Methotrexate	Antimetabolite	DNA replication	-0.129189	-0.0603221	-0.464186	-0.361022	0.223289	0.642908	0.796164
Refametinib	MEK1, MEK2	ERK MAPK signaling	1.26405	1.21572	0.45169	-0.16179	0.258455	0.651646	0.80178
XMD8-92	MAPK7	Other, kinases	3.19577	3.14363	0.423845	-0.190648	0.294924	0.672202	0.823037
HG-5-88-01	EGFR, ADCK4	Other, kinases	3.3714	3.42336	-0.391243	-0.314062	0.210143	0.696092	0.839996
JQ12	HDAC1, HDAC2	Chromatin histone acetylation	1.38645	1.3235	0.398702	-0.247742	0.373653	0.690389	0.839996
OSU-03012	PDK1 (PDPK1)	Other, kinases	1.96602	2.00977	-0.393027	-0.262679	0.175181	0.69454	0.839996
Epothilone B	Microtubule stabiliser	Mitosis	-4.98934	-5.05315	0.378774	-0.267609	0.395247	0.705096	0.846397
Pictilisib	PI3K (class 1)	PI3K/MTOR signaling	0.973643	0.942349	0.374529	-0.132799	0.195388	0.708141	0.846397
AZ628	BRAF	ERK MAPK signaling	1.3282	1.21125	0.366528	-0.513734	0.747627	0.714512	0.849964
Lenalidomide	CRBN	Protein stability and degradation	4.00616	3.98079	0.35067	-0.117065	0.167819	0.726095	0.851635
NPK76-II-72-1	PLK3	Cell cycle	3.30715	3.35797	-0.359187	-0.329243	0.227595	0.7197	0.851635
PFI-3	SMARCA2, SMARCA4, PB1	Other	4.67935	4.65843	0.352605	-0.095818	0.137655	0.724627	0.851635
Tipifarnib	Farnesyl-transferase (FNTA)	Other	1.55698	1.6061	-0.313609	-0.357343	0.259107	0.754038	0.87622
Tretinoin	Retinoic acid	Other	4.13991	4.10095	0.313805	-0.205774	0.283696	0.753977	0.87622
IPA-3	PAK1	Cytoskeleton	4.30674	4.25929	0.306329	-0.257426	0.352315	0.759581	0.878593
PHA-793887	CDK2, CDK7, CDK5	Cell cycle	2.86199	2.8106	0.289551	-0.297891	0.400675	0.772361	0.881193
Tozasertib	AURKA, AURKB, AURKC, others	Mitosis	1.3299	1.24327	0.293179	-0.497663	0.670939	0.769825	0.881193
XMD13-2	RIPK1	Apoptosis regulation	3.68572	3.65378	0.294423	-0.18146	0.245339	0.768619	0.881193
Paclitaxel	Microtubule stabiliser	Mitosis	-3.15771	-3.07409	-0.275738	-0.682919	0.515694	0.78314	0.884809
THZ-2-102-1	CDK7	Cell cycle	-1.0037	-1.06689	0.271613	-0.394573	0.520935	0.786106	0.884809
Z-LLNle-CHO	gamma-secretase	Other	0.647089	0.697442	-0.274218	-0.413189	0.312485	0.784297	0.884809
Vismodegib	SMO	Other	4.5628	4.54233	0.248683	-0.141601	0.182541	0.803798	0.900685
Seliciclib	CDK2, CDK7, CDK9	Cell cycle	3.92505	3.89187	0.216774	-0.269332	0.335688	0.82869	0.92445
CCT-018159	HSP90	Protein stability and degradation	3.16529	3.18312	-0.178044	-0.214885	0.179218	0.858799	0.937405
Docetaxel	Microtubule stabiliser	Mitosis	-5.04051	-5.06532	0.177665	-0.250065	0.299687	0.859112	0.937405
Doxorubicin	Anthracycline	DNA replication	-1.69538	-1.66993	-0.171577	-0.31718	0.266283	0.863871	0.937405
Etoposide	TOP2	DNA replication	1.7702	1.74026	0.171962	-0.312603	0.37249	0.863573	0.937405
NSC-207895	MDM4	p53 pathway	4.20204	4.22348	-0.164694	-0.277488	0.23462	0.86929	0.937405
PAC-1	Procaspase-3, Procaspase-7	Apoptosis regulation	2.36448	2.34613	0.163567	-0.202407	0.239106	0.870181	0.937405
SL0101	RSK, AURKB, PIM1, PIM3	Other	4.6177	4.60564	0.176066	-0.122734	0.146855	0.860359	0.937405
ZSTK474	PI3K (class 1)	PI3K/MTOR signaling	1.16847	1.19891	-0.193442	-0.340166	0.279287	0.846751	0.937405
Sepantronium bromide	BIRC5	Apoptosis regulation	-3.53841	-3.57295	0.155833	-0.401523	0.470597	0.876265	0.939925
Bicalutamide	AR	Hormone-related	3.57334	3.56384	0.131096	-0.132815	0.151814	0.895744	0.948658
Bleomycin	dsDNA break induction	DNA replication	1.61606	1.64442	-0.135698	-0.439566	0.382847	0.892147	0.948658
Selisistat	SIRT1	Chromatin histone acetylation	5.50894	5.50014	0.140383	-0.114577	0.132179	0.888452	0.948658
GNF-2	BCR-ABL	ABL signaling	2.49297	2.48028	0.118335	-0.199413	0.224794	0.905979	0.951468
GW843682X	PLK1	Cell cycle	-2.31053	-2.27561	-0.120909	-0.605738	0.535909	0.903934	0.951468
JW-7-52-1	MTOR	PI3K/MTOR signaling	-1.87692	-1.84299	-0.111013	-0.638522	0.570668	0.911776	0.953566
KU-55933	ATM	Genome integrity	3.95669	3.96575	-0.0984354	-0.190374	0.172246	0.921661	0.959905
CI-1040	MEK1, MEK2	ERK MAPK signaling	2.05982	2.06817	-0.05974	-0.283555	0.26685	0.952404	0.971762
CMK	RSK2	ERK MAPK signaling	2.21117	2.19945	0.0599676	-0.37461	0.39806	0.952261	0.971762
KIN001-260	IKKB	Other	4.87491	4.88223	-0.0724003	-0.206143	0.191513	0.942331	0.971762
PF-4708671	S6K1	PI3K/MTOR signaling	3.93807	3.94344	-0.0626524	-0.173952	0.163214	0.950081	0.971762
QL-VIII-58	MTOR, ATR	Other	-1.10071	-1.09196	-0.061111	-0.291109	0.273607	0.951331	0.971762
Avagacestat	Amyloid beta20, Amyloid beta40	Other	4.22023	4.22237	-0.0329102	-0.129963	0.125678	0.973756	0.985536
T0901317	LXR, FXR	Other	4.52485	4.52187	0.0336423	-0.171651	0.177623	0.973184	0.985536
BI-2536	PLK1, PLK2, PLK3	Cell cycle	-1.82157	-1.81763	-0.0153719	-0.510129	0.502254	0.987756	0.994767
Enzastaurin	PKCB	Other, kinases	3.27396	3.2727	0.00805078	-0.30528	0.307789	0.993582	0.994767
Wee1 Inhibitor	WEE1, CHEK1	Cell cycle	2.21567	2.21639	-0.00656421	-0.214102	0.212679	0.994767	0.994767

## Sheet: 251 Significant Results
Drug Name	Putative Target	Target Pathway	mean HM	mean LM	tValue	lower Bound	upper Bound	pValue	FDR
Afatinib	ERBB2, EGFR	EGFR signaling	1.70935	2.46814	-6.06491	-1.00439	-0.513186	2.07588e-09	4.62869e-07
CHIR-99021	GSK3A, GSK3B	WNT signaling	3.53606	3.109	5.98701	0.286974	0.567158	3.6882e-09	4.62869e-07
QL-XI-92	DDR1	Other	4.20073	3.67374	4.91673	0.316051	0.737933	1.46349e-06	9.18338e-05
SN-38	TOP1	DNA replication	-3.77754	-4.37542	4.92033	0.359037	0.836725	1.24023e-06	9.18338e-05
GSK269962A	ROCK1, ROCK2	Cytoskeleton	2.33005	1.78161	4.7385	0.320929	0.775964	2.96621e-06	0.000148904
Fedratinib	JAK2	Other, kinases	2.79921	2.16591	4.58946	0.361741	0.904844	6.54871e-06	0.000273954
CP724714	ERBB2	EGFR signaling	4.18918	4.54297	-4.37344	-0.512785	-0.194789	1.53663e-05	0.000550991
Gefitinib	EGFR	EGFR signaling	0.890044	1.31595	-4.31759	-0.619847	-0.231971	1.99913e-05	0.000627226
GSK429286A	ROCK1, ROCK2	Cytoskeleton	5.14852	4.68659	4.25089	0.24798	0.675881	2.94385e-05	0.000821008
Palbociclib	CDK4, CDK6	Cell cycle	1.96938	1.38423	4.16242	0.308387	0.861914	4.23061e-05	0.00106188
BX795	TBK1, PDK1 (PDPK1), IKK, AURKB, AURKC	Other	2.18514	1.73579	3.99956	0.228233	0.670455	8.0394e-05	0.00168158		Significant Results: Response of the LM and HM cancer cell line to 251 different anticancer drugs (regardless of the mode of action)
Talazoparib	PARP1, PARP2	Genome integrity	2.44806	1.87893	3.99562	0.288956	0.849299	7.91573e-05	0.00168158
AZD6482	PI3Kbeta	PI3K/MTOR signaling	2.37907	2.03246	3.93436	0.173604	0.519618	9.28464e-05	0.00170746
Foretinib	MET, KDR, TIE2, VEGFR3/FLT4, RON, PDGFR, FGFR1, EGFR	RTK signaling	0.563797	0.0622839	3.95465	0.251974	0.751053	9.52368e-05	0.00170746
Pazopanib	CSF1R, KIT, PDGFRA, PDGFRB	RTK signaling	3.36431	2.87624	3.93757	0.244103	0.732051	0.00010338	0.00172989
JW-7-24-1	LCK	Other, kinases	1.98462	1.49928	3.84029	0.236706	0.733971	0.00014786	0.00231956
Midostaurin	PKC, PPK, FLT1, c-FGR, others	Other	0.100729	-0.343119	3.80702	0.214425	0.673271	0.000170249	0.00251367
Piperlongumine	Induces reactive oxygen species	Other	1.76862	1.49203	3.77295	0.132514	0.420651	0.00018305	0.00255253
Rucaparib	PARP1, PARP2	Genome integrity	3.66892	3.36024	3.7593	0.147167	0.470197	0.000200739	0.00265187
Cabozantinib	VEGFR, MET, RET, KIT, FLT1, FLT3, FLT4, TIE2,AXL	Other, kinases	2.97394	2.49769	3.74306	0.225744	0.726767	0.000222471	0.00279201
BIX02189	MEK5, ERK5	ERK MAPK signaling	4.61721	4.2216	3.65285	0.182417	0.608809	0.000309829	0.00370319
HG6-64-1	BRAF	ERK MAPK signaling	1.11382	0.616054	3.59591	0.225502	0.770022	0.000370313	0.00422494
Cisplatin	DNA crosslinker	DNA replication	3.10437	2.7123	3.39628	0.16475	0.619382	0.000789993	0.00835593
TGX221	PI3Kbeta	PI3K/MTOR signaling	3.76843	3.09007	3.42664	0.287027	1.06969	0.000798973	0.00835593
Ponatinib	ABL, PDGFRA, VEGFR2, FGFR1, SRC, TIE2, FLT3	RTK signaling	0.714326	0.213309	3.35781	0.207164	0.79487	0.000906806	0.00910433
Motesanib	VEGFR, RET, KIT, PDGFR	RTK signaling	2.82258	2.52481	3.24184	0.116807	0.478735	0.00136067	0.0131357
LFM-A13	BTK	Other, kinases	4.73764	4.50744	3.21582	0.0893057	0.371109	0.0014498	0.0134777
Bleomycin (50 uM)	dsDNA break induction	DNA replication	2.44471	1.89798	3.17428	0.207961	0.8855	0.00163741	0.0146782
(5Z)-7-Oxozeaenol	TAK1	Other, kinases	0.883223	0.525415	3.04188	0.126577	0.589041	0.00250304	0.0216643
Linifanib	VEGFR1, VEGFR2, VEGFR3, CSF1R, FLT3, KIT	RTK signaling	2.49797	2.15407	3.04285	0.121076	0.566725	0.00264898	0.0221632
TAK-715	p38alpha, p38beta	JNK and p38 signaling	4.26693	4.58297	-2.99141	-0.523934	-0.108139	0.00300526	0.0243329
DMOG	HIF-PH	Metabolism	6.51276	6.14861	2.94862	0.121315	0.606986	0.0033916	0.0266028
Dactolisib	PI3K (Class 1), MTORC1, MTORC2	PI3K/MTOR signaling	-2.30216	-2.62687	2.91702	0.105663	0.54375	0.003797	0.0280308
OSI-027	MTORC1, MTORC2	PI3K/MTOR signaling	1.64908	1.0682	2.92194	0.189773	0.971998	0.00372432	0.0280308
THZ-2-49	CDK9	Cell cycle	2.95614	2.38829	2.82574	0.172481	0.963216	0.00501476	0.035963
BX-912	PDK1 (PDPK1)	PI3K/MTOR signaling	3.30121	2.88368	2.72558	0.115995	0.719061	0.00681865	0.0475412
Axitinib	PDGFR, KIT, VEGFR	RTK signaling	2.28597	1.97012	2.68624	0.0842645	0.547441	0.00771532	0.0498526
Cytarabine	Antimetabolite	DNA replication	0.333412	-0.0396979	2.66405	0.0974839	0.648735	0.00814325	0.0498526
TL-1-85	TAK	Other, kinases	3.5841	3.23352	2.66683	0.0918593	0.609306	0.00808137	0.0498526
Vinorelbine	Microtubule destabiliser	Mitosis	-3.87155	-3.46027	-2.68201	-0.713003	-0.109564	0.00770456	0.0498526
Y-39983	ROCK	Cytoskeleton	4.66099	4.34024	2.66467	0.0838519	0.557657	0.00813215	0.0498526
SB590885	BRAF	ERK MAPK signaling	0	0	0	0	0	0	0
Serdemetan	MDM2	p53 pathway	0	0	0	0	0	0	0
Tivozanib	VEGFR1, VEGFR2, VEGFR3	RTK signaling	0	0	0	0	0	0	0
NVP-TAE684	ALK	RTK signaling	0	0	0	0	0	0	0
Cyclopamine	SMO	Other	0	0	0	0	0	0	0
AZD7762	CHEK1, CHEK2	Cell cycle	0	0	0	0	0	0	0
Idelalisib	PI3Kdelta	PI3K/MTOR signaling	0	0	0	0	0	0	0
Lestaurtinib	FLT3, JAK2, NTRK1, NTRK2, NTRK3	Other, kinases	0	0	0	0	0	0	0
Pevonedistat	NAE	Other	0	0	0	0	0	0	0
STF-62247	Autophagy inducer	Other	0	0	0	0	0	0	0
QL-XII-47	BTK, BMX	Other, kinases	0	0	0	0	0	0	0
QL-X-138	BTK	Other, kinases	0	0	0	0	0	0	0
AKT inhibitor VIII	AKT1, AKT2, AKT3	PI3K/MTOR signaling	0	0	0	0	0	0	0
VNLG/124	HDAC,RAR	Chromatin histone acetylation	0	0	0	0	0	0	0
Sunitinib	PDGFR, KIT, VEGFR, FLT3, RET, CSF1R	RTK signaling	0	0	0	0	0	0	0
FMK	RSK	Other, kinases	0	0	0	0	0	0	0
Olaparib	PARP1, PARP2	Genome integrity	0	0	0	0	0	0	0
Nutlin-3a (-)	MDM2	p53 pathway	0	0	0	0	0	0	0
PD173074	FGFR1, FGFR3	RTK signaling	0	0	0	0	0	0	0
Phenformin	Biguanide agent	Other	0	0	0	0	0	0	0
SB216763	GSK3A, GSK3B	WNT signaling	0	0	0	0	0	0	0
CAY10603	HDAC1, HDAC6	Chromatin histone acetylation	0	0	0	0	0	0	0
GW-2580	CSF1R	RTK signaling	0	0	0	0	0	0	0
Masitinib	KIT, PDGFRA, PDGFRB	Other, kinases	0	0	0	0	0	0	0
Gemcitabine	Pyrimidine antimetabolite	DNA replication	0	0	0	0	0	0	0
AT-7519	CDK1, CDK2, CDK4, CDK6, CDK9	Cell cycle	0	0	0	0	0	0	0
Crizotinib	MET, ALK, ROS1	RTK signaling	0	0	0	0	0	0	0
NSC-87877	SHP-1 (PTPN6), SHP-2 (PTPN11)	Other	0	0	0	0	0	0	0
WHI-P97	JAK3	Other, kinases	0	0	0	0	0	0	0
NG-25	TAK1, MAP4K2	Other, kinases	0	0	0	0	0	0	0
Cetuximab	EGFR	EGFR signaling	0	0	0	0	0	0	0
Obatoclax Mesylate	BCL2, BCL-XL, BCL-W, MCL1	Apoptosis regulation	0	0	0	0	0	0	0
PIK-93	PI3Kgamma	PI3K/MTOR signaling	0	0	0	0	0	0	0
WH-4-023	SRC, LCK	Other, kinases	0	0	0	0	0	0	0
Luminespib	HSP90	Protein stability and degradation	0	0	0	0	0	0	0
Dasatinib	ABL, SRC, Ephrins, PDGFR, KIT	Other	0	0	0	0	0	0	0
Omipalisib	PI3K (class 1), MTORC1, MTORC2	PI3K/MTOR signaling	0	0	0	0	0	0	0
TPCA-1	IKK2	Other, kinases	0	0	0	0	0	0	0
Tubastatin A	HDAC1, HDAC6, HDAC8	Chromatin histone acetylation	0	0	0	0	0	0	0
XMD15-27	CAMK2	Other, kinases	0	0	0	0	0	0	0
Genentech Cpd 10	AURKA, AURKB	Mitosis	0	0	0	0	0	0	0
IOX2	EGLN1	Other	0	0	0	0	0	0	0
Bexarotene	Retinioic X receptor (RXR) agonist	Other	0	0	0	0	0	0	0
YK-4-279	RNA helicase A	Other	0	0	0	0	0	0	0
Vorinostat	HDAC inhibitor Class I, IIa, IIb, IV	Chromatin histone acetylation	0	0	0	0	0	0	0
Bortezomib	Proteasome	Protein stability and degradation	0	0	0	0	0	0	0
UNC0638	G9a and GLP methyltransferases	Chromatin histone methylation	0	0	0	0	0	0	0
Temsirolimus	MTOR	PI3K/MTOR signaling	0	0	0	0	0	0	0
BMS-536924	IGF1R, IR	IGFR signaling	0	0	0	0	0	0	0
Nilotinib	ABL	ABL signaling	0	0	0	0	0	0	0
Sorafenib	PDGFR, KIT, VEGFR, RAF	RTK signaling	0	0	0	0	0	0	0
Quizartinib	FLT3	RTK signaling	0	0	0	0	0	0	0
FTI-277	Farnesyl-transferase (FNTA)	Other	0	0	0	0	0	0	0
Vinblastine	Microtubule destabiliser	Mitosis	0	0	0	0	0	0	0
WZ3105	SRC, ROCK2, NTRK2, FLT3, IRAK1, others	Other	0	0	0	0	0	0	0
PI-103	PI3Kalpha, DAPK3, CLK4, PIM3, HIPK2	PI3K/MTOR signaling	0	0	0	0	0	0	0
GSK1070916	AURKA, AURKC	Mitosis	0	0	0	0	0	0	0
Mitomycin-C	DNA crosslinker	DNA replication	0	0	0	0	0	0	0
SB52334	ALK5	RTK signaling	0	0	0	0	0	0	0
Saracatinib	ABL, SRC	RTK signaling	0	0	0	0	0	0	0
XMD14-99	ALK, CDK7, LTK, others	Other	0	0	0	0	0	0	0
AZD8055	MTORC1, MTORC2	PI3K/MTOR signaling	0	0	0	0	0	0	0
Selumetinib	MEK1, MEK2	ERK MAPK signaling	0	0	0	0	0	0	0
Zibotentan	Endothelin-1 receptor (EDNRA)	Other	0	0	0	0	0	0	0
Bryostatin 1	PKC	Other, kinases	0	0	0	0	0	0	0
Elesclomol	HSP90	Protein stability and degradation	0	0	0	0	0	0	0
Imatinib	ABL, KIT, PDGFR	RTK signaling	0	0	0	0	0	0	0
NU7441	DNAPK	Genome integrity	0	0	0	0	0	0	0
PHA-665752	MET	RTK signaling	0	0	0	0	0	0	0
BAY-61-3606	SYK	Other, kinases	0	0	0	0	0	0	0
XAV939	TNKS1, TNKS2	WNT signaling	0	0	0	0	0	0	0
Dabrafenib	BRAF	ERK MAPK signaling	0	0	0	0	0	0	0
CGP-082996	CDK4	Cell cycle	0	0	0	0	0	0	0
Lapatinib	ERBB2, EGFR	EGFR signaling	0	0	0	0	0	0	0
Pyrimethamine	Dihydrofolate reductase (DHFR)	Other	0	0	0	0	0	0	0
I-BET-762	BRD2, BRD3, BRD4	Chromatin other	0	0	0	0	0	0	0
rTRAIL	TRAIL receptor agonist	Apoptosis regulation	0	0	0	0	0	0	0
AR-42	HDAC1	Chromatin histone acetylation	0	0	0	0	0	0	0
GSK1904529A	IGF1R, IR	IGFR signaling	0	0	0	0	0	0	0
Ispinesib Mesylate	KSP	Mitosis	0	0	0	0	0	0	0
Ruxolitinib	JAK1, JAK2	Other, kinases	0	0	0	0	0	0	0
Alectinib	ALK	RTK signaling	0	0	0	0	0	0	0
SNX-2112	HSP90	Protein stability and degradation	0	0	0	0	0	0	0
SB505124	ALK4, ALK5	RTK signaling	0	0	0	0	0	0	0
Pelitinib	EGFR	EGFR signaling	0	0	0	0	0	0	0
CUDC-101	HDAC1-10, EGFR, ERBB2	Other	0	0	0	0	0	0	0
CX-5461	RNA Polymerase 1	Other	0	0	0	0	0	0	0
NVP-BHG712	EPHB4	Other	0	0	0	0	0	0	0
Parthenolide	HDAC1	Chromatin histone acetylation	0	0	0	0	0	0	0
Thapsigargin	SERCA	Other	0	0	0	0	0	0	0
JNK Inhibitor VIII	JNK	JNK and p38 signaling	0	0	0	0	0	0	0
MG-132	Proteasome, CAPN1	Protein stability and degradation	0	0	0	0	0	0	0
MPS-1-IN-1	MPS1	Mitosis	0	0	0	0	0	0	0
S-Trityl-L-cysteine	KIF11	Mitosis	0	0	0	0	0	0	0
UNC1215	L3MBTL3	Chromatin other	0	0	0	0	0	0	0
Erlotinib	EGFR	EGFR signaling	0	0	0	0	0	0	0
EHT-1864	RAC1, RAC2, RAC3	Cytoskeleton	0	0	0	0	0	0	0
Veliparib	PARP1, PARP2	Genome integrity	0	0	0	0	0	0	0
GSK690693	AKT1, AKT2, AKT3	PI3K/MTOR signaling	0	0	0	0	0	0	0
KIN001-236	Angiopoietin-1 receptor	Other	0	0	0	0	0	0	0
PLX-4720	BRAF	ERK MAPK signaling	0	0	0	0	0	0	0
XMD11-85h	BRSK2, FLT4, MARK4, PRKCD, RET, SPRK1	Other	0	0	0	0	0	0	0
AICA Ribonucleotide	AMPK agonist	Metabolism	0	0	0	0	0	0	0
CP466722	ATM	Genome integrity	0	0	0	0	0	0	0
Temozolomide	DNA alkylating agent	DNA replication	0	0	0	0	0	0	0
BMS-345541	IKK1, IKK2	Other, kinases	0	0	0	0	0	0	0
GSK319347A	IKK	Other	0	0	0	0	0	0	0
GW441756	NTRK1	RTK signaling	0	0	0	0	0	0	0
FH535	PPARgamma, PPARdelta	WNT signaling	0	0	0	0	0	0	0
Bosutinib	SRC, ABL, TEC	Other, kinases	0	0	0	0	0	0	0
FR-180204	ERK1, ERK2	ERK MAPK signaling	0	0	0	0	0	0	0
PF-562271	FAK, FAK2	Cytoskeleton	0	0	0	0	0	0	0
YM201636	PYKFYVE	Other	0	0	0	0	0	0	0
QS11	ARFGAP1	Other	0	0	0	0	0	0	0
AS605240	PI3Kgamma	PI3K/MTOR signaling	0	0	0	0	0	0	0
ICL1100013	N-myristoyltransferase 1/2	Other	0	0	0	0	0	0	0
KIN001-244	PDK1 (PDPK1)	Other, kinases	0	0	0	0	0	0	0
Trametinib	MEK1, MEK2	ERK MAPK signaling	0	0	0	0	0	0	0
A-443654	AKT1, AKT2, AKT3	PI3K/MTOR signaling	0	0	0	0	0	0	0
PD0325901	MEK1, MEK2	ERK MAPK signaling	0	0	0	0	0	0	0
SGC0946	DOT1L	Chromatin histone methylation	0	0	0	0	0	0	0
Navitoclax	BCL2, BCL-XL, BCL-W	Apoptosis regulation	0	0	0	0	0	0	0
TW 37	BCL2, BCL-XL, MCL1	Apoptosis regulation	0	0	0	0	0	0	0
Salubrinal	EIF2A	Other	0	0	0	0	0	0	0
5-Fluorouracil	Antimetabolite (DNA & RNA)	Other	0	0	0	0	0	0	0
AS601245	JNK1, JNK2, JNK2	JNK and p38 signaling	0	0	0	0	0	0	0
Amuvatinib	KIT, PDGFRA, FLT3	Other, kinases	0	0	0	0	0	0	0
BMS-509744	ITK	Other	0	0	0	0	0	0	0
CGP-60474	CDK1,CDK2,CDK5,CDK7,CDK9, PKC	Cell cycle	0	0	0	0	0	0	0
Daporinad	NAMPT	Metabolism	0	0	0	0	0	0	0
Doramapimod	p38, JNK2	JNK and p38 signaling	0	0	0	0	0	0	0
JQ1	BRD2, BRD3, BRD4, BRDT	Chromatin other	0	0	0	0	0	0	0
Linsitinib	IGF1R	IGFR signaling	0	0	0	0	0	0	0
OSI-930	KIT	RTK signaling	0	0	0	0	0	0	0
PFI-1	BRD4	Chromatin other	0	0	0	0	0	0	0
QL-XII-61	BMX, BTK	Other, kinases	0	0	0	0	0	0	0
Rapamycin	MTORC1	PI3K/MTOR signaling	0	0	0	0	0	0	0
TL-2-105	not defined	Unclassified	0	0	0	0	0	0	0
Tamoxifen	ESR1	Hormone-related	0	0	0	0	0	0	0
Tanespimycin	HSP90	Protein stability and degradation	0	0	0	0	0	0	0
VX-702	p38	JNK and p38 signaling	0	0	0	0	0	0	0
ZG-10	JNK1	JNK and p38 signaling	0	0	0	0	0	0	0
Belinostat	HDAC1	Chromatin histone acetylation	0	0	0	0	0	0	0
Entinostat	HDAC1, HDAC3	Chromatin histone acetylation	0	0	0	0	0	0	0
MK-2206	AKT1, AKT2	PI3K/MTOR signaling	0	0	0	0	0	0	0
CCT007093	PPM1D	Other	0	0	0	0	0	0	0
JNK-9L	JNK2, JNK3	JNK and p38 signaling	0	0	0	0	0	0	0
KIN001-266	MAP3K8	Other, kinases	0	0	0	0	0	0	0
VX-11e	ERK2	ERK MAPK signaling	0	0	0	0	0	0	0
ZM447439	AURKA, AURKB	Mitosis	0	0	0	0	0	0	0
A-770041	LCK, FYN	Other, kinases	0	0	0	0	0	0	0
Dacinostat	HDAC1	Chromatin histone acetylation	0	0	0	0	0	0	0
GSK650394	SGK2, SGK3	Other	0	0	0	0	0	0	0
KIN001-270	CDK9	Cell cycle	0	0	0	0	0	0	0
RO-3306	CDK1	Cell cycle	0	0	0	0	0	0	0
Shikonin	not defined	Other	0	0	0	0	0	0	0
WZ-1-84	BMX	Other, kinases	0	0	0	0	0	0	0
BMS-754807	IGF1R, IR	IGFR signaling	0	0	0	0	0	0	0
HG-5-113-01	LOK, LTK, TRCB, ABL(T315I)	Other	0	0	0	0	0	0	0
Embelin	XIAP	Apoptosis regulation	0	0	0	0	0	0	0
Methotrexate	Antimetabolite	DNA replication	0	0	0	0	0	0	0
Refametinib	MEK1, MEK2	ERK MAPK signaling	0	0	0	0	0	0	0
XMD8-92	MAPK7	Other, kinases	0	0	0	0	0	0	0
HG-5-88-01	EGFR, ADCK4	Other, kinases	0	0	0	0	0	0	0
JQ12	HDAC1, HDAC2	Chromatin histone acetylation	0	0	0	0	0	0	0
OSU-03012	PDK1 (PDPK1)	Other, kinases	0	0	0	0	0	0	0
Epothilone B	Microtubule stabiliser	Mitosis	0	0	0	0	0	0	0
Pictilisib	PI3K (class 1)	PI3K/MTOR signaling	0	0	0	0	0	0	0
AZ628	BRAF	ERK MAPK signaling	0	0	0	0	0	0	0
Lenalidomide	CRBN	Protein stability and degradation	0	0	0	0	0	0	0
NPK76-II-72-1	PLK3	Cell cycle	0	0	0	0	0	0	0
PFI-3	SMARCA2, SMARCA4, PB1	Other	0	0	0	0	0	0	0
Tipifarnib	Farnesyl-transferase (FNTA)	Other	0	0	0	0	0	0	0
Tretinoin	Retinoic acid	Other	0	0	0	0	0	0	0
IPA-3	PAK1	Cytoskeleton	0	0	0	0	0	0	0
PHA-793887	CDK2, CDK7, CDK5	Cell cycle	0	0	0	0	0	0	0
Tozasertib	AURKA, AURKB, AURKC, others	Mitosis	0	0	0	0	0	0	0
XMD13-2	RIPK1	Apoptosis regulation	0	0	0	0	0	0	0
Paclitaxel	Microtubule stabiliser	Mitosis	0	0	0	0	0	0	0
THZ-2-102-1	CDK7	Cell cycle	0	0	0	0	0	0	0
Z-LLNle-CHO	gamma-secretase	Other	0	0	0	0	0	0	0
Vismodegib	SMO	Other	0	0	0	0	0	0	0
Seliciclib	CDK2, CDK7, CDK9	Cell cycle	0	0	0	0	0	0	0
CCT-018159	HSP90	Protein stability and degradation	0	0	0	0	0	0	0
Docetaxel	Microtubule stabiliser	Mitosis	0	0	0	0	0	0	0
Doxorubicin	Anthracycline	DNA replication	0	0	0	0	0	0	0
Etoposide	TOP2	DNA replication	0	0	0	0	0	0	0
NSC-207895	MDM4	p53 pathway	0	0	0	0	0	0	0
PAC-1	Procaspase-3, Procaspase-7	Apoptosis regulation	0	0	0	0	0	0	0
SL0101	RSK, AURKB, PIM1, PIM3	Other	0	0	0	0	0	0	0
ZSTK474	PI3K (class 1)	PI3K/MTOR signaling	0	0	0	0	0	0	0
Sepantronium bromide	BIRC5	Apoptosis regulation	0	0	0	0	0	0	0
Bicalutamide	AR	Hormone-related	0	0	0	0	0	0	0
Bleomycin	dsDNA break induction	DNA replication	0	0	0	0	0	0	0
Selisistat	SIRT1	Chromatin histone acetylation	0	0	0	0	0	0	0
GNF-2	BCR-ABL	ABL signaling	0	0	0	0	0	0	0
GW843682X	PLK1	Cell cycle	0	0	0	0	0	0	0
JW-7-52-1	MTOR	PI3K/MTOR signaling	0	0	0	0	0	0	0
KU-55933	ATM	Genome integrity	0	0	0	0	0	0	0
CI-1040	MEK1, MEK2	ERK MAPK signaling	0	0	0	0	0	0	0
CMK	RSK2	ERK MAPK signaling	0	0	0	0	0	0	0
KIN001-260	IKKB	Other	0	0	0	0	0	0	0
PF-4708671	S6K1	PI3K/MTOR signaling	0	0	0	0	0	0	0
QL-VIII-58	MTOR, ATR	Other	0	0	0	0	0	0	0
Avagacestat	Amyloid beta20, Amyloid beta40	Other	0	0	0	0	0	0	0
T0901317	LXR, FXR	Other	0	0	0	0	0	0	0
BI-2536	PLK1, PLK2, PLK3	Cell cycle	0	0	0	0	0	0	0
Enzastaurin	PKCB	Other, kinases	0	0	0	0	0	0	0
Wee1 Inhibitor	WEE1, CHEK1	Cell cycle	0	0	0	0	0	0	0
Afatinib	ERBB2, EGFR	EGFR signaling	1.70935	2.46814	819	324	-6.06491	2.07588e-09	2.07588e-09

## Sheet: Overall Survival Supertypes 
cancerStudy	HM_N	LM_N	medianSurvival_HM	medianSurvival_LM	harzardRatio	pValue	adjPvalue
ACC	43	42	39.55		4.26704	0.000203818	0.00591071
KICH	32	29			9.00522	0.0117397	0.170225
BLCA	112	119	33.02	20.7	0.671173	0.0457798	0.276491
CHOL	18	15	21.02		2.81365	0.0620144	0.276491
KIRC	154	153	90.41		1.49845	0.0667392	0.276491
UVM	36	31		43.17	0.20984	0.0287682	0.276491
THYM	54	53	114.59		4.1952	0.048454	0.276491
PAAD	75	66	16.98	22.47	1.41488	0.127319	0.461532
ESCA	90	90	22.8	31.54	1.3402	0.198524	0.472333
SARC	109	115	64.72	66.82	1.35261	0.172762	0.472333
COADREAD	73	81	36.01	39.45	1.57738	0.225676	0.472333
PRAD	229	223			2.44014	0.188947	0.472333
GBM	116	154	13.76	13.6	0.848459	0.228023	0.472333
LAML	68	72	12.02	15.93	1.30743	0.207174	0.472333
LGG	149	126	63.5	95.5	1.2968	0.292784	0.566049
LIHC	175	174	55.35	70.01	1.19561	0.327818	0.59417
SKCM	148	137	98.32	66.62	0.901618	0.507589	0.752164
OV	102	110	47.5	44.48	0.903737	0.548516	0.752164
LUSC	82	81	60.48	55.16	0.861914	0.499035	0.752164
LUAD	113	103	39.32	50.2	1.12012	0.590284	0.752164
HNSC	251	244	47.93	60.38	1.08044	0.573565	0.752164
BRCA	449	432	114.06	129.47	1.12432	0.517556	0.752164
TGCT	64	61			1.72113	0.596544	0.752164
DLBC	19	18			0.655172	0.640682	0.774157
UCEC	92	144			0.95525	0.902007	0.949843
STAD	145	132	25.03	25.16	0.96481	0.861253	0.949843
KIRP	136	136			0.966784	0.91709	0.949843
THCA	160	150			1.11461	0.850703	0.949843
CESC	86	89	134.23	101.74	1.00479	0.988155	0.988155

## Sheet: Disease Free Survival Supertype
cancerStudy	HM_N	LM_N	medianSurvival_HM	medianSurvival_LM	harzardRatio	pValue	adjPvalue
ACC	37	39	12.84		2.39239	0.00432825	0.121191
KICH	31	28		151.84	4.91298	0.0209167	0.292834
ESCA	66	72	13.17	29.07	1.64172	0.039193	0.365801
SARC	98	103	30.95	50.23	1.4385	0.0568838	0.398186
CHOL	15	16	7.95		2.3479	0.0827059	0.463153
GBM	79	103	7.39	6.67	0.791912	0.145735	0.516511
THYM	51	52			1.95642	0.147574	0.516511
THCA	155	144			0.566367	0.127977	0.516511
LIHC	154	149	18.43	25.3	1.22642	0.19048	0.533343
PRAD	224	222	82.29		1.34479	0.172436	0.533343
UCEC	86	138			0.689711	0.235906	0.600488
SKCM	135	118	50.13	46.71	0.858792	0.286004	0.667343
BLCA	92	92	29.89	20.37	0.816518	0.361777	0.690608
DLBC	18	16		106.93	0.579443	0.443962	0.690608
CESC	78	80			1.36868	0.408438	0.690608
COADREAD	61	71	36.99	40.05	1.39137	0.436041	0.690608
KIRC	127	138		123.72	1.22404	0.392628	0.690608
LGG	136	117	41.06	72.17	1.19578	0.406385	0.690608
STAD	113	103	31.6	24.21	0.836199	0.494653	0.692514
KIRP	125	131		103.71	0.809896	0.472724	0.692514
BRCA	412	393		138.07	0.873314	0.522115	0.696154
UVM	35	25		51.12	0.803519	0.689241	0.877216
OV	84	96	16.89	16.69	0.979452	0.901979	0.971362
LUSC	57	57	61.6	58.44	0.950177	0.872697	0.971362
LUAD	91	90	30.39	37.65	1.02924	0.892976	0.971362
TGCT	63	60		151.64	0.936289	0.838889	0.971362
HNSC	176	198	60.94	71.22	1.01263	0.941006	0.975858
PAAD	54	53	15.97	13.53	1.0049	0.983829	0.983829
LAML	20	33
