# Supplementary material for: Metabolic gene alterations impact the clinical aggressiveness and drug responses of 32 human cancers
Source: Commun Biol. 2019 Nov 14;2:414. doi: 10.1038/s42003-019-0666-1 (PMC6856368; doi:10.1038/s42003-019-0666-1)
Supplement: Supplementary file 5 — Supplementary Data 3 [file 42003_2019_666_MOESM5_ESM.xlsx]

## Sheet: Differential Expression Results
HugoSymbol	mean_HM	mean_LM	foldChange	log2FC	pvalue	padj
EI24	2873.47	2040.44	1.40826	0.493911	0	0
TMEM136	127.577	342.57	0.372412	-1.42503	0	0
DTL	570.802	228.844	2.49428	1.31863	0	0
PPIL5	276.078	145.668	1.89525	0.922389	0	0
ZBTB4	1810.95	3094	0.58531	-0.772728	0	0
DKC1	2145.05	1289.19	1.66388	0.734552	0	0
C15orf17	862.565	1568.13	0.55006	-0.86234	0	0
PGPEP1	811.524	1403.52	0.578206	-0.790343	0	0
REEP4	955.945	449.182	2.12819	1.08963	0	0
FAM72D	109.894	37.1557	2.95767	1.56446	0	0
RAB11FIP3	1004.54	1772.57	0.566714	-0.819306	0	0
KLHDC1	37.5816	92.2791	0.40726	-1.29598	0	0
ACTL6A	1626.1	750.471	2.16677	1.11555	0	0
VPS11	968.763	1496.25	0.647459	-0.62714	0	0
MBOAT1	706.929	287.535	2.45858	1.29783	0	0
ZDHHC13	587.195	343.572	1.70909	0.773229	0	0
TRAF7	2978.58	2044.85	1.45663	0.54263	0	0
OVOL1	527.433	106.148	4.96883	2.31291	0	0
UBAP2L	3936.46	2941.69	1.33816	0.420254	0	0
GALNT6	1506.77	280.972	5.3627	2.42296	0	0
RACGAP1	1146.97	512.324	2.23876	1.1627	0	0
CCNA2	798.312	258.832	3.08429	1.62494	0	0
KBTBD11	221.854	1220.34	0.181797	-2.4596	0	0
TRPC1	91.0147	232.997	0.390626	-1.35614	0	0
TPBG	998.046	399.944	2.49546	1.31931	0	0
STK38	1618.56	1005.93	1.60902	0.686181	0	0
EFNA4	452.25	197.903	2.28521	1.19233	0	0
FAM72B	223.123	81.2546	2.74597	1.45731	0	0
SENP1	520.317	367.649	1.41526	0.501063	0	0
LRRC29	49.7573	122.39	0.406548	-1.2985	0	0
ZNF671	91.7187	251.043	0.36535	-1.45265	0	0
ZWINT	986.441	358.047	2.75506	1.46208	0	0
TIPRL	1175.7	825.759	1.42378	0.50973	0	0
ENTPD7	548.951	277.288	1.97971	0.985289	0	0
SNRPN	1518.55	4990.75	0.304273	-1.71656	0	0
WDR53	217.832	134.537	1.61912	0.695211	0	0
CARM1	1701.7	1121.41	1.51746	0.601656	0	0
CALCOCO1	1327.63	2240.31	0.59261	-0.754846	0	0
SKA1	242.299	78.6661	3.08009	1.62297	0	0
FIGNL1	404.068	242.869	1.66373	0.73442	0	0
PGAM5	675.602	406.723	1.66109	0.732127	0	0
EIF2AK2	577.398	318.9	1.81059	0.856461	0	0
MYCBP	835.064	492.698	1.69488	0.761183	0	0
HNRNPAB	4111.49	2758.59	1.49043	0.575728	0	0
C1orf112	287.616	134.822	2.1333	1.09309	0	0
MRPL3	2245.01	1507.6	1.48913	0.574467	0	0
PINK1	1584.82	3025.8	0.52377	-0.932996	0	0
ASPM	760.348	270.597	2.80989	1.49051	0	0
DPM1	778.07	490.122	1.5875	0.666758	0	0
POU3F3	13.218	238.18	0.0554958	-4.17148	0	0
C21orf49	5.59337	12.2929	0.455008	-1.13604	0	0
PSME3	2781.52	2068.52	1.34469	0.427275	0	0
ISG20L2	879.128	527.529	1.6665	0.736822	0	0
C4orf39	14.5442	44.5638	0.326369	-1.61543	0	0
NICN1	284.79	496.924	0.573107	-0.803124	0	0
PSMD12	1092.73	684.223	1.59704	0.6754	0	0
NAA50	3561.34	1995.87	1.78435	0.835399	0	0
CASC4	2199.67	3638.69	0.604521	-0.726136	0	0
ADSS	1659.91	1091.5	1.52076	0.60479	0	0
DCAF12	1624.41	1152.95	1.40892	0.49459	0	0
NOP14	1217.38	863.922	1.40913	0.494802	0	0
KIF18B	447.813	177.105	2.52852	1.33829	0	0
NISCH	1744.42	2866.6	0.608533	-0.716593	0	0
ZNF132	62.0077	138.63	0.44729	-1.16072	0	0
PABPC3	582.046	235.096	2.47578	1.30788	0	0
GTSE1	401.197	157.035	2.55482	1.35322	0	0
EIF4A3	2376.8	1594.52	1.4906	0.575897	0	0
C5orf53	227.03	592.3	0.383303	-1.38344	0	0
KPNA2	3488.9	1378.5	2.53093	1.33967	0	0
TUFT1	1064.47	479.884	2.21819	1.14938	0	0
SRPK1	1895.28	838.694	2.2598	1.17619	0	0
BEX4	652.442	1808.11	0.360841	-1.47056	0	0
KIFC1	934.267	301.592	3.09778	1.63124	0	0
KCNK6	424.667	149.154	2.84716	1.50953	0	0
BUB1	705.012	250.385	2.81571	1.4935	0	0
KIF18A	229.987	80.9741	2.84026	1.50602	0	0
WDR43	1221.73	785.507	1.55533	0.637225	0	0
ZSCAN18	778.65	1850.78	0.420713	-1.24909	0	0
ARHGAP11A	643.896	261.176	2.46537	1.3018	0	0
SF3B4	2476.01	1693.11	1.4624	0.548338	0	0
GTPBP4	1445.87	867.997	1.66575	0.736176	0	0
PSME4	2270.82	1392.28	1.63101	0.705762	0	0
CDCA8	698.32	215.476	3.24082	1.69636	0	0
CELSR1	2716.11	1028.67	2.64041	1.40076	0	0
TDG	574.292	365.974	1.56921	0.650042	0	0
ATP9B	373.564	529.778	0.705132	-0.504035	0	0
EIF4G1	11487.1	7560.59	1.51934	0.603443	0	0
RPAP3	668.102	488.514	1.36762	0.45167	0	0
C16orf62	957.796	1363.5	0.702454	-0.509524	0	0
TMPRSS13	416.956	81.016	5.14658	2.36361	0	0
TPM3	9730.82	6142.63	1.58414	0.663703	0	0
HOXC13	130.669	14.1611	9.22727	3.2059	0	0
ZNF470	125.568	243.357	0.515981	-0.954611	0	0
C20orf20	618.711	371.464	1.6656	0.736046	0	0
C17orf108	163.71	408.508	0.400751	-1.31922	0	0
CSE1L	3304.99	1869.14	1.76819	0.822271	0	0
AMMECR1	592.083	290.226	2.04008	1.02862	0	0
NCAPH	475.835	158.274	3.00641	1.58804	0	0
STK24	3814.3	2497.91	1.527	0.610698	0	0
C8orf42	250.461	606.625	0.412876	-1.27622	0	0
PEX13	973.58	672.151	1.44845	0.534513	0	0
CKS1B	1233.37	453.429	2.7201	1.44366	0	0
CAPZA1	3747.21	2486.28	1.50715	0.591826	0	0
NDE1	777.119	426.999	1.81995	0.863903	0	0
SGOL1	130.001	45.4909	2.85773	1.51487	0	0
RCBTB2	305.044	741.97	0.411128	-1.28234	0	0
FAM54B	894.252	1373.02	0.651304	-0.618597	0	0
ZMAT1	198.615	726.272	0.273472	-1.87053	0	0
IQGAP3	926.698	258.494	3.58499	1.84197	0	0
NOL11	1224.67	841.747	1.45492	0.540939	0	0
TXN	4955.62	2333.11	2.12404	1.08681	0	0
C22orf39	453.897	699.134	0.649228	-0.623203	0	0
UMPS	846.6	528.208	1.60278	0.680575	0	0
CENPI	88.1037	23.4354	3.75943	1.91051	0	0
ESCO2	200.961	64.1253	3.13389	1.64795	0	0
CLCN6	384.235	756.541	0.507884	-0.97743	0	0
GINS2	453.976	199.31	2.27773	1.1876	0	0
MED30	262.423	162.439	1.61551	0.691993	0	0
NUF2	407.517	118.564	3.43709	1.78119	0	0
MTBP	162.157	72.3307	2.24188	1.16471	0	0
CCNK	1206.5	905.01	1.33314	0.414828	0	0
SERBP1	7288.83	5361.64	1.35944	0.443014	0	0
KIAA0101	574.455	212.397	2.70463	1.43543	0	0
PAR_SN	56.1404	227.938	0.246296	-2.02153	0	0
HNRNPF	5566.81	3645.33	1.52711	0.610804	0	0
ILF2	4942.18	3357.37	1.47204	0.557816	0	0
MECP2	1251.86	1774.16	0.705607	-0.503064	0	0
CDK1	1208.46	325.342	3.71442	1.89314	0	0
EMP2	4052.72	1227.14	3.30257	1.72359	0	0
RAD54B	192.321	86.1382	2.2327	1.15879	0	0
CCT5	6711.53	3616.72	1.8557	0.89196	0	0
TK1	1848.36	481.357	3.8399	1.94107	0	0
PKP3	2498.64	606.17	4.12201	2.04335	0	0
LIN9	225.002	99.7742	2.25512	1.1732	0	0
USP39	1365.56	1025.11	1.33211	0.413713	0	0
ATP8A1	422.482	1644.69	0.256877	-1.96085	0	0
SPC25	186.408	76.7467	2.42888	1.28029	0	0
DCTPP1	1219.22	702.64	1.7352	0.795103	0	0
CENPK	178.032	76.6592	2.32238	1.2156	0	0
TCF19	834.689	406.533	2.05319	1.03787	0	0
PSMA5	2255.25	1397.63	1.61363	0.690307	0	0
PLK1	971.328	292.352	3.32245	1.73225	0	0
C4orf12	12.133	70.2209	0.172783	-2.53296	0	0
STIL	418.563	163.6	2.55845	1.35527	0	0
TMEM66	4650.1	9137.71	0.508892	-0.974569	0	0
GINS1	542.206	194.527	2.7873	1.47887	0	0
PCNA	3305.86	1685.31	1.96157	0.972009	0	0
TFG	2909.11	2025.56	1.4362	0.522255	0	0
TOP2A	3729.3	1079	3.45625	1.78921	0	0
ANKRD5	254.457	134.519	1.89161	0.919616	0	0
CKAP2L	258.518	79.8578	3.23723	1.69476	0	0
MAPK13	1471.43	657.125	2.23919	1.16298	0	0
KCTD2	918.686	1430.88	0.642042	-0.63926	0	0
NUDCD1	659.302	366.508	1.79887	0.847093	0	0
FUT2	492.569	88.8333	5.54487	2.47115	0	0
FAM111B	417.016	124.956	3.33729	1.73868	0	0
CDKN3	296.564	86.2564	3.43817	1.78164	0	0
IMPDH1	1662.98	921.734	1.80419	0.851351	0	0
DNAJB11	2118.96	1266.42	1.67319	0.742604	0	0
RAE1	1045.74	631.141	1.6569	0.72849	0	0
CDC20	1383.3	352.582	3.92335	1.97209	0	0
TXNDC15	978.222	1603.47	0.610067	-0.712961	0	0
LYAR	499.961	282.397	1.77042	0.824091	0	0
HMMR	448.846	133.721	3.3566	1.747	0	0
ADAM15	3902.79	2094.02	1.86377	0.898226	0	0
RAD18	288.683	180.034	1.60349	0.681217	0	0
CKAP2	985.434	532.758	1.84968	0.887279	0	0
CCNB1	1467.49	492.308	2.98084	1.57572	0	0
PJA2	2271.82	4090.35	0.555411	-0.848373	0	0
KLF5	4097.76	862.96	4.7485	2.24747	0	0
MRPS10	1121.34	760.686	1.47412	0.559851	0	0
ACBD3	1703.44	1190.92	1.43035	0.516372	0	0
SGOL2	308.361	140.121	2.20067	1.13794	0	0
PRICKLE3	275.506	127.125	2.16719	1.11583	0	0
DIAPH3	259.689	86.334	3.00796	1.58878	0	0
IRF6	1420.36	473.648	2.99876	1.58437	0	0
PTK6	607.544	134.613	4.51326	2.17417	0	0
EIF5AL1	2062.17	1332.5	1.54759	0.630025	0	0
FAM83D	757.363	175.387	4.31824	2.11044	0	0
MED8	865.359	589.507	1.46794	0.55379	0	0
GTF2IRD2P1	187.109	305.557	0.612354	-0.707562	0	0
NDC80	430.522	153.472	2.80522	1.48811	0	0
SKP2	314.301	133.779	2.3494	1.23229	0	0
ATAD2	1470.5	626.404	2.34753	1.23115	0	0
MCM10	295.235	98.4727	2.99814	1.58407	0	0
UCHL3	529.854	320.226	1.65463	0.726507	0	0
C12orf48	246.646	90.6084	2.72211	1.44473	0	0
MRPL13	971.875	555.731	1.74882	0.806382	0	0
OVOL2	198.916	78.0932	2.54717	1.34889	0	0
MAD2L1	640.665	230.022	2.78523	1.4778	0	0
GEMIN8P4	40.7801	23.1297	1.76311	0.81812	0	0
HDGF	9558.41	5163.85	1.85102	0.888323	0	0
ADD1	4363.7	6494.79	0.671878	-0.573729	0	0
PUS7	581.448	317.433	1.83172	0.873199	0	0
UBE2T	494.976	179.912	2.75122	1.46007	0	0
MCM8	388.414	194.147	2.00062	1.00045	0	0
DPH2	703.533	464.286	1.5153	0.599604	0	0
CKS2	990.083	436.625	2.26758	1.18116	0	0
APOBEC3B	391.304	85.0068	4.6032	2.20264	0	0
RHBDL2	180.315	49.957	3.6094	1.85176	0	0
FRMD8	1399.37	895.189	1.56321	0.644516	0	0
LRRC42	776.735	529.788	1.46612	0.552008	0	0
CASP6	498.304	268.304	1.85724	0.893157	0	0
RNF146	553.371	906.089	0.610725	-0.711404	0	0
CHAC2	90.1639	42.6422	2.11443	1.08027	0	0
FAM83B	259.18	32.0154	8.0955	3.01712	0	0
FAM72A	45.1943	14.2151	3.17931	1.66872	0	0
UBP1	1762.88	1293.04	1.36336	0.447165	0	0
NUSAP1	1171.95	519.257	2.25698	1.1744	0	0
ANXA2P2	7001.66	3117.73	2.24575	1.1672	0	0
MYO19	1062.72	625.613	1.69869	0.76442	0	0
GORASP2	2779.85	2124.88	1.30824	0.387627	0	0
EID1	2811.75	4798.25	0.585995	-0.771039	0	0
PPAP2C	1696.87	610.248	2.78062	1.47541	0	0
SLC25A24	1143.52	578.236	1.97761	0.983756	0	0
FAM54A	130.423	37.824	3.44816	1.78582	0	0
KGFLP2	62.6539	154.875	0.404545	-1.30563	0	0
C16orf5	662.042	1787.86	0.370298	-1.43324	0	0
HDHD2	574.382	1025.85	0.559909	-0.836734	0	0
CSTF2	500.502	307.899	1.62554	0.70092	0	0
E2F8	218.632	58.0781	3.76445	1.91244	0	0
SAFB2	1411.81	2007.52	0.703262	-0.507865	0	0
DNAJC27	116.368	183.929	0.632678	-0.660457	0	0
GRHL1	709.171	170.04	4.17062	2.06026	0	0
DAP3	2490.21	1696.08	1.46821	0.554058	0	0
HSPA1L	51.9407	90.4621	0.574171	-0.800448	0	0
MKI67	3064.26	1011.89	3.02826	1.59849	0	0
GPR157	55.5427	17.6995	3.13809	1.64989	0	0
URB2	457.031	279.642	1.63434	0.708711	0	0
PBK	427.1	139.349	3.06497	1.61587	0	0
RRAGB	256.994	419.817	0.612157	-0.708025	0	0
TAF5L	721.424	527.823	1.36679	0.450793	0	0
SFMBT1	335.373	206.786	1.62183	0.697627	0	0
KIF23	673.345	196.981	3.41833	1.77329	0	0
MTMR10	705.525	1322.87	0.533328	-0.906905	0	0
ALS2CR8	111.148	208.38	0.533389	-0.906739	0	0
EPR1	666.402	196.789	3.38637	1.75974	0	0
MAL2	6005.53	2257.03	2.66081	1.41187	0	0
KIF20A	728.367	232.841	3.12817	1.64532	0	0
NANP	229.197	156.523	1.4643	0.550212	0	0
RG9MTD1	692.745	450.961	1.53615	0.619322	0	0
SLMO2	2230.83	1175.6	1.89761	0.92418	0	0
ZNF821	160.626	296.33	0.542052	-0.883498	0	0
ZNF772	153.408	274.216	0.559444	-0.837935	0	0
NCAPG2	791.45	426.09	1.85747	0.893341	0	0
FANCI	1218.97	542.713	2.24607	1.1674	0	0
TARS	2517.23	1656.18	1.5199	0.603972	0	0
SDC1	13138.1	2980.56	4.40795	2.14011	0	0
PHF1	1034.39	1717.2	0.60237	-0.731277	0	0
SNRPB	5084.46	2936.16	1.73167	0.792164	0	0
PSMD14	1663.8	1161.78	1.43212	0.518149	0	0
BIRC5	691.791	209.685	3.29918	1.72211	0	0
KIF4A	673.727	197.746	3.40703	1.76851	0	0
RUVBL1	1528.52	999.059	1.52996	0.613494	0	0
APEX2	912.462	556.698	1.63906	0.712868	0	0
PI4K2B	791.978	453.831	1.7451	0.803306	0	0
GPR172A	1980.73	1046.4	1.89289	0.920592	0	0
SMG6	1013.77	1491.74	0.679585	-0.557274	0	0
H2AFZ	5250.38	2889.34	1.81716	0.861682	0	0
C1orf131	344.777	211.967	1.62656	0.701823	0	0
MREG	649.877	290.217	2.23928	1.16303	0	0
MXD4	1513.11	2610.94	0.579526	-0.787055	0	0
ZFP2	27.7753	70.5801	0.393529	-1.34546	0	0
FEN1	1205.02	604.553	1.99323	0.99511	0	0
CCNF	623.605	267.561	2.33071	1.22077	0	0
LOC400027	208.925	365.268	0.571976	-0.805972	0	0
NUP37	493.698	307.905	1.60341	0.681146	0	0
CENPL	232.841	109.599	2.12449	1.08711	0	0
CASP7	935.55	543.054	1.72276	0.784718	0	0
DEPDC1	379.588	94.1071	4.03358	2.01206	0	0
TMEM189	1673.65	864.844	1.93521	0.952487	0	0
STARD5	204.237	77.1472	2.64736	1.40456	0	0
TARSL2	224.318	410.79	0.546064	-0.872857	0	0
MEMO1	536.572	355.822	1.50798	0.592615	0	0
IGSF9	896.538	242.01	3.70455	1.8893	0	0
POLA2	561.879	329.333	1.70611	0.770711	0	0
LOC284440	69.122	154.194	0.448278	-1.15753	0	0
FAM134A	2659.66	3823.95	0.695527	-0.523822	0	0
CBX7	660.103	1755.11	0.376105	-1.41079	0	0
GABARAPL2	1469.6	2613.33	0.562349	-0.830461	0	0
KIF4B	15.4763	4.08503	3.78853	1.92164	0	0
APH1B	326.771	714.401	0.457406	-1.12845	0	0
PHF17	699.257	1579.05	0.442835	-1.17516	0	0
KIF14	300.855	104.172	2.88807	1.53011	0	0
EIF2S2	2410.16	1585.63	1.52	0.604069	0	0
BRI3BP	192.053	87.7247	2.18927	1.13045	0	0
SLC25A43	569.622	329.832	1.72701	0.788273	0	0
EXO1	300.164	98.2633	3.05469	1.61103	0	0
CDC45	380.662	133.907	2.84274	1.50728	0	0
CKAP4	3816.07	2131.32	1.79047	0.84034	0	0
GART	1726.39	1139.09	1.51558	0.599874	0	0
ZFP64	548.101	368.837	1.48602	0.571458	0	0
UCK2	581.033	255.081	2.27784	1.18766	0	0
DZIP3	358.17	741.765	0.482861	-1.05032	0	0
ECT2	1556.84	391.753	3.97404	1.9906	0	0
C20orf132	21.9695	54.7126	0.401544	-1.31637	0	0
APH1A	5689.43	4126.54	1.37874	0.463351	0	0
ICA1L	92.3883	303.836	0.304073	-1.71751	0	0
CRYZL1	265.521	377.034	0.704236	-0.505869	0	0
CEP55	732.2	153.927	4.7568	2.24999	0	0
APBB1	420.858	1558.39	0.270059	-1.88865	0	0
ZNF471	71.6377	187.034	0.383021	-1.38451	0	0
PRC1	1417.92	520.707	2.72307	1.44524	0	0
CYB5D2	381.334	687.27	0.554854	-0.849821	0	0
EPB41L4A	369.945	830.669	0.445358	-1.16696	0	0
NUP62	2066.99	1480.15	1.39648	0.481791	0	0
UBXN6	1822.62	2845.28	0.640577	-0.642555	0	0
NIP7	755.253	495.226	1.52507	0.608871	0	0
TOP1P1	123.501	89.8733	1.37417	0.458561	0	0
C9orf100	247.143	95.2492	2.5947	1.37557	0	0
UBXN2A	333.453	239.88	1.39009	0.475175	0	0
POC1A	329.906	128.771	2.56195	1.35724	0	0
TMEM48	469.585	202.354	2.32061	1.21451	0	0
TIMM17A	1420.79	954.217	1.48895	0.574299	0	0
RARG	1415.28	597.136	2.37011	1.24496	0	0
CCNB2	769.899	274.704	2.80265	1.48679	0	0
C14orf143	89.0275	58.8052	1.51394	0.598308	0	0
FLAD1	1221.85	730.34	1.67299	0.74243	0	0
UCHL5	590.039	351.982	1.67633	0.745308	0	0
ZNF540	48.1687	181.112	0.26596	-1.91072	0	0
KIAA0141	1012.89	1422.1	0.712253	-0.489538	0	0
MOCOS	307.724	78.356	3.92725	1.97352	0	0
IARS2	3262.91	2165.45	1.5068	0.591489	0	0
GLCE	940.877	511.438	1.83967	0.879446	0	0
SPATA7	140.154	230.959	0.606833	-0.720628	0	0
MASTL	427.98	244.591	1.74978	0.80717	0	0
BBS1	609.279	1181.5	0.515682	-0.955446	0	0
EFHA2	43.268	162.368	0.266481	-1.90789	0	0
RIOK1	616.085	403.463	1.52699	0.610694	0	0
PSMD11	1601.31	961.017	1.66627	0.73662	0	0
TUBA1C	8125.25	3368.49	2.41214	1.27031	0	0
PTGFRN	3345.01	1589.49	2.10446	1.07345	0	0
EPM2AIP1	740.698	1220.92	0.606672	-0.721012	0	0
STIP1	4308.51	2910.26	1.48046	0.566041	0	0
UFSP2	468.056	684.691	0.683602	-0.548771	0	0
SMARCD2	2881	1802.32	1.59849	0.676711	0	0
C6orf115	972.362	491.83	1.97703	0.983333	0	0
C2orf29	1386.5	912.895	1.51879	0.602926	0	0
MCM2	2128.44	943.869	2.25502	1.17314	0	0
MORN4	143.135	328.552	0.435654	-1.19875	0	0
DPP3	1581.5	944.772	1.67395	0.743259	0	0
CREBL2	1241.88	2184.34	0.568537	-0.814674	0	0
MICALL1	1533.89	721.28	2.12662	1.08856	0	0
TBRG1	680.494	1082.03	0.628907	-0.669082	0	0
C18orf45	300.047	123.704	2.42554	1.2783	0	0
ESRP1	2667.76	948.107	2.81378	1.49251	0	0
SLC35A2	1149.44	719.945	1.59656	0.674968	0	0
RIC3	41.2332	297.957	0.138387	-2.85322	0	0
TAGLN2	18704	8442.7	2.2154	1.14757	0	0
ZNF287	98.2329	172.543	0.569323	-0.812681	0	0
CENPF	2126.96	698.4	3.04548	1.60667	0	0
PIPSL	253.466	145.585	1.74102	0.799931	0	0
CLP1	314.867	226.03	1.39303	0.478231	0	0
C20orf72	646.751	429.171	1.50698	0.591658	0	0
NOL10	850.568	601.945	1.41303	0.498795	0	0
TRIP13	587.115	148.006	3.96684	1.98799	0	0
PLK4	283.397	117.924	2.40323	1.26497	0	0
PMS2L4	29.1778	60.1318	0.485231	-1.04326	0	0
CENPE	451.792	143.027	3.15878	1.65937	0	0
UBE2C	1308.8	349.086	3.74922	1.90659	0	0
DARS2	854.212	467.31	1.82793	0.870214	0	0
VPS39	1609.44	2163.72	0.74383	-0.426955	0	0
SERINC1	3839.58	7075.01	0.542696	-0.881783	0	0
RRM2	1756.76	513.612	3.4204	1.77416	0	0
FAM83H	3555.79	1330.96	2.6716	1.4177	0	0
ZDHHC17	486.268	861.827	0.56423	-0.825645	0	0
C1orf107	753.516	523.759	1.43867	0.524736	0	0
RPIA	660.234	392.773	1.68096	0.749282	0	0
LMNB2	2759.51	1389.5	1.98597	0.989843	0	0
PPA1	3794.02	2369.44	1.60123	0.67918	0	0
PVRL4	1572.55	318.781	4.93302	2.30247	0	0
POU6F1	137.028	442.953	0.309351	-1.69268	0	0
GINS4	307.794	123.237	2.49757	1.32053	0	0
GMPS	1643.87	798.582	2.05849	1.04158	0	0
DTX3L	2507.02	1532.7	1.63568	0.709894	0	0
PSMB2	2670.26	1817.83	1.46893	0.554761	0	0
CDCA5	855.887	302.292	2.83132	1.50148	0	0
EXOSC3	438.726	277.763	1.5795	0.659467	0	0
RAB25	2270.89	816.957	2.7797	1.47493	0	0
RNF180	78.1647	348.551	0.224256	-2.15678	0	0
TFRC	6066	1748.61	3.46905	1.79454	0	0
BDNFOS	39.0257	114.883	0.339699	-1.55767	0	0
DNMT1	2315.48	1357.54	1.70565	0.77032	0	0
C1orf135	116.145	36.904	3.14721	1.65407	0	0
INTS7	684.417	417.69	1.63858	0.712443	0	0
BRIX1	1007.12	555.861	1.81182	0.857436	0	0
C16orf88	513.131	345.854	1.48366	0.569162	0	0
E2F7	233.909	68.6314	3.40819	1.76901	0	0
SLC25A32	673.826	449.294	1.49974	0.584714	0	0
TTK	422.902	146.186	2.8929	1.53252	0	0
PERP	14896.9	3045.54	4.89137	2.29024	0	0
C13orf34	267.815	112.461	2.38141	1.25182	0	0
BAK1	853.533	445.002	1.91804	0.939635	0	0
RAPGEF2	676.804	1226.99	0.551597	-0.858315	0	0
STAT5B	1433.4	2147.26	0.667549	-0.583054	0	0
DSCC1	251.615	110.253	2.28215	1.1904	0	0
CIRBP	4060.88	8943.94	0.454037	-1.13912	0	0
DEK	3783.26	2140.82	1.7672	0.821469	0	0
PSMD5	971.67	681.522	1.42573	0.511706	0	0
KIF2C	839.837	266.19	3.15502	1.65765	0	0
TEAD3	1099.41	556.151	1.97682	0.983183	0	0
NDFIP1	2726.97	4801.73	0.567915	-0.816253	0	0
TPX2	2269.41	640.555	3.54288	1.82492	0	0
SASS6	214.428	111.345	1.92581	0.945464	0	0
COIL	560.709	421.059	1.33166	0.413228	0	0
UTP14A	658.243	454.866	1.44711	0.533177	0	0
PREP	1229.45	723.167	1.70009	0.765615	0	0
USP6NL	683.23	438.421	1.55839	0.640052	0	0
TPM4	13833.2	6737.97	2.05302	1.03775	0	0
ZC3H6	251.512	405.747	0.619875	-0.689952	0	0
GPRASP2	202.904	584.77	0.346981	-1.52707	0	0
EZH1	641.743	1143.84	0.561042	-0.83382	0	0
TRIM23	249.218	459.731	0.542095	-0.883381	0	0
EXT1	1664	818.297	2.03349	1.02396	0	0
ARPC2	5863.45	4029.71	1.45505	0.541073	0	0
NFKBIL2	639.841	290.736	2.20076	1.138	0	0
RAD1	707.519	497.354	1.42257	0.508496	0	0
CARD14	171.818	49.9233	3.44164	1.7831	0	0
TFB2M	524.871	309.495	1.6959	0.762047	0	0
EID2B	43.9084	100.032	0.438942	-1.1879	0	0
ARHGEF19	679.019	260.709	2.60451	1.38101	0	0
GNAI3	2402.52	1748.09	1.37437	0.458767	0	0
PSMA3	1721.43	1177	1.46255	0.548485	0	0
ZDHHC15	32.5363	131.763	0.24693	-2.01782	0	0
QTRTD1	616.807	424.798	1.452	0.538044	0	0
BZW2	2299.36	1030.57	2.23116	1.15779	0	0
C20orf24	2493.41	1292.11	1.92972	0.948392	0	0
PPPDE1	1513.82	955.539	1.58426	0.663811	0	0
RFWD2	1161.2	807.125	1.43869	0.524753	0	0
RCE1	468.704	300.01	1.56229	0.643664	0	0
ABT1	835.154	592.131	1.41042	0.496126	0	0
KIF20B	449.387	204.117	2.20162	1.13856	0	0
DTX2	990.905	438.211	2.26125	1.17712	0	0
NSUN2	1945.43	1220.82	1.59355	0.672242	0	0
F11R	7039.27	3218.75	2.18696	1.12893	0	0
MTA2	2600.4	1894.36	1.37271	0.457022	0	0
ARNTL2	305.972	63.0285	4.8545	2.27932	0	0
EPPK1	1018.72	263.73	3.86272	1.94962	0	0
POLQ	252.626	86.0988	2.93414	1.55294	0	0
PMM2	1309.01	839.087	1.56004	0.641582	0	0
C6orf153	877.255	606.067	1.44746	0.53352	0	0
CDC25B	2524.43	1315.47	1.91904	0.940384	0	0
LMBRD1	1034.71	1762.37	0.587112	-0.768291	0	0
NCRNA00094	591.918	978.832	0.604719	-0.725664	0	0
MGC3771	9.7015	17.3946	0.557731	-0.842358	0	0
SLC1A5	4635.97	2044.98	2.267	1.18078	0	0
MTERFD1	477.413	313.573	1.52249	0.606435	0	0
HSPA14	609.636	429.092	1.42076	0.50666	0	0
CEBPG	1603.81	1014.98	1.58014	0.660051	0	0
OAZ2	1678.54	2460.43	0.682214	-0.551704	0	0
CENPW	447.255	106.021	4.21855	2.07675	0	0
KIF24	194.863	103.483	1.88304	0.913062	0	0
YIPF4	765.814	572.908	1.33671	0.418689	0	0
PLAGL2	1147.8	568.836	2.01781	1.01279	0	0
RARS	1506.7	1122.01	1.34286	0.425307	0	0
LOC729020	40.7047	25.804	1.57745	0.657598	0	0
UBN1	1586.73	1163.48	1.36378	0.447612	0	0
DQX1	86.949	15.8062	5.50095	2.45968	0	0
ZDHHC12	1081.5	637.298	1.69701	0.762994	0	0
SNORD116_20	5.29878	20.0817	0.263862	-1.92215	0	0
AKTIP	479.654	753.924	0.63621	-0.652425	0	0
ATP1B3	4237.87	1889.25	2.24315	1.16553	0	0
MLF1IP	598.206	280.805	2.13032	1.09107	0	0
C2orf74	176.377	335.62	0.525525	-0.928169	0	0
TTF2	508.836	269.691	1.88673	0.91589	0	0
SLC12A4	978.161	1699.2	0.575659	-0.796714	0	0
FBXL6	703.972	393.083	1.7909	0.840685	0	0
TSEN54	733.808	477.264	1.53753	0.620616	0	0
SLC2A11	143.779	250.325	0.57437	-0.799947	0	0
FBXO44	435.487	868.923	0.50118	-0.9966	0	0
PLEKHG6	476.821	138.525	3.44212	1.7833	0	0
VPS26A	1561.73	1172.28	1.33221	0.413825	0	0
TMEM8B	419.53	768.346	0.546017	-0.872981	0	0
ELF3	6704.24	2474.51	2.70932	1.43793	0	0
LSG1	1287.46	882.781	1.45841	0.544399	0	0
HABP4	344.652	856.504	0.402394	-1.31332	0	0
HN1	2957.76	1494.35	1.9793	0.984987	0	0
ZNF667	61.6416	161.174	0.382455	-1.38664	0	0
GLT25D1	3472.25	2103.28	1.65087	0.723227	0	0
C16orf75	475.736	202.056	2.35447	1.2354	0	0
MAN2C1	1056.31	1600.45	0.660011	-0.599437	0	0
SLC25A23	1709.74	3106.38	0.550398	-0.861454	0	0
OTUB2	136.447	68.0613	2.00477	1.00344	0	0
DBF4	388.676	203.746	1.90764	0.931792	0	0
VAMP2	1254.83	3169.27	0.395938	-1.33665	0	2.34989e-308
C1orf106	1545.61	567.92	2.72152	1.44441	0	2.3881e-308
MOCS3	308.264	218.985	1.40769	0.493333	0	9.63368e-308
PAWR	358.401	206.033	1.73953	0.798701	0	2.97756e-307
FLJ10038	226.632	407.23	0.556519	-0.845496	0	3.45272e-307
GPR135	11.4733	26.3471	0.435469	-1.19936	3.85553e-308	1.28087e-306
OSTC	2052.67	1404.99	1.46098	0.546941	4.29701e-308	1.41801e-306
THOC3	1308.65	740.748	1.76666	0.82102	4.35639e-308	1.48478e-306
BUB3	2402.81	1602.59	1.49933	0.584319	5.26275e-308	2.06667e-306
CDK20	159.665	273.502	0.583781	-0.776502	7.43691e-308	2.89747e-306
PRPF4	974.882	705.969	1.38091	0.465622	9.55009e-308	3.69171e-306
YTHDF2	2138.4	1631.41	1.31077	0.390413	1.23502e-307	4.18045e-306
ZFP90	487.637	698.858	0.697762	-0.519194	1.71231e-307	5.75664e-306
C2orf67	374.512	761.013	0.492123	-1.02291	1.61573e-307	6.1974e-306
ZFP28	111.229	197.812	0.5623	-0.830588	1.74398e-307	6.63784e-306
ENY2	856.002	556.127	1.53922	0.6222	2.95044e-307	9.85209e-306
HIPK2	1769.21	5535.34	0.31962	-1.64557	3.48872e-307	1.31772e-305
CACYBP	1942.01	1308.8	1.48382	0.569311	4.12476e-307	1.54616e-305
SLC5A6	1540.95	648.138	2.37751	1.24945	6.2305e-307	2.31793e-305
NOLC1	2963.61	2085.39	1.42113	0.507036	2.44907e-306	7.9756e-305
KRTCAP3	625.874	242.297	2.58309	1.3691	2.85988e-306	9.25255e-305
KPNA4	2107.48	1561.48	1.34967	0.432603	3.30469e-306	1.22027e-304
TMPRSS4	2343.69	507.107	4.62168	2.20842	4.30586e-306	1.42816e-304
ELF4	1111.78	574.035	1.93678	0.953659	4.70757e-306	1.55099e-304
AIM1L	243.795	31.0927	7.84092	2.97102	7.07888e-306	2.27535e-304
THTPA	320.227	521.885	0.613597	-0.704637	1.52826e-305	5.00176e-304
SCAPER	283.627	492.383	0.576029	-0.795787	1.44195e-305	5.285e-304
DDX21	2233.56	1292.43	1.72819	0.789258	3.8256e-305	1.22172e-303
LRRC27	169.146	272.785	0.620072	-0.689493	1.98236e-304	6.25013e-303
ZNF583	54.3578	89.7926	0.60537	-0.724111	2.4042e-304	6.49401e-303
SLC35A5	626.926	917.305	0.683444	-0.549105	1.90981e-304	6.94834e-303
AKT3	545.236	1152.74	0.472992	-1.08011	2.42898e-304	8.7727e-303
ZER1	1418.72	1981.92	0.715829	-0.482313	2.89167e-304	9.05935e-303
CFL1	21449.4	15423.5	1.3907	0.475807	8.5074e-304	2.76602e-302
METTL2A	482.422	350.581	1.37607	0.460549	1.34369e-303	3.58957e-302
ZNF542	241.067	453.665	0.531376	-0.912194	1.78415e-303	5.55444e-302
TXNDC9	676.59	490.439	1.37956	0.464207	2.61678e-303	6.91457e-302
C10orf119	1643.02	1216.39	1.35073	0.433744	1.95553e-302	7.01156e-301
AMIGO1	72.5682	177.299	0.409298	-1.28878	2.90885e-302	8.99925e-301
SPG7	1265.2	1753.01	0.721728	-0.470472	7.47599e-302	2.41479e-300
RUFY3	622.535	1787.84	0.348205	-1.52199	7.73992e-302	2.75519e-300
TRIM16	1369.53	515.767	2.65533	1.40889	1.14016e-301	4.02964e-300
METTL13	1140.31	811.312	1.40551	0.491093	1.26979e-301	4.45598e-300
SYNE1	856.92	2036.6	0.420759	-1.24893	1.57848e-301	5.50022e-300
CABLES2	379.921	238.279	1.59444	0.673049	3.29656e-301	1.00728e-299
CRY2	796.357	1497.14	0.531919	-0.910721	7.27751e-301	2.33542e-299
EIF2S1	1737.33	1300.09	1.33631	0.418255	1.1714e-300	3.73488e-299
ANKRD57	964.854	446.487	2.16099	1.11169	1.46198e-300	5.05865e-299
NOVA2	30.9421	139.92	0.221142	-2.17696	2.27568e-300	6.91082e-299
POMT1	623.89	918.26	0.679427	-0.55761	3.11672e-300	9.87359e-299
AURKB	526.031	177.195	2.96865	1.56981	4.99647e-300	1.30607e-298
TIMELESS	1279.3	678.55	1.88535	0.914832	1.09121e-299	3.43489e-298
C6orf150	138.956	60.2474	2.30642	1.20566	1.19593e-299	3.60966e-298
ABI2	1086.73	2070.44	0.524878	-0.929947	1.45017e-299	4.3505e-298
NME5	51.5795	144.356	0.357308	-1.48476	1.74578e-299	4.51488e-298
POLR2H	1262.46	808.991	1.56054	0.642047	1.83206e-299	5.73041e-298
TJP3	806.269	300.259	2.68524	1.42505	2.37117e-299	7.37002e-298
E2F1	680.822	308.811	2.20466	1.14055	3.51484e-299	1.20774e-297
BMS1	1428.7	1102.73	1.2956	0.373625	5.35628e-299	1.5972e-297
WHAMML1	41.9175	112.011	0.374228	-1.41801	1.1004e-298	3.75503e-297
PPP4C	2511.35	1718.68	1.46121	0.547167	1.89522e-298	5.58413e-297
WDR77	1101.53	720.135	1.52962	0.613172	2.10103e-298	6.1539e-297
STMN3	897.19	2669.03	0.336148	-1.57283	2.45818e-298	8.33086e-297
ZHX3	702.795	1557.5	0.451234	-1.14805	2.67862e-298	9.01621e-297
FOXK2	1793	1327.78	1.35037	0.433358	3.78216e-298	1.26447e-296
TIGD7	201.772	319.444	0.631633	-0.662841	3.56296e-296	1.03138e-294
ZNF441	134.954	230.394	0.585753	-0.771636	4.0215e-296	1.33546e-294
NUDT5	1026.99	663.447	1.54797	0.630375	4.43865e-296	1.37099e-294
ADORA2B	194.461	66.24	2.9357	1.55371	4.86496e-296	1.40009e-294
KCTD5	1056.74	752.828	1.40369	0.489221	7.75895e-296	2.38166e-294
CCDC58	309.156	192.109	1.60928	0.686414	9.78279e-296	2.50336e-294
MOAP1	709.611	1312.9	0.540491	-0.887657	8.78446e-296	2.51347e-294
DNAJC18	124.755	324.972	0.383895	-1.38122	1.90783e-295	6.2933e-294
MCM6	1567.88	881.919	1.7778	0.830095	2.19773e-295	6.70442e-294
TERF2IP	1341.71	2723.33	0.492672	-1.0213	3.5082e-295	1.14957e-293
MGC21881	118.507	230.715	0.513651	-0.961141	3.67264e-295	1.19554e-293
STK33	69.1194	197.952	0.349172	-1.51799	6.408e-295	1.82297e-293
CCDC34	421.991	241.092	1.75033	0.807626	7.03672e-295	2.27567e-293
ESPL1	525.901	204.879	2.56689	1.36002	1.01714e-294	2.87704e-293
TSPYL1	1884.83	2978.43	0.632828	-0.660114	1.25697e-294	3.53524e-293
ZNF546	53.4556	90.0389	0.593694	-0.752208	7.42334e-294	1.87981e-292
NMI	681.327	404.978	1.68238	0.750502	2.37554e-293	5.95355e-292
ABCE1	1765.92	1262.35	1.39892	0.484311	2.12105e-293	6.43082e-292
SHCBP1	335.012	144.848	2.31285	1.20967	2.20167e-293	7.07393e-292
TMEM165	1915.92	1217.9	1.57313	0.653641	3.35778e-293	1.01184e-291
DEF8	872.163	1244.87	0.700605	-0.513326	7.25931e-293	1.80075e-291
ALG6	385.258	265.916	1.4488	0.534857	9.66398e-293	2.37304e-291
FAM136A	1160.48	794.892	1.45993	0.545895	1.81437e-292	5.79193e-291
C13orf23	1251.39	777.066	1.61041	0.687425	3.57205e-292	1.13298e-290
DDX18	1982.69	1480.36	1.33933	0.421516	1.06136e-291	3.17892e-290
ZNF528	205.284	355.137	0.57804	-0.790759	1.12391e-291	3.34599e-290
C16orf59	202.019	91.5461	2.20675	1.14192	2.83469e-291	7.88298e-290
PIGW	271.557	186.085	1.45932	0.545292	3.5808e-291	1.12852e-289
POLE3	1876.14	1331.67	1.40886	0.494532	4.16312e-291	1.30374e-289
RAB39B	44.9041	195.149	0.230101	-2.11966	6.59307e-291	2.05173e-289
MTDH	4104.71	2919.32	1.40605	0.491649	8.09874e-291	2.39665e-289
TROAP	506.217	189.195	2.67563	1.41988	9.40812e-291	2.60169e-289
SSRP1	4423.09	3348.6	1.32087	0.401493	1.00585e-290	2.76608e-289
C10orf32	515.086	859.552	0.599249	-0.738773	1.33067e-290	4.11509e-289
WDR6	3048.08	4449.12	0.685098	-0.545617	4.78187e-290	1.46961e-288
FRMD6	1392.15	536.3	2.59584	1.3762	6.27498e-290	1.52545e-288
PLEKHF2	913.473	456.897	1.9993	0.999493	1.03786e-289	2.49806e-288
PEX12	198.421	313.406	0.633111	-0.65947	1.10859e-289	2.64214e-288
TOM1L2	1286.65	2249.32	0.572016	-0.805873	3.20897e-289	9.80122e-288
NAP1L2	49.3077	304.831	0.161754	-2.62812	6.56161e-289	1.93021e-287
RUSC2	601.547	1174.17	0.512315	-0.964896	6.63308e-289	1.93969e-287
ZNF502	93.999	169.248	0.555391	-0.848425	7.04474e-289	2.13849e-287
SHC2	425.645	1214.92	0.350348	-1.51314	1.19801e-288	3.4827e-287
RABIF	447.537	321.916	1.39023	0.475322	1.8754e-288	5.65821e-287
TCTA	858.949	1351.08	0.635752	-0.653465	2.31203e-288	6.32295e-287
GPR180	385.759	255.294	1.51104	0.595542	2.11777e-288	6.35075e-287
LNX2	650.416	394.802	1.64745	0.720232	2.80191e-288	8.09768e-287
MTHFD2	1870.02	989.599	1.88967	0.918135	3.62677e-288	1.04206e-286
MFSD9	213.517	137.513	1.55271	0.634788	4.83802e-288	1.44208e-286
FLJ43663	88.1183	179.808	0.490068	-1.02895	5.48337e-288	1.62465e-286
UTP11L	770.282	551.982	1.39548	0.480766	6.36499e-288	1.73114e-286
TMEM185B	587.912	416.764	1.41066	0.496371	6.37486e-288	1.87755e-286
RILPL1	291.52	484.798	0.601322	-0.733791	7.81366e-288	2.28769e-286
POLE2	131.372	54.4591	2.4123	1.27041	1.73788e-287	4.10173e-286
PER1	1207.53	2711.56	0.445325	-1.16707	1.93037e-287	5.61851e-286
TAF4	575.536	413.337	1.39241	0.477587	2.667e-287	6.23411e-286
RCBTB1	576.167	1002.74	0.574595	-0.799382	2.70321e-287	7.82191e-286
SIGMAR1	2081.59	1265.83	1.64445	0.717605	6.31018e-287	1.46096e-285
PLCB3	1420.21	856.387	1.65838	0.729771	1.07604e-286	3.0955e-285
MRPL37	2004.11	1376.69	1.45575	0.541758	1.18843e-286	3.21462e-285
SUGT1P1	3.87813	9.04751	0.428641	-1.22216	5.72334e-286	1.31259e-284
SCAND2	244.044	338.638	0.720665	-0.472599	6.43095e-286	1.46109e-284
BRCC3	644.584	417.679	1.54325	0.625976	7.5913e-286	2.1712e-284
TAP2	2597.21	1438.69	1.80527	0.852212	1.41216e-285	3.79903e-284
FRRS1	158.893	58.664	2.70852	1.4375	3.12629e-285	8.9307e-284
HEATR1	1303.78	843.935	1.54489	0.627502	5.17081e-285	1.3761e-283
BRIP1	151.99	59.1187	2.57093	1.36229	5.34606e-285	1.41513e-283
SUV39H1	398.937	254.98	1.56458	0.645775	5.25414e-285	1.4923e-283
C1orf174	524.448	388.762	1.34902	0.431915	7.61451e-285	2.16532e-283
RHOV	823.814	117.56	7.00758	2.80892	8.69658e-285	2.4589e-283
FXYD3	4981.4	1263.1	3.94378	1.97958	1.42222e-284	3.70525e-283
VTA1	1143.73	854.199	1.33895	0.421098	1.67308e-284	4.33599e-283
DUSP11	608.291	442.958	1.37325	0.45759	1.60778e-284	4.54036e-283
MAPK10	122.554	539.946	0.226975	-2.13939	1.65661e-284	4.65169e-283
WDFY3	987.483	1721.85	0.5735	-0.802136	4.38466e-284	1.22424e-282
C9orf5	1682.3	2857.81	0.588669	-0.764472	5.51547e-284	1.24149e-282
USP20	701.625	1129.77	0.621035	-0.687254	4.6084e-284	1.27948e-282
ZNF835	10.6887	31.5634	0.338642	-1.56217	2.05629e-283	5.30136e-282
MYO1B	2860.92	1474.02	1.94091	0.95673	3.21339e-283	8.2416e-282
EPHB3	1664.8	488.298	3.40938	1.76951	3.10543e-283	8.57376e-282
GSG2	101.692	41.1415	2.47177	1.30555	3.15494e-283	8.86968e-282
TEAD2	1118.02	541.893	2.06317	1.04486	4.55486e-283	1.26615e-281
GLE1	1062.21	817.247	1.29974	0.378221	4.52967e-283	1.26615e-281
RAI14	1861.43	909.91	2.04573	1.03261	6.30698e-283	1.7434e-281
DNPEP	1653.68	1219.69	1.35582	0.439165	9.93279e-283	2.73041e-281
CSTF1	775.179	600.135	1.29168	0.369244	1.28247e-282	3.52108e-281
CDK14	439.57	868.799	0.505951	-0.98293	2.63608e-282	7.19752e-281
PDSS1	172.016	95.5627	1.80003	0.848022	3.25315e-282	8.30055e-281
C10orf46	1461.15	1101.99	1.32592	0.40699	6.03427e-282	1.53178e-280
TSC1	736.349	1055.16	0.697852	-0.519008	1.52889e-281	4.17954e-280
TOPBP1	1203.45	763.422	1.57639	0.656626	2.03008e-281	5.51913e-280
WDR67	231.962	139.525	1.66252	0.733372	3.92088e-281	1.06014e-279
RRAGD	493.282	1266.07	0.389615	-1.35988	1.00935e-280	2.74076e-279
RPL39L	373.702	120.393	3.10403	1.63414	2.37534e-280	6.38759e-279
FAM172A	417.72	623.521	0.669937	-0.577902	3.27325e-280	7.30024e-279
PCSK9	547.12	53.6306	10.2016	3.35073	4.71859e-280	1.19169e-278
VRK1	417.314	235.529	1.77181	0.825227	5.41058e-280	1.19574e-278
NEURL4	525.267	762.773	0.688628	-0.538203	5.11725e-280	1.36866e-278
LOC728723	13.8717	30.6524	0.452548	-1.14386	1.22534e-279	2.6836e-278
FOXM1	1662.23	623.163	2.66741	1.41544	1.34199e-279	3.372e-278
LARP6	283.562	576.779	0.491631	-1.02435	2.01994e-279	5.37348e-278
FTSJ1	956.589	679.408	1.40797	0.49362	2.10662e-279	5.68902e-278
RPP40	179.52	107.413	1.67131	0.740978	2.59711e-279	6.87192e-278
GIPC1	3450.34	2164.06	1.59438	0.672997	3.03405e-279	8.14907e-278
CHRAC1	935.388	672.763	1.39037	0.475467	3.1608e-279	8.31896e-278
SERPINB5	2344.7	134.532	17.4285	4.12337	4.70337e-279	1.23134e-277
ZNF559	242.091	388.146	0.623712	-0.681048	4.95573e-279	1.29058e-277
MEGF8	1284.03	2257.95	0.568668	-0.814342	1.08197e-278	2.34845e-277
ESRP2	1348.47	729.344	1.84888	0.886649	1.8512e-278	4.62801e-277
DAXX	1715.58	1324.01	1.29575	0.373782	2.20544e-278	5.48588e-277
TRIM41	755.936	1027.43	0.735754	-0.442705	2.33068e-278	6.0378e-277
MAP1LC3B	1733.06	2612.21	0.663446	-0.59195	2.54179e-278	6.5504e-277
C1orf163	287.043	186.133	1.54214	0.624932	3.52868e-278	8.73348e-277
VDR	964.81	383.787	2.51392	1.32994	3.76176e-278	9.64415e-277
JUP	15782	5458.08	2.8915	1.53182	4.76008e-278	1.21407e-276
CDYL	748.584	532.033	1.40703	0.492649	9.07548e-278	2.30285e-276
DR1	1257.83	923.217	1.36244	0.446194	1.17053e-277	2.955e-276
CYB5R2	346.295	126.13	2.74553	1.45709	2.03673e-277	5.11562e-276
CLN8	378.126	690.124	0.547911	-0.867987	3.06689e-277	6.59788e-276
LOC442459	2.54991	1.0392	2.45373	1.29498	4.90472e-277	1.04591e-275
POF1B	822.753	131.447	6.25918	2.64597	7.49912e-277	2.00328e-275
PSMD1	2556.61	1932.32	1.32308	0.403898	8.02872e-277	2.00637e-275
NCAPD2	2680.49	1439.67	1.86189	0.896764	8.47466e-277	2.25171e-275
HDAC2	2565.45	1766.65	1.45215	0.538193	9.59525e-277	2.53581e-275
CCDC99	343.157	213.208	1.60949	0.686607	1.4793e-276	3.64305e-275
ITGB4	7219.63	2460.32	2.93443	1.55308	5.82053e-276	1.53006e-274
CTSO	805.454	1364.3	0.590381	-0.760282	7.10045e-276	1.76548e-274
C13orf37	616.149	390.093	1.57949	0.65946	8.71366e-276	2.27846e-274
VRK2	544.967	311.484	1.74958	0.807012	1.01708e-275	2.49235e-274
DCLRE1B	309.575	204.643	1.51276	0.59718	3.50056e-275	9.10514e-274
RNF19B	1058.17	662.447	1.59737	0.675697	7.14747e-275	1.84936e-273
MORC2	1139.16	869.731	1.30979	0.389334	1.48734e-274	3.14411e-273
MGC72080	158.692	85.053	1.8658	0.899798	1.34666e-274	3.26763e-273
UCK1	716.234	1053.1	0.680117	-0.556145	1.45807e-274	3.753e-273
WDR19	354.132	542.897	0.652301	-0.616389	1.81091e-274	4.4802e-273
IPO4	1485.09	975.552	1.52231	0.606261	4.05061e-274	8.48882e-273
PRIC285	1719.84	955.354	1.80022	0.84817	4.85641e-274	1.00905e-272
UBE2V2	1057.36	751.931	1.4062	0.491798	1.02272e-273	2.61879e-272
RAD21	6097.65	4012.25	1.51976	0.60384	1.40144e-273	3.4499e-272
GSPT2	193.974	359.199	0.540019	-0.888919	2.29994e-273	5.85893e-272
PRKD1	171.642	461.253	0.372122	-1.42615	3.33148e-273	8.44316e-272
AFF1	1546.35	3038.48	0.508922	-0.974485	7.00972e-273	1.71703e-271
TCF20	1459.38	1039.89	1.4034	0.488929	8.46773e-273	2.13508e-271
LOC729176	42.9666	26.7803	1.60441	0.682044	1.3534e-272	3.29884e-271
CPEB3	126.061	240.039	0.52517	-0.929144	1.56164e-272	3.7708e-271
CUL2	827.201	629.425	1.31422	0.394204	1.68879e-272	4.09613e-271
LMF1	290.902	513.68	0.566309	-0.820338	2.83254e-272	6.80635e-271
ZFP3	181.154	299.11	0.605643	-0.72346	3.9623e-272	9.93995e-271
ZNF25	210.257	448.446	0.468858	-1.09278	8.00454e-272	1.9979e-270
LRRC37B2	409.13	567.685	0.720698	-0.472533	1.86275e-271	4.49604e-270
TRIM11	820.588	566.03	1.44972	0.535779	2.38474e-271	5.9223e-270
SBNO2	2170.69	1411.65	1.5377	0.620771	3.39487e-271	8.04047e-270
UBE3C	2258.64	1693.23	1.33392	0.415671	6.38488e-271	1.50501e-269
PRPF40A	2445.51	1843.02	1.3269	0.408065	6.94275e-271	1.62875e-269
PCYT1A	502.52	324.029	1.55085	0.633056	8.52867e-271	2.04854e-269
LRCH2	59.6856	190.809	0.312802	-1.67668	8.30759e-271	2.05281e-269
EPT1	1402.24	942.997	1.487	0.572407	8.90763e-271	2.07985e-269
NET1	3412.14	1882.17	1.81288	0.858281	9.46955e-271	2.32829e-269
PTPRM	909.257	2279.93	0.398809	-1.32623	1.03848e-270	2.54068e-269
ZNF862	429.24	752.921	0.5701	-0.810714	1.68105e-270	4.09248e-269
NOP58	1787.02	1175.33	1.52044	0.604488	1.98156e-270	4.80043e-269
ZNF493	154.823	286.18	0.540999	-0.886302	2.5597e-270	6.11855e-269
SKA3	306.625	119.389	2.56829	1.36081	3.31859e-270	7.89442e-269
CDC42	5933.67	4591.38	1.29235	0.369998	4.68069e-270	1.10814e-268
MMADHC	1877.75	1440.34	1.30369	0.382599	4.7694e-270	1.14978e-268
GHDC	788.06	1323.82	0.595294	-0.748326	6.09809e-270	1.46295e-268
PRKDC	5879.98	3575.25	1.64463	0.717767	6.66367e-270	1.59091e-268
IL13RA1	3199.79	2115.73	1.51238	0.596825	8.73536e-270	2.07549e-268
PIAS3	1241.35	798.067	1.55544	0.637324	1.1048e-269	2.56749e-268
CYFIP2	889.941	2494.64	0.356741	-1.48705	1.18212e-269	2.79522e-268
CEACAM1	1391.72	354.665	3.92405	1.97234	1.23512e-269	2.90666e-268
TUBG2	280.357	556.147	0.504106	-0.9882	1.25866e-269	2.94801e-268
CPE	1588.4	10737.7	0.147927	-2.75704	2.25042e-269	4.63624e-268
RAN	5690.75	3862.74	1.47324	0.558993	3.31844e-269	6.77909e-268
ESPN	644.022	166.442	3.86935	1.95209	3.81798e-269	8.83132e-268
ZNF608	305.174	594.854	0.513023	-0.962905	2.35148e-268	4.7637e-267
PAPOLA	4038.07	3140.65	1.28574	0.362603	2.4089e-268	5.54608e-267
ASTN2	186.324	987.318	0.188717	-2.4057	4.32566e-268	8.69064e-267
MPI	727.926	1058.64	0.687605	-0.540347	3.90837e-268	9.20887e-267
SPAG1	370.974	179.364	2.06828	1.04843	4.23458e-268	9.93019e-267
PAR1	0.618896	2.84343	0.217658	-2.19986	7.74804e-268	1.80836e-266
WDR17	25.9235	135.857	0.190814	-2.38976	7.99336e-268	1.86336e-266
B3GNT1	560.4	1728.21	0.324266	-1.62475	1.18147e-267	2.70753e-266
FAM189B	1045.69	675.061	1.54903	0.631363	1.83388e-267	3.65423e-266
RPS6KB2	1125.69	746.319	1.50832	0.592942	1.60229e-267	3.72214e-266
HCFC2	268.633	404.733	0.663728	-0.591336	1.96645e-267	4.54672e-266
FAM49B	1576.63	1018.34	1.54823	0.630617	1.99941e-267	4.56087e-266
GPR87	409.623	35.2689	11.6143	3.53783	2.35945e-267	5.35747e-266
BUB1B	581.201	233.766	2.48626	1.31397	2.98308e-267	6.92131e-266
MGEA5	2902.65	3909.49	0.742462	-0.42961	3.76157e-267	7.43444e-266
ABCF1	2263.94	1670.39	1.35534	0.438652	7.35522e-267	1.69858e-265
ZNF454	12.1514	29.9155	0.406192	-1.29977	1.29688e-266	2.93131e-265
RALGPS2	694.885	377.543	1.84054	0.880133	1.59973e-266	3.5994e-265
BEX2	248.787	816.227	0.304801	-1.71406	1.66146e-266	3.82367e-265
TBC1D5	1187.82	1735.43	0.684456	-0.54697	2.22918e-266	5.10647e-265
NRBF2	503.808	354.954	1.41936	0.505241	2.62818e-266	5.1525e-265
C6orf167	303.854	179.447	1.69328	0.759823	2.40111e-266	5.37806e-265
CDCP1	1845.43	824.23	2.23897	1.16284	3.60513e-266	7.01125e-265
VANGL1	1009.06	534.499	1.88786	0.916754	3.7058e-266	8.4499e-265
XG	105.274	15.5226	6.78197	2.7617	4.24499e-266	9.63497e-265
GRIK5	75.19	577.769	0.130138	-2.94188	6.21186e-266	1.38508e-264
RTKN2	241.148	89.6437	2.69007	1.42764	2.6637e-265	6.01827e-264
LOC400657	167.775	247.101	0.678974	-0.558573	3.68263e-265	8.46492e-264
FLJ23867	1329.94	486.613	2.73305	1.45051	4.38141e-265	1.00245e-263
RAPGEFL1	1189.3	297.154	4.00231	2.00083	5.22816e-265	1.0087e-263
PARP9	2094.33	1320.35	1.58619	0.665569	4.85427e-265	1.09177e-263
TAF1A	112.312	74.166	1.51433	0.598676	5.00359e-265	1.13953e-263
CPSF3	1075.29	798.263	1.34703	0.429786	5.37922e-265	1.20436e-263
PDK3	256.319	138.83	1.84628	0.884623	1.08271e-264	2.41317e-263
MRPS16	2126.95	1613.38	1.31832	0.398698	1.40712e-264	3.12344e-263
FAM110A	558.037	322.128	1.73235	0.792728	2.70331e-264	6.12832e-263
ARHGEF17	1086.81	2004.23	0.542258	-0.882949	5.15101e-264	9.85993e-263
RPP38	369.262	274.064	1.34735	0.430129	1.15645e-263	2.60967e-262
TDRD5	91.7789	21.7587	4.21803	2.07657	1.66451e-263	3.7391e-262
ANXA2	18001.9	9632.42	1.86889	0.902182	1.90827e-263	4.26727e-262
FAM83G	346.09	108.064	3.20263	1.67926	2.99058e-263	6.57927e-262
STYX	552.766	397.965	1.38898	0.474027	3.7513e-263	8.35087e-262
GPR115	160.174	22.9051	6.99292	2.8059	6.38123e-263	1.41589e-261
ZNF397OS	273.54	416.79	0.656301	-0.607571	7.52693e-263	1.66265e-261
PAR5	12.0375	51.0236	0.235921	-2.08363	1.07908e-262	2.04941e-261
CCDC159	187.547	323.674	0.579431	-0.787291	9.97937e-263	2.18575e-261
COL4A3BP	902.944	1420.47	0.635666	-0.653658	1.14028e-262	2.52703e-261
RASSF4	819.846	2774.53	0.29549	-1.75882	1.43855e-262	3.13693e-261
NUP205	1679.08	1169.23	1.43605	0.522109	1.44216e-262	3.18177e-261
TRAIP	172.464	90.8793	1.89772	0.924268	1.84623e-262	3.47922e-261
DPH1	601.307	847.387	0.709602	-0.494918	2.06509e-262	4.53585e-261
YWHAB	8582.61	6584.59	1.30344	0.382322	2.61602e-262	5.72052e-261
DNAJC28	24.8502	44.342	0.560421	-0.835417	3.83054e-262	8.3163e-261
TH1L	2296.26	1666.37	1.37801	0.462582	4.78691e-262	1.04215e-260
FAM66C	17.2853	52.7163	0.327894	-1.6087	1.03087e-261	2.22831e-260
SMG7	2667.44	2135.39	1.24916	0.320957	1.19172e-261	2.56479e-260
MYD88	1522.86	1020.15	1.49278	0.578002	2.53608e-261	5.57712e-260
SETD3	1337.42	1854.95	0.720998	-0.471932	4.69505e-261	1.00608e-259
HAPLN3	672.687	197.842	3.40012	1.76558	1.37639e-260	3.01343e-259
DNA2	198.36	98.8034	2.00762	1.00549	1.58166e-260	3.42833e-259
MED6	423.074	323.48	1.30788	0.387233	2.38908e-260	4.46758e-259
DNAL1	335.514	514.989	0.651499	-0.618166	3.95789e-260	8.54143e-259
TRIM29	4795.51	741.312	6.46896	2.69353	4.5945e-260	1.00148e-258
CRBN	552.752	762.991	0.724454	-0.465034	6.59418e-260	1.41689e-258
CAMTA2	978.438	1364.18	0.717235	-0.479482	1.24289e-259	2.65903e-258
BBS9	236.366	351.727	0.672016	-0.573432	1.28545e-259	2.73824e-258
XPC	960.239	1346.63	0.713067	-0.487891	1.5616e-259	3.3122e-258
ATL3	551.381	347.37	1.5873	0.666575	1.53876e-259	3.33937e-258
BZW1	4581.83	3297.89	1.38932	0.474384	1.79912e-259	3.82216e-258
FTO	885.328	1516.58	0.583766	-0.776539	2.31167e-259	4.99482e-258
ST3GAL3	237.189	380.907	0.622696	-0.683401	2.8037e-259	5.93091e-258
SNRNP40	886.157	643.42	1.37726	0.461801	4.22071e-259	8.89044e-258
MECOM	1314.48	439.942	2.98785	1.57911	5.39839e-259	1.00179e-257
WDR35	396.031	598.809	0.661365	-0.596482	4.88174e-259	1.02392e-257
C21orf34	22.3664	96.653	0.231409	-2.11148	7.39639e-259	1.59119e-257
WRB	515.013	818.287	0.62938	-0.667997	7.52976e-259	1.61287e-257
CCNE2	266.377	103.568	2.572	1.36289	7.83386e-259	1.65448e-257
CHEK1	335.217	194.715	1.72158	0.783729	1.84226e-258	3.9291e-257
ALDH18A1	2552.16	1837.51	1.38892	0.473964	6.01335e-258	1.25595e-256
ZNF483	11.8507	61.0107	0.19424	-2.36409	6.60329e-258	1.37337e-256
RPN1	8745.59	6606.36	1.32381	0.4047	7.29e-258	1.50985e-256
IRAK1	3825.29	2505.33	1.52686	0.610568	7.2904e-258	1.53316e-256
GPRASP1	129.601	728.563	0.177886	-2.49098	9.00856e-258	1.88645e-256
H3F3C	539.923	326.1	1.6557	0.727438	9.19988e-258	1.95369e-256
GNPNAT1	1349.98	781.128	1.72824	0.789303	9.33342e-258	1.97358e-256
TXNDC5	7094.58	4623.74	1.53438	0.617657	4.91034e-257	9.04322e-256
LIFR	580.839	2098.34	0.276809	-1.85304	5.41504e-257	9.89772e-256
TMEM62	622.996	408.375	1.52555	0.60933	6.47003e-257	1.34915e-255
FANCA	515.799	245.67	2.09956	1.07009	6.542e-257	1.37744e-255
ADAR	8842.57	6539.03	1.35228	0.435389	7.86224e-257	1.6484e-255
RIBC2	63.9847	17.8993	3.57471	1.83783	8.26873e-257	1.72632e-255
MRPL9	1271.64	955.368	1.33105	0.41256	8.43388e-257	1.7534e-255
ZNF10	172.292	329.271	0.523254	-0.934417	1.05597e-256	2.15993e-255
LRRC16A	741.885	461.572	1.6073	0.684638	1.31501e-256	2.72246e-255
PPP1R3E	80.1749	151.255	0.530065	-0.915759	1.66641e-256	3.43558e-255
CDH2	474.818	1573.31	0.301795	-1.72836	2.44474e-256	5.01932e-255
GRID1	42.1724	381.204	0.11063	-3.17619	4.31567e-256	7.82939e-255
AUP1	3550.45	2642.79	1.34345	0.425938	4.76668e-256	9.70991e-255
UTP15	296.292	223.833	1.32372	0.4046	5.25631e-256	1.07472e-254
PPP2CB	1722.13	2621.83	0.65684	-0.606385	5.63433e-256	1.14727e-254
SPAG5	991.837	457.004	2.1703	1.1179	1.32403e-255	2.68605e-254
EPRS	3687.03	2698.16	1.3665	0.450486	1.39684e-255	2.90049e-254
ZNF226	283.203	401.223	0.705849	-0.502568	1.9715e-255	3.98324e-254
ADIPOR1	3414.45	2527.44	1.35096	0.43398	2.30762e-255	4.67955e-254
CC2D2A	265.087	472.204	0.561383	-0.832944	2.47029e-255	5.10802e-254
VPS4A	1908.12	2537.26	0.752041	-0.411117	2.88077e-255	5.93199e-254
TOP1	2910.61	2166.6	1.3434	0.425889	4.89126e-255	1.00301e-253
MTMR9	319.135	540.599	0.590336	-0.760392	1.61012e-254	3.2881e-253
SMC1A	2957.46	2082.57	1.4201	0.505997	2.05553e-254	4.15133e-253
CCDC138	93.2618	48.4848	1.92353	0.943754	2.34286e-254	4.76479e-253
MX2	886.666	335.364	2.64389	1.40266	3.66322e-254	6.5965e-253
KANK3	97.6738	245.668	0.397585	-1.33067	4.70635e-254	9.4701e-253
JOSD1	1760.69	1326.76	1.32706	0.408231	6.10957e-254	1.23744e-252
PNMA1	967.591	2025.67	0.477665	-1.06593	1.02484e-253	1.83191e-252
SGSM2	1102.48	1864.98	0.591145	-0.758417	1.0683e-253	2.14875e-252
SLC39A11	1059.4	607.14	1.7449	0.803146	1.21289e-253	2.15221e-252
DNAJC21	1320.84	969.258	1.36273	0.446499	3.1872e-253	6.38472e-252
C19orf21	1859.02	413.611	4.49462	2.1682	3.39993e-253	6.78341e-252
CDH3	3652.61	1002.11	3.64493	1.86589	4.3622e-253	8.79918e-252
SMAD9	37.9271	174.235	0.217677	-2.19974	4.7478e-253	9.53806e-252
C6orf225	164.553	357.446	0.460358	-1.11917	5.9656e-253	1.1936e-251
ZBTB16	48.9488	271.786	0.180101	-2.47312	7.3636e-253	1.46326e-251
CENPO	187.202	117.285	1.59614	0.674583	2.65001e-252	5.2808e-251
TSTA3	2551.36	1488.65	1.71388	0.777262	4.13631e-252	7.28651e-251
ZNF491	28.3377	52.9172	0.53551	-0.901014	5.09251e-252	1.01073e-250
TEF	627.822	1226.87	0.511726	-0.966556	4.16186e-251	8.22716e-250
ZNF259	852.587	649.136	1.31342	0.393327	4.94388e-251	9.73414e-250
NBR1	3170.07	4191.63	0.756286	-0.402996	6.2369e-251	1.09079e-249
UBE2K	2067.83	1665.48	1.24158	0.31218	8.63706e-251	1.69382e-249
GPX2	4249.57	503.013	8.44824	3.07865	1.02493e-250	2.02936e-249
C3orf21	561.298	338.605	1.65768	0.729165	1.17078e-250	2.03298e-249
OAS2	2205.82	905.696	2.4355	1.28422	1.06701e-250	2.10426e-249
CGRRF1	175.744	260.068	0.675762	-0.565413	1.30634e-250	2.58552e-249
INPP5K	802.892	1173.13	0.6844	-0.547088	1.77559e-250	3.46837e-249
ZNF84	615.727	922.05	0.66778	-0.582555	3.49862e-250	6.03202e-249
SMC6	896.596	585.057	1.53249	0.615881	8.93119e-250	1.529e-248
RCOR1	1167.54	767.918	1.5204	0.60445	8.35843e-250	1.64771e-248
WDR4	287.159	180.554	1.59043	0.669418	1.1137e-249	1.8933e-248
WBP2	3016.57	4709.73	0.640498	-0.642734	9.78898e-250	1.90461e-248
PUSL1	332.66	206.152	1.61367	0.690341	2.64492e-249	5.12596e-248
TSPAN15	1513.37	756.159	2.00139	1.00101	3.30379e-249	5.57743e-248
CRABP2	4738.57	754.635	6.27928	2.6506	2.9374e-249	5.67056e-248
HYLS1	170.744	107.748	1.58467	0.664178	3.06411e-249	6.01635e-248
SLC45A1	37.8419	114.509	0.330472	-1.5974	3.28074e-249	6.41885e-248
SYNCRIP	4232.12	3278.34	1.29093	0.368415	4.7285e-249	7.92758e-248
FLJ13197	25.0866	70.8549	0.354056	-1.49795	1.3351e-248	2.22303e-247
TSEN15	775.471	547.418	1.4166	0.502431	1.59492e-248	3.06696e-247
SUV39H2	271.76	172.31	1.57715	0.657322	2.43645e-248	4.7482e-247
STARD3NL	701.757	1139.87	0.615648	-0.699822	3.7116e-248	7.10958e-247
SDR16C5	413.784	56.3374	7.34476	2.87671	4.89327e-248	9.4616e-247
MST1R	667.705	209.697	3.18413	1.6709	6.17386e-248	1.021e-246
LOC399815	14.8261	5.32991	2.78167	1.47595	5.48121e-248	1.07198e-246
PGM2	966.2	599.306	1.6122	0.689028	5.98105e-248	1.14125e-246
TOMM5	1275.41	894.723	1.42548	0.511443	7.20286e-248	1.40314e-246
PKP2	879.541	340.722	2.5814	1.36815	1.06796e-247	2.05696e-246
AAGAB	1272.77	962.075	1.32295	0.403753	1.59726e-247	3.09931e-246
SH2B1	1122.13	1633.06	0.687136	-0.541332	1.82607e-247	3.52946e-246
MAGEH1	384.932	896.349	0.429444	-1.21946	2.1041e-247	3.9994e-246
VN1R1	10.8254	23.8657	0.453597	-1.14052	2.59055e-247	4.90516e-246
GNAQ	1468.34	2076.39	0.707156	-0.499899	2.62398e-247	5.03438e-246
C19orf22	1966.59	1415.83	1.38901	0.474054	7.78478e-247	1.4988e-245
DHX34	701.193	491.058	1.42792	0.51392	7.84881e-247	1.50006e-245
B3GAT1	55.5173	1060.88	0.0523315	-4.25618	1.50017e-246	2.87706e-245
ACTR2	6753.25	4981.53	1.35566	0.438993	1.96301e-246	3.22438e-245
PLXNA1	2981.25	1553.32	1.91928	0.940565	2.9897e-246	4.87783e-245
NBEA	180.622	568.269	0.317846	-1.6536	3.52382e-246	5.71093e-245
GPD2	1508.02	1031.84	1.46148	0.547426	3.89005e-246	6.26272e-245
PCNXL3	1831.61	1408.99	1.29994	0.378445	5.07413e-246	9.57112e-245
GALNT1	2664.17	1735.65	1.53496	0.618205	1.69998e-245	2.71886e-244
PRSS22	424.4	119.422	3.55378	1.82936	1.62976e-245	3.11354e-244
TMEM183A	1440.34	1034.21	1.3927	0.477882	4.98162e-245	9.44791e-244
YME1L1	3411.01	2692.02	1.26708	0.341511	9.11185e-245	1.72151e-243
ZC3H15	1600.74	1260.52	1.2699	0.34472	1.11658e-244	1.77412e-243
FZD6	1362.89	716.712	1.90158	0.927202	1.18177e-244	2.22065e-243
JTB	3349.76	2392.2	1.40029	0.485721	1.23298e-244	2.34645e-243
TCEA2	405.204	781.917	0.518219	-0.948366	1.48909e-244	2.78753e-243
C19orf40	67.7868	38.2989	1.76994	0.8237	2.55088e-244	4.80108e-243
MESDC1	741.598	461.957	1.60534	0.682879	3.04872e-244	5.77972e-243
PTGES3	7433.91	5744.04	1.29419	0.372055	3.93933e-244	7.43961e-243
MAP3K5	628.867	1192.01	0.52757	-0.922566	4.77175e-244	8.89886e-243
ZNF382	35.8838	66.2503	0.541639	-0.884596	6.40031e-244	1.19553e-242
MKI67IP	1053.76	783.188	1.34548	0.42812	8.41324e-244	1.58284e-242
C16orf86	39.0838	83.7986	0.466401	-1.10036	8.92126e-244	1.66016e-242
FBXO46	626.91	426.601	1.46954	0.555369	1.05866e-243	1.96269e-242
USP14	1635.93	1160.68	1.40946	0.495141	1.58356e-243	2.96797e-242
CLK2P	25.5897	14.5123	1.76331	0.81829	1.74643e-243	3.26089e-242
DOPEY1	526.051	754.756	0.696981	-0.520809	2.73142e-243	5.04498e-242
NUP153	1524.8	1077.9	1.41461	0.5004	3.6742e-243	6.82627e-242
NLGN1	42.7379	299.385	0.142752	-2.80842	3.77427e-243	7.02072e-242
SSR1	4466.89	3456.48	1.29232	0.369968	5.65463e-243	1.04054e-241
ACADL	38.8285	347.501	0.111736	-3.16183	6.01017e-243	1.10186e-241
ZDHHC18	965.834	684.341	1.41133	0.497059	1.49852e-242	2.36552e-241
ARHGAP6	94.8813	541.666	0.175166	-2.51321	2.14576e-242	3.90496e-241
LLGL2	2218.76	1125.52	1.97133	0.979169	2.49408e-242	4.61638e-241
C11orf24	1203.46	723.212	1.66405	0.734697	2.83483e-242	5.22751e-241
MRPL19	1245.59	1001.05	1.24429	0.31532	3.87703e-242	7.18485e-241
NDUFA5	1329.43	2102.24	0.632389	-0.661115	4.85591e-242	8.96531e-241
USP1	1349.81	903.501	1.49397	0.579155	5.25243e-242	9.66134e-241
C5orf22	705.467	473.73	1.48917	0.574513	8.32123e-242	1.52494e-240
C5orf41	276.505	495.222	0.558345	-0.840771	9.92216e-242	1.81162e-240
FBXO5	276.459	159.657	1.73158	0.792086	2.56552e-241	4.65177e-240
PDIA6	8782.6	6178.48	1.42148	0.507396	3.11167e-241	4.8803e-240
LOC678655	309.463	479.401	0.645519	-0.631468	4.81645e-241	8.70126e-240
PPIAL4C	46.7563	30.6638	1.5248	0.608624	9.49526e-241	1.47968e-239
TRMT6	569.224	386.941	1.47109	0.556881	1.02977e-240	1.89186e-239
B3GALNT2	835.251	574.446	1.45401	0.540038	1.82426e-240	3.33908e-239
TNFSF12	460.858	806.129	0.571692	-0.80669	1.95889e-240	3.56345e-239
RFC5	479.56	334.703	1.43279	0.518831	2.69713e-240	4.17626e-239
FAM120A	4951	3858.33	1.2832	0.359742	2.80139e-240	5.10866e-239
OAS1	1549.15	724.11	2.13938	1.09719	3.0636e-240	5.55263e-239
MRPS22	679.834	504.294	1.34809	0.430919	3.18761e-240	5.7563e-239
RNF38	845.584	1169.13	0.723261	-0.467412	6.15519e-240	1.10749e-238
STAU1	3798.34	3005.27	1.26389	0.337874	9.13031e-240	1.6375e-238
SEH1L	1044.45	788.484	1.32463	0.405594	1.28647e-239	1.97937e-238
GTF2E1	364.721	267.015	1.36592	0.449875	1.27981e-239	2.32531e-238
R3HCC1	618.044	867.35	0.712566	-0.488904	2.33641e-239	4.2295e-238
C1orf74	154.642	69.658	2.22002	1.15057	2.6464e-239	4.74435e-238
ZC4H2	146.708	266.096	0.551335	-0.858999	3.2958e-239	5.03905e-238
PLSCR1	1618.43	938.176	1.72508	0.786665	4.34635e-239	7.7638e-238
TOR3A	1441.27	979.928	1.47079	0.556589	4.82098e-239	8.58411e-238
KIAA1522	4652.24	2776.83	1.67538	0.74449	5.75026e-239	1.02346e-237
KLF9	1020.77	1981.4	0.515175	-0.956865	6.3794e-239	1.13137e-237
CCDC52	438.314	303.15	1.44586	0.531933	9.83916e-239	1.77464e-237
EIF5A	8825.57	6173.41	1.42961	0.515621	1.07041e-238	1.92362e-237
NR2C2AP	583.295	398.41	1.46406	0.549973	1.24073e-238	2.19255e-237
C3orf37	1280.42	882.75	1.4505	0.536545	1.59569e-238	2.83106e-237
LOC100134229	238.485	129.815	1.83711	0.877436	1.81103e-238	3.24279e-237
PPIH	531.223	353.045	1.50469	0.589463	3.45629e-238	6.08602e-237
DNAH14	120.45	64.4355	1.86931	0.902508	5.79809e-238	1.02502e-236
ZNF512	723.994	1026.69	0.705171	-0.503954	8.67212e-238	1.31762e-236
MUC1	8311.94	2185.34	3.80349	1.92732	7.94063e-238	1.4167e-236
DSP	17599	5057.92	3.47949	1.79887	8.64274e-238	1.52248e-236
MRPS12	1016.03	599.534	1.6947	0.761033	1.85373e-237	3.24239e-236
SQLE	2101.44	896.688	2.34356	1.2287	1.96596e-237	3.44949e-236
CHMP4B	4531.1	3453.4	1.31207	0.391846	2.40006e-237	3.62394e-236
C1QTNF6	824.799	377.064	2.18742	1.12923	6.67512e-237	1.16345e-235
CROCCL2	53.2434	95.9472	0.554925	-0.849636	6.73133e-237	1.17691e-235
KRT19	23269.3	7546.73	3.08336	1.6245	7.44112e-237	1.29643e-235
CXorf50B	3.81905	10.7405	0.355575	-1.49177	9.40424e-237	1.63271e-235
CCDC106	327.295	561.002	0.583411	-0.777416	1.13477e-236	2.01729e-235
SRPRB	1822.76	1313.52	1.38769	0.472684	1.57316e-236	2.73232e-235
KIAA1429	1650.42	1171.66	1.40862	0.494284	1.97286e-236	3.41318e-235
DOCK3	62.4488	458.408	0.13623	-2.87589	2.55281e-236	4.52186e-235
HTATIP2	1234.61	708.698	1.74209	0.800815	4.19392e-236	6.29347e-235
ATP8B1	1809.82	891.154	2.03087	1.0221	4.49721e-236	7.93758e-235
OIP5	137.601	58.1025	2.36824	1.24382	5.23186e-236	9.01995e-235
ETS2	4282.41	2232.01	1.91863	0.940079	9.08479e-236	1.59776e-234
FLJ11235	15.0989	43.5184	0.346955	-1.52718	1.08088e-235	1.85776e-234
ORC6L	284.972	128.467	2.21826	1.14943	1.49329e-235	2.61697e-234
WDR12	583.181	413.087	1.41176	0.497497	2.18869e-235	3.82208e-234
INCA1	18.6939	35.2537	0.53027	-0.915202	2.65342e-235	4.55872e-234
SLC30A6	329.962	232.634	1.41837	0.504238	3.82569e-235	6.55001e-234
SFT2D2	102.477	64.4734	1.58945	0.668527	6.13985e-235	1.05164e-233
FAM49A	85.8788	226.236	0.379599	-1.39745	1.31796e-234	1.96562e-233
HSPA4	2918.19	2166.29	1.34709	0.429848	2.9077e-234	4.96114e-233
PPM1G	3472.95	2633.73	1.31864	0.399051	2.96324e-234	5.15645e-233
MAD2L1BP	600.994	426.89	1.40784	0.493485	3.29619e-234	5.60465e-233
BAT2L2	4990.67	3550.95	1.40544	0.491027	5.96364e-234	1.01793e-232
SMCR7	287.485	468.797	0.61324	-0.705477	7.39471e-234	1.28227e-232
SH3BP1	932.763	459.707	2.02904	1.0208	9.55098e-234	1.65038e-232
LYPLA2P1	114.234	76.3639	1.49592	0.581029	1.10743e-233	1.90693e-232
FAM113A	666.15	1005.95	0.662213	-0.594633	1.17502e-233	1.9911e-232
POLR3K	465.857	328.611	1.41766	0.503508	2.02054e-233	2.99509e-232
PA2G4P4	142.236	60.1512	2.36464	1.24162	1.78895e-233	3.06979e-232
EHF	1944.36	701.165	2.77304	1.47147	2.14542e-233	3.62305e-232
CDKN2A	841.62	185.838	4.52879	2.17913	2.4235e-233	4.14427e-232
GNG5	2224.38	1580.18	1.40768	0.493318	3.96025e-233	6.73651e-232
GABRB3	112.05	698.557	0.160402	-2.64023	7.31767e-233	1.23156e-231
ANLN	1325.31	577.893	2.29334	1.19745	8.47583e-233	1.43683e-231
C6orf174	65.8517	679.073	0.0969729	-3.36627	8.71607e-233	1.46194e-231
FBXO45	811.47	474.764	1.70921	0.773328	1.2793e-232	2.13851e-231
COL12A1	6189.57	1801.34	3.43609	1.78077	1.51406e-232	2.23072e-231
SFRS1	4777.5	3840.45	1.24399	0.314979	2.15647e-232	3.59266e-231
TTC13	409.708	287.611	1.42452	0.510476	3.06056e-232	5.17056e-231
EZH2	593.568	305.336	1.94399	0.959017	4.09123e-232	6.79309e-231
TMED8	377.464	560.359	0.673612	-0.57001	5.08071e-232	8.4078e-231
CDC14B	417.065	685.482	0.608426	-0.716847	1.51253e-231	2.57756e-230
JAM3	554.087	1219.3	0.45443	-1.13787	4.52387e-231	7.59091e-230
FBXO6	460.731	293.813	1.56811	0.649025	4.69251e-231	7.84728e-230
AGR3	762.315	76.7904	9.92721	3.31139	4.65396e-231	7.90373e-230
PPP3CC	276.388	368.4	0.750239	-0.414577	4.80658e-231	8.01097e-230
CCDC28A	418.99	621.06	0.674637	-0.567817	9.60695e-231	1.4069e-229
C6orf132	266.382	125.632	2.12034	1.08429	1.19867e-230	1.74489e-229
SCYL3	385.818	280.971	1.37316	0.4575	1.4334e-230	2.38099e-229
LOC401010	56.8674	34.3814	1.65402	0.725975	1.62124e-230	2.67396e-229
RANBP1	1532.48	946.871	1.61846	0.694625	1.62624e-230	2.69228e-229
NEK1	288.021	499.801	0.576271	-0.795181	1.67157e-230	2.75808e-229
ABHD10	670.818	973.041	0.689404	-0.536579	1.95112e-230	3.20866e-229
KLRAQ1	557.572	789.407	0.706317	-0.501611	2.51103e-230	3.63352e-229
ZNF19	58.3244	89.6902	0.650288	-0.620849	2.98574e-230	4.89384e-229
PHLDA2	490.143	194.68	2.51769	1.3321	3.27546e-230	5.351e-229
GDI2	6152.55	4778.99	1.28742	0.364478	4.68812e-230	7.93449e-229
PIP5K1A	1517.28	1135.3	1.33646	0.418415	6.37362e-230	9.16821e-229
WDR7	421.628	659.914	0.638913	-0.646308	7.6982e-230	1.29845e-228
MAGEA6	444.01	13.7025	32.4036	5.01808	8.77087e-230	1.4418e-228
CCND2	1493.41	4275.24	0.349317	-1.51739	9.53759e-230	1.553e-228
TMPO	2150.37	1320.02	1.62904	0.704025	1.99963e-229	2.85947e-228
PMS2L11	59.0197	31.5321	1.87173	0.904376	2.46593e-229	4.04021e-228
RCC2	5558.37	3303.05	1.6828	0.750864	5.26892e-229	8.60417e-228
XYLB	206.073	84.3397	2.44337	1.28887	5.29808e-229	8.62332e-228
ZNF415	123.547	212.168	0.58231	-0.78014	1.13376e-228	1.83929e-227
PNMAL1	363.748	1052.75	0.345523	-1.53315	1.57507e-228	2.54791e-227
ZBTB22	545.464	712.833	0.765206	-0.38608	1.87175e-228	3.01796e-227
ASMTL	675.765	981.798	0.688294	-0.538904	1.89676e-228	3.04837e-227
C3orf26	531.806	363.596	1.46263	0.548562	2.00304e-228	3.20876e-227
ZNF695	63.3004	21.145	2.99364	1.5819	2.67847e-228	4.33107e-227
ZNF506	323.452	465.413	0.694979	-0.524959	2.62816e-228	4.41781e-227
SNRPG	1097.44	738.31	1.48642	0.57184	3.19981e-228	4.54897e-227
TCTN1	495.052	820.695	0.603211	-0.729266	2.93391e-228	4.68479e-227
ZNF165	125.867	64.6142	1.94797	0.961975	3.17977e-228	5.32692e-227
CHST10	304.895	570.954	0.53401	-0.905062	3.49144e-228	5.62724e-227
ZNF285	51.2997	90.0715	0.569544	-0.812121	5.14765e-228	7.27555e-227
TBKBP1	294.777	518.93	0.568048	-0.815916	5.70216e-228	9.07579e-227
C20orf11	2283.2	1782.42	1.28096	0.35722	1.21071e-227	2.02139e-226
TC2N	1557.91	694.153	2.24432	1.16628	1.28888e-227	2.04486e-226
RECQL4	738.551	343.698	2.14884	1.10356	2.37326e-227	3.94904e-226
THOC7	987.471	741.358	1.33198	0.413569	2.64801e-227	4.18774e-226
FLJ36777	5.48678	14.0103	0.391625	-1.35246	4.51445e-227	7.11673e-226
MAGI2	145.553	548.577	0.265328	-1.91415	5.54163e-227	9.19018e-226
ZNF229	102.158	206.468	0.494788	-1.01512	1.41725e-226	2.22711e-225
EPSTI1	515.229	226.904	2.27069	1.18313	1.7546e-226	2.81876e-225
ZNF177	64.4403	121.579	0.530027	-0.915862	2.75188e-226	3.86695e-225
C2orf63	66.3097	120.032	0.552435	-0.856124	3.02057e-226	4.99254e-225
TMEM41A	975.344	672.931	1.4494	0.535452	3.8575e-226	6.04261e-225
TTC28	528.544	865.647	0.610576	-0.711757	5.04939e-226	7.88469e-225
RAD51AP1	325.953	140.886	2.31359	1.21013	6.82156e-226	1.12374e-224
CEP72	145.637	80.7486	1.80358	0.850864	7.41594e-226	1.21759e-224
ZNF248	290.475	444.505	0.65348	-0.613785	1.85119e-225	2.9643e-224
RRP1B	1234.89	886.851	1.39244	0.477614	3.62306e-225	5.06187e-224
SMPD1	847.777	1375.09	0.616526	-0.697766	3.23741e-225	5.16732e-224
SRD5A3	853.965	433.781	1.96866	0.97721	3.36715e-225	5.51008e-224
HES2	488.055	45.8609	10.6421	3.41171	3.60379e-225	5.60967e-224
TNFRSF10A	148.355	81.4909	1.82051	0.864346	4.94977e-225	7.87507e-224
DAPP1	292.202	114.665	2.54831	1.34954	6.16403e-225	9.53498e-224
EIF1AD	636.054	510.681	1.2455	0.316727	6.12306e-225	9.98686e-224
FAT2	1442.32	96.9616	14.8752	3.89484	9.06457e-225	1.43755e-223
C17orf103	334.341	577.012	0.579435	-0.78728	9.5559e-225	1.55346e-223
FOXA2	349.044	63.9085	5.46161	2.44933	3.75225e-224	5.21241e-223
DCTN6	488.728	683.497	0.71504	-0.483903	3.22543e-224	5.22626e-223
TNS4	2053.07	363.712	5.64477	2.49691	3.27566e-224	5.2903e-223
MKLN1	1338.19	1926.91	0.694472	-0.526011	4.21213e-224	6.49534e-223
KIAA0020	797.232	509.398	1.56505	0.646206	5.96949e-224	9.43675e-223
MAGEA3	308.41	8.94469	34.4797	5.10767	6.23385e-224	9.5831e-223
RAD54L	300.739	127.93	2.35081	1.23316	7.88637e-224	1.0893e-222
FAM200B	374.305	508.149	0.736605	-0.441038	8.27572e-224	1.30408e-222
UBE2NL	6.0084	2.82204	2.1291	1.09024	1.53427e-223	2.10724e-222
C1orf159	277.917	180.954	1.53584	0.619031	1.3126e-223	2.11298e-222
C21orf71	1.42965	5.07469	0.281722	-1.82765	1.49905e-223	2.35469e-222
SERTAD4	136.875	47.45	2.88462	1.52838	3.33266e-223	5.21836e-222
MED29	1584.32	2173.07	0.729067	-0.455876	4.20158e-223	5.73822e-222
RASA4	220.642	473.743	0.465743	-1.10239	4.64432e-223	7.11746e-222
C4orf46	291.981	195.88	1.49061	0.575906	5.1761e-223	7.90793e-222
CTHRC1	1363.21	445.99	3.05659	1.61193	5.58979e-223	8.72501e-222
GABARAPL1	1118.17	2730.64	0.409491	-1.28809	9.25125e-223	1.43947e-221
RBL1	225.447	128.353	1.75645	0.812665	9.42129e-223	1.51169e-221
TBC1D17	878.65	1233.18	0.712509	-0.489019	1.06759e-222	1.62603e-221
AUH	222.066	435.48	0.509935	-0.971616	1.67683e-222	2.2773e-221
PREPL	1363.45	2326.97	0.585934	-0.771191	1.86704e-222	2.52153e-221
NAA20	1520.16	1090.91	1.39348	0.47869	2.06407e-222	2.77225e-221
PRRG4	334.583	163.328	2.04853	1.03459	1.9447e-222	2.94381e-221
ZNF167	55.0338	91.8346	0.599271	-0.738719	2.24554e-222	3.38885e-221
DMRTC1B	7.28103	59.0515	0.1233	-3.01976	2.32499e-222	3.60628e-221
STRADB	332.249	579.588	0.573251	-0.802762	2.61854e-222	4.04892e-221
PBXIP1	3043.88	5620.76	0.541543	-0.884852	3.07507e-222	4.74002e-221
DDX39	1790.78	1116.79	1.60351	0.681229	4.2089e-222	5.62189e-221
TRAF3	303.534	215.31	1.40976	0.495446	4.73024e-222	6.28373e-221
ZNF146	2310.89	1700.49	1.35896	0.442502	5.68232e-222	8.54938e-221
ZNF706	1691.25	1225	1.38062	0.465313	6.97638e-222	1.07202e-220
IQCK	317.625	580.942	0.546741	-0.87107	9.54714e-222	1.52692e-220
REEP5	3430.92	5158.64	0.665082	-0.588396	1.09693e-221	1.68037e-220
LRRC49	112.145	211.005	0.531478	-0.911918	3.07638e-221	4.61458e-220
PAFAH1B3	1111.73	633.823	1.75401	0.81066	4.26237e-221	6.79505e-220
KIF15	308.496	140.961	2.18853	1.12996	4.68397e-221	7.15317e-220
LETMD1	944.511	1377.99	0.685428	-0.544922	4.67699e-221	7.43205e-220
FAM47E	63.3337	150.09	0.421971	-1.24478	4.78799e-221	7.58405e-220
ACTN4	13977	9681.75	1.44364	0.529715	6.62223e-221	1.00821e-219
MBD5	225.44	323.535	0.696803	-0.521178	1.1833e-220	1.86833e-219
UBA6	1218.76	832.907	1.46325	0.549181	1.27779e-220	1.93942e-219
TPRXL	63.3457	5.81896	10.8861	3.44441	4.21997e-220	6.38544e-219
USP11	1884.9	3429.51	0.549612	-0.863515	4.15671e-220	6.54218e-219
KIAA1109	1199.82	1801.96	0.665843	-0.586746	5.02489e-220	7.88349e-219
IFI16	3794.75	2008.67	1.88919	0.917767	5.64861e-220	8.83399e-219
C12orf51	1082.29	1711.48	0.632369	-0.661161	6.47414e-220	9.76648e-219
ZNF594	129.589	204	0.635238	-0.654632	6.48943e-220	1.0117e-218
C2orf64	535.854	739.947	0.724179	-0.465582	8.88369e-220	1.3806e-218
PTDSS1	2494.58	1715.18	1.45441	0.540435	9.39198e-220	1.40454e-218
LYRM7	359.135	541.603	0.663096	-0.59271	1.1164e-219	1.6645e-218
ID2	1399.36	2618.28	0.534456	-0.903857	1.11935e-219	1.68344e-218
HAT1	1091.01	834.921	1.30673	0.385957	1.63146e-219	2.44619e-218
SLC22A17	422.058	2635.85	0.160122	-2.64276	1.97175e-219	2.60506e-218
MTAP	774.693	512.388	1.51193	0.596389	2.0328e-219	2.67121e-218
FBLIM1	1744.65	991.646	1.75935	0.81504	3.01308e-219	4.50415e-218
SMARCC1	3278.39	2333.55	1.40489	0.490462	3.05097e-219	4.54705e-218
IFI27	7275.97	2316.98	3.14028	1.65089	3.6679e-219	5.45008e-218
LOC723972	20.4742	11.4482	1.78841	0.838678	4.09501e-219	6.34405e-218
PNPLA7	149.276	524.715	0.284489	-1.81355	5.17958e-219	7.99921e-218
ABCA2	1308.63	3301.34	0.396395	-1.33499	5.65828e-219	8.38577e-218
C14orf135	643.723	999.562	0.644005	-0.634856	1.57695e-218	2.33012e-217
PKIA	132.925	504.767	0.26334	-1.925	2.22854e-218	3.43098e-217
RQCD1	249.253	183.967	1.35488	0.438165	2.87172e-218	4.25428e-217
OBSL1	1548.47	2719.51	0.569393	-0.812503	3.04089e-218	4.49144e-217
C16orf45	323.113	920.669	0.350955	-1.51064	3.40427e-218	5.22482e-217
PPAP2B	1287.11	5275.37	0.243985	-2.03514	5.22927e-218	6.8346e-217
CD99L2	1202.71	2033.45	0.591463	-0.75764	4.7552e-218	7.00261e-217
KIAA0495	392.047	618.067	0.634311	-0.656738	4.77379e-218	7.00911e-217
S1PR1	395.504	1044.59	0.37862	-1.40118	4.82844e-218	7.06838e-217
TMEM42	219.433	330.66	0.66362	-0.591571	4.80429e-218	7.35071e-217
PALB2	403.57	289.208	1.39543	0.480712	5.27823e-218	7.70403e-217
C8orf73	487.138	186.66	2.60976	1.38392	8.95022e-218	1.30252e-216
PSMG1	712.274	460.992	1.54509	0.627691	2.37249e-217	3.61878e-216
TMEM129	1120.52	1785.13	0.627697	-0.67186	2.60193e-217	3.77547e-216
FANCE	289.719	162.032	1.78803	0.838375	5.05432e-217	7.31251e-216
MMACHC	222.726	145.199	1.53394	0.617244	5.67553e-217	7.37819e-216
FAM189A2	142.673	643.3	0.221783	-2.17278	5.95596e-217	8.59186e-216
ACSL5	2247.41	803.563	2.79681	1.48378	5.9382e-217	8.74824e-216
ELOVL7	293.886	937.228	0.313569	-1.67314	6.54772e-217	9.95656e-216
DOCK4	353.505	719.986	0.490989	-1.02624	7.24637e-217	1.09851e-215
RND3	1393.15	693.338	2.00934	1.00672	1.05644e-216	1.59662e-215
MAPK6	1637.53	1065.72	1.53654	0.619687	1.2572e-216	1.80833e-215
CCNH	485.911	669.494	0.725788	-0.462381	1.45858e-216	2.14243e-215
SFRS5	3179.93	4499.2	0.706777	-0.500672	1.53103e-216	2.1958e-215
KBTBD3	88.0953	132.733	0.663702	-0.591393	1.78144e-216	2.54756e-215
GAR1	479.324	360.13	1.33098	0.412485	2.2283e-216	3.26334e-215
CCPG1	1573.89	2380.31	0.661215	-0.596808	2.58068e-216	3.33704e-215
RNPEP	2325.73	1679.8	1.38453	0.469394	2.43114e-216	3.66302e-215
POLE4	718.115	480.989	1.493	0.57821	3.63199e-216	5.17899e-215
DCBLD1	508.516	264.168	1.92497	0.944835	3.88861e-216	5.84119e-215
LOH12CR2	24.0035	55.4656	0.432764	-1.20835	4.6935e-216	6.03698e-215
TTC19	936.507	1262.05	0.74205	-0.430411	1.09872e-215	1.40579e-214
PIGH	333.659	512.989	0.65042	-0.620556	1.2189e-215	1.73309e-214
LOC100128288	33.9059	81.792	0.414538	-1.27042	1.36144e-215	1.9302e-214
TAF7	2466.54	3183.31	0.774833	-0.368043	1.32801e-215	1.9888e-214
TIMM8A	208.303	137.184	1.51842	0.602575	1.58822e-215	2.24529e-214
C21orf45	377.886	222.707	1.69679	0.762805	5.43751e-215	7.66519e-214
TARS2	799.897	605.193	1.32172	0.40242	5.6668e-215	8.27453e-214
TMEM169	30.4658	110.793	0.274978	-1.86261	6.0809e-215	8.54781e-214
BCL3	1464.18	724.862	2.01995	1.01432	9.29888e-215	1.30342e-213
USP30	369.347	497.824	0.741922	-0.43066	1.15921e-214	1.68767e-213
TPD52L2	3372.09	2571.97	1.31109	0.390771	1.18361e-214	1.71815e-213
SERP2	37.2892	137.571	0.271054	-1.88335	2.32908e-214	3.36121e-213
VPS4B	1357.81	1046.44	1.29756	0.375798	5.37728e-214	6.84407e-213
THAP9	110.308	153.948	0.71653	-0.480902	6.69772e-214	1e-212
ZNF404	45.6569	106.727	0.427792	-1.22502	1.11914e-213	1.56426e-212
CENPA	233.741	88.9508	2.62775	1.39383	1.06259e-213	1.58172e-212
POLR2D	711.504	501.073	1.41996	0.505853	1.1502e-213	1.60315e-212
KDM2A	3416.59	2487.16	1.37369	0.45806	1.16652e-213	1.62134e-212
SECISBP2L	994.866	1731.87	0.574447	-0.799754	1.50456e-213	1.90499e-212
TP63	2649.53	210.875	12.5645	3.65128	1.60664e-213	2.0237e-212
GNRHR2	373.244	596.602	0.625616	-0.67665	1.81632e-213	2.5174e-212
NIPSNAP3B	26.023	60.1245	0.432819	-1.20816	1.74489e-213	2.58957e-212
TRIM26	1797.32	1410.24	1.27448	0.349906	2.07995e-213	2.60637e-212
GRTP1	369.791	172.127	2.14836	1.10324	2.35589e-213	3.39002e-212
CHD9	850.975	1300	0.654595	-0.611325	3.70177e-213	4.61487e-212
PARK2	37.0281	146.133	0.253387	-1.98059	4.87224e-213	6.73403e-212
TM6SF1	88.1138	174.394	0.505257	-0.984911	5.94378e-213	8.79467e-212
ICMT	2579.19	2018.98	1.27747	0.353289	9.56495e-213	1.37236e-211
UPRT	229.46	299.287	0.766691	-0.383284	1.02123e-212	1.40753e-211
EME1	129.133	63.8058	2.02385	1.0171	1.23765e-212	1.70109e-211
EIF4EBP1	1461.87	686.313	2.13004	1.09088	1.83787e-212	2.71126e-211
YBX1	9794.16	6877.57	1.42407	0.510023	2.39823e-212	3.28711e-211
CLCN4	193.77	492.845	0.393165	-1.34679	2.84004e-212	3.52252e-211
ZSWIM7	261.25	390.386	0.669208	-0.579473	3.55807e-212	4.39069e-211
DSC3	3241.48	164.083	19.7552	4.30416	8.05199e-212	1.15195e-210
TMEM45B	899.98	282.848	3.18186	1.66987	1.21714e-211	1.49437e-210
CSTB	8178.82	3061.59	2.67143	1.41761	1.1423e-211	1.68013e-210
POMP	2213.05	1621.12	1.36514	0.449045	1.32018e-211	1.88326e-210
TNK1	355.234	212.385	1.6726	0.742092	1.42677e-211	2.02945e-210
SPAG16	281.576	457.741	0.615141	-0.70101	1.80556e-211	2.46794e-210
TAF11	729.615	561.731	1.29887	0.377255	2.02086e-211	2.75461e-210
TECPR1	343.147	515.567	0.665571	-0.587335	2.14309e-211	2.91319e-210
CXorf42	19.1329	28.8932	0.662192	-0.594678	2.2962e-211	3.25679e-210
API5	2409.88	1965.82	1.22589	0.293825	4.09704e-211	5.00498e-210
MAP9	261.891	494.084	0.530054	-0.915787	3.96863e-211	5.37995e-210
LOC100302640	4.07834	12.7544	0.319758	-1.64495	6.15399e-211	9.02464e-210
IDE	593.366	406.85	1.45844	0.544427	9.36022e-211	1.13773e-209
C1orf190	32.1621	78.6993	0.40867	-1.29099	9.9418e-211	1.20241e-209
KIF5C	212.195	1852.11	0.11457	-3.1257	1.57001e-210	2.12251e-209
GATS	175.061	627.58	0.278946	-1.84194	1.58575e-210	2.31857e-209
GGH	1493.01	329.666	4.52887	2.17915	2.21623e-210	2.66716e-209
MOGS	1865.15	1444.61	1.29111	0.368613	3.52981e-210	4.75899e-209
STOML1	332.947	524.871	0.634341	-0.656669	5.81963e-210	6.96922e-209
PIGC	863.435	624.209	1.38325	0.468059	5.00074e-210	7.07247e-209
ACTB	114440	86308.8	1.32594	0.407011	6.43872e-210	8.65728e-209
GRWD1	1046.2	793.203	1.31895	0.399391	7.94538e-210	1.06541e-208
YES1	1627.76	1140.26	1.42754	0.513529	9.77017e-210	1.42431e-208
ORAI2	966.348	1544.77	0.625562	-0.676774	1.04173e-209	1.51419e-208
APBB3	283.339	470.645	0.602022	-0.732111	1.74895e-209	2.53469e-208
SPC24	50.2476	21.3293	2.3558	1.23622	2.47525e-209	3.57681e-208
KDM5B	2550.04	1682.75	1.5154	0.599695	4.51194e-209	6.03381e-208
ENSA	4671.54	3497.78	1.33557	0.417459	4.71999e-209	6.29502e-208
WBP1	1425.74	1984.55	0.718417	-0.477106	6.35301e-209	8.45018e-208
MED14	1476.4	1119.47	1.31884	0.399266	5.99528e-209	8.6381e-208
DPP6	31.8469	1257.91	0.0253172	-5.30374	9.11705e-209	1.20941e-207
EVPL	2405.96	938.023	2.56493	1.35892	9.23658e-209	1.3026e-207
ELMO1	414.506	1099.65	0.376943	-1.40758	1.39909e-208	1.96747e-207
LRRC37B	117.821	205.352	0.573751	-0.801505	1.4417e-208	2.07119e-207
KATNAL1	268.897	430.055	0.625262	-0.677467	1.68603e-208	2.36426e-207
C13orf15	424.016	1174.94	0.360881	-1.4704	2.08536e-208	2.48505e-207
NAP1L5	101.337	461.609	0.21953	-2.18751	2.44312e-208	3.41623e-207
KAT5	966.513	1222.93	0.790328	-0.339477	2.68779e-208	3.55593e-207
B4GALNT3	604.63	220.363	2.74379	1.45617	2.92011e-208	3.85298e-207
MTCH2	2088.12	1627.56	1.28297	0.359487	3.26814e-208	4.68149e-207
PALM	518.036	1279.87	0.404757	-1.30487	3.63647e-208	5.07057e-207
FBXW11	1048.73	1448.33	0.724098	-0.465742	4.05376e-208	5.63655e-207
LMNB1	1535.17	760.919	2.01752	1.01259	5.63134e-208	8.04337e-207
TUBB	23884.6	15841.8	1.50769	0.592343	6.89972e-208	8.18206e-207
MTFR1	766.541	468.867	1.63488	0.709185	7.43771e-208	8.77722e-207
ZC3H12B	37.6763	85.8104	0.439065	-1.18749	7.25233e-208	1.00557e-206
TAOK2	1495.33	1891.39	0.790598	-0.338984	7.45151e-208	1.03031e-206
HERC3	488.345	815.657	0.598713	-0.740063	8.88612e-208	1.22524e-206
CKMT1B	1021.41	432.5	2.36164	1.23979	1.11046e-207	1.46132e-206
GABPB1	478.366	364.025	1.3141	0.394076	1.24101e-207	1.70639e-206
FGF2	175.039	505.323	0.34639	-1.52953	1.46834e-207	1.72441e-206
SLC25A10	1347.96	699.302	1.92758	0.946788	1.76903e-207	2.32179e-206
MPZL1	3743.94	2580.23	1.45101	0.537058	2.07617e-207	2.71769e-206
WDR37	442.135	623.653	0.708943	-0.496258	2.16917e-207	3.08935e-206
HAS3	1327.83	151.171	8.78363	3.13482	2.71196e-207	3.71862e-206
TCF25	2124.34	2750.87	0.772241	-0.372878	5.23626e-207	6.83615e-206
SNORD116_4	34.5143	139.999	0.246533	-2.02015	5.8404e-207	7.60481e-206
FAM149A	146.705	388.176	0.377934	-1.40379	7.03107e-207	9.61431e-206
ZNF367	289.453	159.076	1.81959	0.863617	8.08515e-207	1.14818e-205
PTPRA	1933.83	2708.34	0.714028	-0.485947	1.37736e-206	1.60979e-205
YAF2	285.11	431.249	0.661128	-0.597	1.45706e-206	1.89226e-205
TAOK3	924.556	1478.06	0.625518	-0.676876	1.83154e-206	2.13037e-205
PTGR2	287.218	437.528	0.656457	-0.607226	1.82938e-206	2.36958e-205
ELOVL1	2184.04	1591.55	1.37227	0.456568	1.91539e-206	2.4745e-205
ARHGEF9	439.554	956.167	0.459704	-1.12122	1.95475e-206	2.65824e-205
SCRIB	2794.13	1929.42	1.44817	0.534234	2.1254e-206	3.00967e-205
FAM13C	67.3695	324.884	0.207365	-2.26976	3.50859e-206	4.95413e-205
FAM83E	275.505	70.4146	3.91262	1.96813	3.87881e-206	4.99801e-205
PIGU	868.116	638.466	1.35969	0.443278	3.63108e-206	5.11248e-205
CBR4	438.373	620.668	0.706292	-0.501663	4.02975e-206	5.17902e-205
ZNF418	64.7558	116.819	0.554324	-0.851198	5.53929e-206	6.41239e-205
HMGXB4	651.862	493.138	1.32187	0.402576	5.66016e-206	7.25557e-205
PHYHIPL	80.1684	1745.15	0.0459378	-4.44417	7.19005e-206	9.75089e-205
DCTN4	1556.4	2092.84	0.743679	-0.427247	8.40449e-206	1.13667e-204
CAMLG	816.29	1117.99	0.730141	-0.453753	1.30106e-205	1.49899e-204
C11orf71	242.387	356.355	0.680184	-0.556004	1.75325e-205	2.46153e-204
PARP11	219.366	339.094	0.646917	-0.628347	2.63492e-205	3.68888e-204
ARMCX1	335.597	606.421	0.553407	-0.853588	6.4595e-205	7.40709e-204
AGXT2L2	428.359	693.585	0.617601	-0.695254	8.06058e-205	1.12529e-203
PPM1E	40.2601	228.183	0.176438	-2.50277	1.08689e-204	1.51308e-203
CLUAP1	415.957	550.158	0.756067	-0.403414	1.3013e-204	1.75039e-203
ZBTB47	476.041	1131.15	0.420846	-1.24864	1.57568e-204	2.11372e-203
DPY19L2	44.6468	221.542	0.201528	-2.31095	1.70318e-204	2.27858e-203
C2orf49	143.013	112.642	1.26962	0.344398	1.93067e-204	2.68016e-203
C2orf54	313.641	35.7129	8.7823	3.1346	2.5959e-204	3.46353e-203
CBX3	4624.65	3292.41	1.40464	0.490199	2.89939e-204	3.85806e-203
CDCA3	379.018	170.583	2.22189	1.15179	3.05446e-204	4.22833e-203
MTERFD3	280.009	414.3	0.67586	-0.565203	3.22921e-204	4.45775e-203
GFM1	1373.64	1055.19	1.3018	0.380511	3.92045e-204	5.0125e-203
PSMA6	2871.9	1973.46	1.45526	0.54128	6.5044e-204	7.42357e-203
PPID	800.916	632.932	1.26541	0.339599	7.78645e-204	8.84527e-203
EPDR1	485.762	1074.18	0.452219	-1.14491	8.3379e-204	1.1065e-202
FAM65A	1298.39	1847.85	0.70265	-0.509123	8.15286e-204	1.12232e-202
HDAC1	3548.16	2525.13	1.40514	0.490716	9.23013e-204	1.22164e-202
SLC41A1	846.562	1378.77	0.613996	-0.7037	1.23631e-203	1.39789e-202
LOC283856	1.75757	9.66506	0.181847	-2.4592	1.11277e-203	1.41906e-202
TOMM40	1699.94	1142.06	1.48849	0.573846	1.63336e-203	2.0776e-202
UBE2D1	503.934	379.14	1.32915	0.410503	1.64801e-203	2.17537e-202
AVL9	437.586	305.375	1.43295	0.518985	2.84348e-203	3.90347e-202
CLK1	1316.22	1978.76	0.665174	-0.588197	3.49641e-203	4.59078e-202
DUSP28	90.603	121.332	0.746737	-0.421328	3.62677e-203	4.60135e-202
GABARAP	5685.44	7918.78	0.717968	-0.478008	5.58026e-203	7.30748e-202
NPM3	658.316	399.177	1.64918	0.721753	7.06418e-203	9.2263e-202
FBXW4	1125.64	1574.68	0.714838	-0.484312	7.31147e-203	9.25247e-202
TFAM	634.448	475.821	1.33338	0.415083	9.8961e-203	1.24913e-201
DNAJC9	983.819	694.652	1.41628	0.502103	1.44933e-202	1.82475e-201
CASC2	41.2937	78.0014	0.529397	-0.917578	1.98888e-202	2.49771e-201
PAFAH1B1	2710.5	3609.37	0.750962	-0.413188	2.7429e-202	3.75496e-201
GARNL3	87.2008	228.486	0.381645	-1.3897	4.05009e-202	5.27578e-201
SFRS3	5609.18	4478.42	1.25249	0.3248	4.82612e-202	6.27015e-201
CHAF1A	736.081	457.586	1.60862	0.685823	5.68757e-202	7.12459e-201
PDE9A	262.764	845.058	0.310942	-1.68528	6.95153e-202	9.49018e-201
NME1	2620.06	1662.06	1.57639	0.656628	8.98017e-202	1.22259e-200
PIK3IP1	877.223	1470.03	0.596737	-0.744832	1.42108e-201	1.59938e-200
ARF4	5035.16	3745.09	1.34447	0.427036	2.00373e-201	2.24473e-200
CBX8	227.841	152.557	1.49348	0.57868	2.28932e-201	2.55291e-200
C14orf129	738.236	461.36	1.60013	0.678191	1.88295e-201	2.55647e-200
PPP1R14B	2004.24	1281.29	1.56424	0.645465	2.02437e-201	2.6232e-200
YARS	2456.09	1868.77	1.31428	0.394278	2.47116e-201	2.7431e-200
ANKRD22	483.319	189.399	2.55186	1.35155	2.04632e-201	2.77066e-200
SFRS13B	41.8866	93.4232	0.448353	-1.15729	2.32983e-201	2.91111e-200
MARK2	1689.68	1293.83	1.30596	0.385107	3.6919e-201	4.77152e-200
PROM2	2270.44	820.238	2.76802	1.46885	4.78754e-201	5.29023e-200
TYMP	3186.17	1247.35	2.55435	1.35295	4.50357e-201	5.61302e-200
PMAIP1	426.624	175.248	2.43441	1.28357	5.11315e-201	6.59118e-200
GPN1	1022.26	797.34	1.28209	0.358493	6.03094e-201	8.14342e-200
LIMCH1	988.749	2073.23	0.476911	-1.06821	6.24807e-201	8.41361e-200
LTV1	663.657	484.1	1.37091	0.455135	7.73508e-201	8.50859e-200
B3GNT5	1217.13	413.407	2.94415	1.55785	8.94246e-201	1.20091e-199
TUBGCP6	875.832	1314.77	0.666149	-0.586084	1.07033e-200	1.37613e-199
AKR1E2	40.508	17.6741	2.29194	1.19657	1.33534e-200	1.78841e-199
PTMA	22272.8	15457.5	1.4409	0.52697	1.73108e-200	1.89561e-199
MASP1	196.741	1003.48	0.196059	-2.35064	2.38033e-200	2.95926e-199
SCAMP5	451.88	1693.92	0.266765	-1.90636	2.7879e-200	3.45727e-199
EXOC7	3202.4	4002.55	0.800091	-0.321764	4.0133e-200	5.36047e-199
IPPK	506.936	317.808	1.5951	0.673648	5.44366e-200	6.73381e-199
C14orf119	1207.97	924.863	1.30611	0.385277	5.94208e-200	7.33203e-199
UTRN	1629.29	2920.11	0.557957	-0.841774	5.82563e-200	7.45138e-199
PSMB4	5984.89	4386.08	1.36452	0.448395	6.82708e-200	8.70981e-199
DHX16	1080.18	867.753	1.2448	0.315916	8.46152e-200	9.22419e-199
SNAI2	709.079	260.478	2.72222	1.44479	7.64899e-200	9.41473e-199
SLC23A2	978.723	1935.87	0.505572	-0.984012	7.69832e-200	9.79607e-199
GEN1	441.018	259.474	1.69966	0.76525	1.31701e-199	1.67159e-198
ZBTB20	10.6485	30.2099	0.352483	-1.50437	1.48896e-199	1.98341e-198
TMEM133	104.151	200.818	0.518633	-0.947214	2.30611e-199	3.06365e-198
FAM83F	274.001	114.383	2.39547	1.26031	2.53552e-199	3.11309e-198
METTL7A	2043.97	4513.05	0.452902	-1.14273	2.67272e-199	3.27341e-198
DYNLL2	1485.16	2071.43	0.716972	-0.480011	2.96925e-199	3.62762e-198
GNL2	1591.48	1129.31	1.40924	0.494921	2.80042e-199	3.71036e-198
USP51	32.6325	64.8047	0.503551	-0.989789	3.23994e-199	3.94858e-198
MND1	107.72	47.2614	2.27924	1.18856	5.17827e-199	6.29535e-198
POLR1D	2126.9	1532.72	1.38767	0.47266	6.08461e-199	7.70302e-198
PSMD4	3896.95	2829.5	1.37726	0.461798	7.54279e-199	9.5247e-198
PHF21B	15.3223	123.503	0.124064	-3.01085	9.13999e-199	1.15122e-197
TCEAL3	500.946	905.734	0.553083	-0.854432	1.08931e-198	1.18219e-197
RAB8B	609.506	874.823	0.69672	-0.52135	1.32479e-198	1.60663e-197
RBM34	911.12	705.066	1.29225	0.369882	1.25899e-198	1.66362e-197
TMEM177	286.864	206.077	1.39202	0.477184	1.46489e-198	1.83575e-197
SMC2	938.07	589.403	1.59156	0.67044	2.5351e-198	2.73903e-197
EFCAB6	26.0957	52.1213	0.500673	-0.99806	2.48875e-198	3.01084e-197
TMED2	7199.7	5344.87	1.34703	0.429783	2.39954e-198	3.16228e-197
EPB49	654.494	1451.49	0.45091	-1.14909	2.60014e-198	3.41753e-197
LOC282997	55.2867	109.54	0.504717	-0.986452	4.45693e-198	5.37875e-197
SCYL2	1045.03	767.371	1.36183	0.44555	6.03521e-198	6.49186e-197
GIN1	106.223	136.683	0.777146	-0.363742	6.20652e-198	7.47198e-197
SAE1	2576.31	1925	1.33834	0.420445	7.63544e-198	9.16994e-197
PPPDE2	403.967	278.56	1.4502	0.536251	7.85329e-198	9.40873e-197
SOBP	139.298	474.371	0.293649	-1.76784	9.24222e-198	1.21154e-196
NRCAM	443.74	2800.85	0.158431	-2.65808	1.39334e-197	1.49217e-196
MAP6	91.2912	495.234	0.18434	-2.43956	1.49109e-197	1.78211e-196
LYPD3	2642.09	119.865	22.0422	4.4622	1.70397e-197	2.03162e-196
ADAMTSL5	110.104	47.6403	2.31116	1.20862	1.62274e-197	2.12159e-196
PANK3	606.733	400.489	1.51498	0.5993	1.95088e-197	2.43246e-196
MRPL14	1321.32	796.753	1.65838	0.729777	2.40675e-197	2.99332e-196
ZNF626	177.882	314.632	0.565364	-0.822747	2.58938e-197	3.37644e-196
TMEM69	683.359	534.041	1.2796	0.355694	3.01853e-197	3.74479e-196
DFFA	581.911	446.047	1.30459	0.383601	3.42834e-197	4.07774e-196
SATB1	466.719	1277.81	0.36525	-1.45305	3.90178e-197	4.16019e-196
B4GALT2	1425.12	1018.17	1.39969	0.485109	3.95865e-197	4.69722e-196
WDR3	1003.13	680.547	1.474	0.559735	6.2323e-197	8.10527e-196
CECR6	27.9714	211.228	0.132423	-2.91678	7.75384e-197	9.17847e-196
MRPS15	1507.7	1021.73	1.47564	0.561336	7.09132e-197	9.19824e-196
ERBB3	4937.55	2717	1.81728	0.861779	1.18749e-196	1.40231e-195
ITM2B	11537.3	21340.1	0.540639	-0.887263	1.49584e-196	1.58794e-195
MOCS2	651.065	988.425	0.658689	-0.602331	1.70866e-196	2.11447e-195
TSC22D1	4935.9	9611.8	0.513525	-0.961495	3.50568e-196	4.13002e-195
BRCA1	487.485	273.023	1.78551	0.836336	4.25372e-196	5.50311e-195
PABPC1	37712	22604.5	1.66834	0.738413	9.69757e-196	1.19708e-194
RNF215	264.752	377.826	0.700724	-0.513081	1.31778e-195	1.54879e-194
CDADC1	149.314	217.167	0.687551	-0.540462	2.00167e-195	2.11568e-194
ALG1L	164.207	30.2264	5.43255	2.44163	2.98001e-195	3.13611e-194
ETV7	224.158	102.837	2.17974	1.12416	3.96778e-195	4.65227e-194
TMEM40	207.899	12.5905	16.5123	4.04547	5.49753e-195	6.43068e-194
GSDMC	207.348	13.2257	15.6777	3.97064	5.28485e-195	6.50746e-194
ZFP14	176.28	244.768	0.720193	-0.473544	5.52311e-195	6.78396e-194
DPYSL2	1831.81	4599.21	0.398289	-1.32811	6.97648e-195	7.31027e-194
OTUD7B	969.999	675.221	1.43657	0.522625	5.96935e-195	7.31393e-194
SGSM1	62.7346	244.356	0.256734	-1.96165	7.24244e-195	8.45179e-194
ZNF302	494.078	731.174	0.675732	-0.565477	8.33787e-195	1.07587e-193
CELF6	59.1266	193.597	0.30541	-1.71118	1.23784e-194	1.59307e-193
HIGD1B	15.8795	53.1553	0.298738	-1.74305	1.40544e-194	1.63626e-193
SAMD14	32.7578	125.518	0.260981	-1.93799	1.53259e-194	1.78011e-193
ACYP2	123.162	250.99	0.490705	-1.02707	1.63825e-194	1.89837e-193
POGK	1820.94	1351.76	1.34708	0.429837	1.67778e-194	2.05062e-193
HSPB8	927.811	3656.37	0.253752	-1.97851	1.97806e-194	2.28678e-193
HNRNPL	5976.48	5006.29	1.19379	0.255553	2.03737e-194	2.34987e-193
ZDHHC5	3057.83	2414.91	1.26623	0.340544	2.28794e-194	2.38712e-193
ZNF187	262.492	354.951	0.739516	-0.435346	2.52255e-194	2.90269e-193
COPB2	4189.02	3163.23	1.32429	0.405215	3.72008e-194	4.27076e-193
LZIC	382.595	299.338	1.27814	0.354044	3.75849e-194	4.30487e-193
ARHGAP24	243.717	644.156	0.378351	-1.4022	7.31843e-194	8.92272e-193
UBE2S	818.693	424.191	1.93001	0.948608	1.1409e-193	1.30373e-192
MFAP2	1478.55	447.717	3.30243	1.72353	1.22257e-193	1.39384e-192
ZDHHC2	497.867	920.24	0.541019	-0.88625	1.42367e-193	1.82747e-192
CACNB2	46.8999	167.46	0.280067	-1.83616	1.63875e-193	1.86403e-192
SPIRE1	669.025	1375.87	0.486256	-1.04021	1.51519e-193	1.93991e-192
CLSPN	199.561	84.4484	2.36311	1.24069	2.18162e-193	2.26646e-192
SAP30L	792.307	1019.02	0.777518	-0.363053	1.97337e-193	2.51355e-192
ANXA2P3	26.8298	4.64969	5.77025	2.52863	1.9734e-193	2.51355e-192
RANGAP1	3542.18	2428.38	1.45866	0.544645	2.36891e-193	2.88111e-192
FLJ35220	214.122	315.009	0.679734	-0.556958	3.00123e-193	3.6412e-192
HDAC5	1304.74	1961.16	0.66529	-0.587945	4.69057e-193	5.32315e-192
AAK1	933.384	1373.2	0.679713	-0.557003	5.04309e-193	5.71011e-192
PURA	299.611	397.402	0.753924	-0.407509	4.73302e-193	5.72823e-192
KDELR3	848.806	457.661	1.85466	0.891155	5.27886e-193	6.37326e-192
TSPYL2	608.262	1513.26	0.401954	-1.3149	8.19427e-193	1.04103e-191
ENAH	3524.83	2201.18	1.60134	0.679277	1.38312e-192	1.75266e-191
ASTN1	43.724	1160.82	0.0376664	-4.73058	1.42026e-192	1.79512e-191
LAMB3	6177.25	1776.27	3.47765	1.79811	1.66658e-192	2.00232e-191
GSPT1	3515.4	2768.97	1.26957	0.344341	1.97029e-192	2.48397e-191
EBPL	747.061	478.825	1.5602	0.641728	2.34692e-192	2.8129e-191
MAPK8IP1	379.731	1613.92	0.235285	-2.08752	2.63542e-192	3.31405e-191
DSCAML1	21.9404	333.155	0.0658565	-3.92453	2.73442e-192	3.42982e-191
TMED4	1174.67	1635.95	0.718037	-0.47787	3.45629e-192	3.9045e-191
APLP2	12997.6	24781.4	0.524491	-0.931009	3.46602e-192	3.90657e-191
LOC100303728	23.6203	42.9383	0.550097	-0.862242	4.33478e-192	5.42341e-191
EXOSC10	1510.05	1206.47	1.25163	0.323804	5.24516e-192	5.89842e-191
RSRC1	264.589	192.896	1.37167	0.455933	6.13534e-192	6.88382e-191
DNAJB2	2111.1	3019.46	0.699166	-0.516292	7.81099e-192	8.74407e-191
ZNF577	137.46	249.176	0.55166	-0.858148	8.50633e-192	9.50098e-191
DDOST	6731	5240.76	1.28436	0.361044	8.01531e-192	1.00029e-190
ME3	225.442	402.159	0.56058	-0.835009	9.74072e-192	1.08552e-190
TRIM52	149.641	235.481	0.635468	-0.654108	1.0164e-191	1.13014e-190
N4BP2L1	226.801	378.143	0.599775	-0.737506	1.43259e-191	1.58934e-190
ZNF419	159.55	220.452	0.723741	-0.466456	1.81811e-191	2.01253e-190
ZFP37	57.1114	102.145	0.559121	-0.838767	2.47583e-191	2.56116e-190
PDZD9	0.612216	1.80161	0.339816	-1.55717	2.51189e-191	2.77429e-190
PLAUR	1290.34	569.833	2.26442	1.17914	2.74625e-191	3.02638e-190
WDR75	1038.08	764.633	1.35761	0.441073	2.82217e-191	3.10314e-190
SMARCD3	443.114	1008.53	0.439365	-1.18651	2.68413e-191	3.3413e-190
IRF1	1894.47	1094.26	1.73129	0.791844	3.33392e-191	3.43422e-190
ZNF703	601.355	192.18	3.12912	1.64576	3.27597e-191	4.0678e-190
GPR68	288.773	102.708	2.81159	1.49138	1.0544e-190	1.08154e-189
MXRA7	2201.59	4643.33	0.474142	-1.07661	1.0247e-190	1.12422e-189
UGGT1	2355.77	1809	1.30225	0.381008	1.12841e-190	1.39764e-189
GPR109A	318.401	61.1243	5.20907	2.38103	1.1802e-190	1.41111e-189
ZNF708	147.146	243.378	0.604598	-0.725952	1.52894e-190	1.5617e-189
PPP1R3F	93.1542	216.94	0.4294	-1.21961	1.42035e-190	1.75484e-189
CLIC1	8989.37	6386.35	1.40759	0.49323	1.44465e-190	1.78041e-189
FAM91A1	1663.51	1219.98	1.36356	0.447375	1.66969e-190	1.8278e-189
CGN	1812.41	837.04	2.16526	1.11454	2.93227e-190	3.20284e-189
KRT5	58708.6	2871.27	20.4469	4.35381	3.11444e-190	3.70588e-189
RNF43	1264.83	368.655	3.43093	1.7786	3.62974e-190	4.46224e-189
ARPM1	56.5732	31.338	1.80526	0.852208	5.2068e-190	5.67473e-189
STARD8	177.284	395.426	0.448337	-1.15734	7.76405e-190	7.89724e-189
USP18	510.539	285.03	1.79118	0.840908	7.07239e-190	8.39529e-189
ATP2C2	527.035	190.92	2.76051	1.46493	9.47298e-190	9.59534e-189
NGFRAP1	1991.15	3291.38	0.60496	-0.725088	8.71533e-190	1.06876e-188
IL15RA	345.501	188.607	1.83186	0.87331	9.75171e-190	1.15481e-188
TMEM192	493.272	742.537	0.664307	-0.590079	1.23161e-189	1.33934e-188
PAIP1	1251.66	985.308	1.27032	0.345193	1.77474e-189	2.09665e-188
LOC134466	19.7332	77.2152	0.255561	-1.96826	1.88778e-189	2.30926e-188
DPY19L2P2	36.9185	105.859	0.348752	-1.51973	1.96536e-189	2.39823e-188
LTBP3	2565.91	4688.33	0.547298	-0.869601	2.29924e-189	2.70982e-188
LY6K	373.204	61.7209	6.04664	2.59613	2.92391e-189	3.43785e-188
SYNJ1	282.612	552.787	0.51125	-0.9679	3.63913e-189	3.94878e-188
NAP1L3	58.0386	532.894	0.108912	-3.19876	3.79714e-189	4.11122e-188
KPNA5	53.9692	92.8279	0.58139	-0.782422	3.85776e-189	4.16773e-188
ZC3H8	174.796	127.537	1.37055	0.454757	3.79976e-189	4.45707e-188
MAGEE1	95.7423	224.47	0.426526	-1.22929	4.23839e-189	4.95982e-188
SLC26A11	387.148	604.125	0.640841	-0.641962	5.12621e-189	5.52603e-188
CSAG3	81.4258	3.60867	22.564	4.49595	5.83717e-189	6.27877e-188
ZNF429	106.105	164.927	0.643343	-0.636339	6.33225e-189	7.3926e-188
C15orf42	281.136	120.826	2.32679	1.21834	1.04348e-188	1.05258e-187
GPN2	336.609	271.516	1.23974	0.310037	9.60535e-189	1.1692e-187
KNDC1	77.3719	442.508	0.174849	-2.51582	1.27919e-188	1.28501e-187
KAT2B	499.051	1038.77	0.480426	-1.05761	1.15482e-188	1.40225e-187
FERMT1	1467.56	454.294	3.23042	1.69172	1.87707e-188	2.27365e-187
MUM1	796.371	1250.78	0.6367	-0.651314	1.91709e-188	2.31644e-187
KIF16B	688.7	433.889	1.58727	0.66655	2.35713e-188	2.52996e-187
FYTTD1	1833.57	1403.53	1.3064	0.385592	3.0649e-188	3.28249e-187
PPIEL	54.8357	122.649	0.447096	-1.16134	3.63771e-188	3.88755e-187
GDI1	3228.14	5580.54	0.578463	-0.789702	3.65757e-188	4.25999e-187
SLC25A27	101.487	255.04	0.397925	-1.32943	4.52158e-188	4.52344e-187
C11orf68	827.417	1085.88	0.761976	-0.392182	5.5077e-188	5.8733e-187
RASSF10	84.5008	21.0096	4.02201	2.00791	6.65098e-188	8.01686e-187
PCBD2	293.208	392.767	0.746521	-0.421746	9.31946e-188	9.28509e-187
CCDC85A	44.5132	144.471	0.308112	-1.69847	9.71682e-188	9.64146e-187
ASB8	610.65	755.665	0.808096	-0.307402	9.66848e-188	1.12345e-186
CNOT10	639.761	516.839	1.23783	0.307818	1.18674e-187	1.2628e-186
EFNA3	409.246	176.534	2.31823	1.21302	1.27939e-187	1.48313e-186
DGCR9	15.8284	81.6857	0.193772	-2.36757	1.85067e-187	1.96505e-186
NPM2	44.5978	156.096	0.285708	-1.80739	2.09153e-187	2.21604e-186
NSMCE2	405.314	289.489	1.4001	0.485531	3.06742e-187	3.24308e-186
MTHFR	709.532	1095.22	0.647842	-0.626286	3.50233e-187	4.05059e-186
RIC8B	335.442	459.746	0.729624	-0.454775	4.01534e-187	4.23622e-186
FANCG	497.344	335.524	1.48229	0.567827	4.53615e-187	5.45441e-186
RNF185	1023.86	1343.55	0.762059	-0.392026	5.97555e-187	6.29086e-186
C14orf169	344.963	247.393	1.39439	0.479638	5.52206e-187	6.62379e-186
TUBB2C	9290.64	6237.89	1.48939	0.574719	7.88121e-187	8.27946e-186
MPP1	498.21	937.16	0.531617	-0.911541	8.4124e-187	9.70661e-186
ANKAR	25.143	39.5969	0.634973	-0.655232	9.03359e-187	1.08097e-185
ANKS3	322.384	509.757	0.632427	-0.66103	1.05612e-186	1.10714e-185
SH3PXD2A	2518.47	1538.53	1.63693	0.710992	1.12648e-186	1.29676e-185
ERI2	391.693	290.002	1.35066	0.433662	1.32083e-186	1.30526e-185
ANKRD24	32.5152	114.255	0.284584	-1.81308	1.26833e-186	1.32679e-185
POFUT1	2384.87	1729.24	1.37914	0.463772	1.48467e-186	1.77228e-185
GTF2IP1	5559.73	7571.72	0.734276	-0.445606	2.0213e-186	2.40705e-185
C12orf76	172.911	328.431	0.526477	-0.925557	2.13313e-186	2.53411e-185
TRIM59	313.702	183.703	1.70766	0.772022	2.57689e-186	2.6843e-185
NCOA3	1617.08	1129.75	1.43136	0.517391	2.57483e-186	2.6843e-185
ZNF319	321.884	469.542	0.685528	-0.544712	2.86202e-186	3.28701e-185
SHKBP1	1686.75	1173	1.43799	0.52405	3.26727e-186	3.39631e-185
TMEM128	504.707	649.709	0.77682	-0.364348	3.12579e-186	3.58164e-185
ERMAP	298.097	416.064	0.716469	-0.481024	3.21583e-186	3.81119e-185
ZNF501	64.6171	103.775	0.622667	-0.683467	4.25869e-186	4.41761e-185
SEC14L1	1824.82	2796.12	0.652624	-0.615677	5.79711e-186	6.8539e-185
VPS26B	1295.63	1774.2	0.730262	-0.453514	8.24771e-186	8.11748e-185
C16orf7	387.975	586.825	0.661142	-0.596967	6.89905e-186	8.13725e-185
TCEAL2	61.337	567.798	0.108026	-3.21055	9.12337e-186	1.04297e-184
NALCN	36.923	323.245	0.114226	-3.13004	1.115e-185	1.15419e-184
FAM125B	369.24	767.926	0.480827	-1.05641	1.91558e-185	2.18482e-184
ST14	6053.62	3334.59	1.8154	0.86029	3.43617e-185	4.04322e-184
RFC2	887.067	622.722	1.4245	0.510455	3.55753e-185	4.04822e-184
NHLRC1	114.662	69.0053	1.66164	0.732608	4.50983e-185	4.65858e-184
BNIPL	293.723	75.9995	3.8648	1.95039	4.72408e-185	5.36335e-184
HMGB3	2177.97	920.445	2.36621	1.24258	6.82171e-185	6.68692e-184
SLC2A1	8157.77	2895.67	2.81723	1.49428	1.13895e-184	1.11197e-183
FLJ37201	9.95147	17.5611	0.566677	-0.8194	1.12698e-184	1.27655e-183
PLEKHH1	499.283	1307.05	0.381993	-1.38838	1.34951e-184	1.52513e-183
WWC1	1060.82	1978.66	0.536131	-0.899343	1.61869e-184	1.82517e-183
SECISBP2	885.414	1112.39	0.795959	-0.329234	2.77114e-184	2.69465e-183
C17orf69	57.745	96.5207	0.598265	-0.741143	3.29836e-184	3.87185e-183
HMGA1	5981.4	2736.73	2.1856	1.12803	3.55581e-184	3.99122e-183
LASS6	1411.38	840.8	1.67861	0.747271	4.43773e-184	4.57456e-183
TRAF5	625.015	350.588	1.78276	0.834115	4.09577e-184	4.58689e-183
WASF3	197.326	928.594	0.212499	-2.23447	3.9362e-184	4.60965e-183
KHNYN	1820.26	1386.46	1.31289	0.392741	4.89873e-184	4.74455e-183
EPHB2	1170.06	394.115	2.96882	1.56989	4.43823e-184	4.9592e-183
ANKMY2	425.289	571.983	0.743535	-0.427527	6.16635e-184	6.87465e-183
TMEM154	300.013	98.8018	3.03651	1.60241	6.63809e-184	7.38394e-183
TMEM88	45.9902	122.975	0.373981	-1.41896	7.74865e-184	7.97096e-183
CPSF2	1399.6	1130.56	1.23797	0.307973	7.83904e-184	8.04721e-183
SERGEF	283.253	598.246	0.473473	-1.07865	1.0275e-183	9.91209e-183
LOC100132707	63.8526	96.2803	0.663194	-0.592496	1.54708e-183	1.58487e-182
ZNF510	234.628	323.251	0.725839	-0.462278	1.41974e-183	1.65871e-182
ZNF781	19.3933	49.9101	0.388565	-1.36377	1.75522e-183	1.68654e-182
VKORC1L1	1286.89	989.571	1.30046	0.379017	1.69157e-183	1.72932e-182
UPF3A	629.893	841.549	0.748493	-0.41794	2.13748e-183	2.37231e-182
IFITM3	13563.3	7452.1	1.82006	0.86399	3.33911e-183	3.40658e-182
DKFZP686I15217	47.9947	72.2951	0.663872	-0.591022	4.91455e-183	5.72823e-182
MGAT4C	4.23638	99.7451	0.0424721	-4.55734	7.15171e-183	7.91968e-182
ARTN	105.424	27.0051	3.90387	1.96491	7.87578e-183	8.70203e-182
COQ7	411.499	534.767	0.769493	-0.37802	8.43377e-183	9.2978e-182
PYCARD	880.847	423.802	2.07844	1.0555	9.04178e-183	1.0514e-181
SLC10A3	925.085	647.727	1.4282	0.514199	1.05395e-182	1.22268e-181
S1PR2	407.463	225.071	1.81037	0.856288	1.96543e-182	1.88109e-181
RAP2C	965.386	652.33	1.4799	0.565504	2.76969e-182	3.04666e-181
PSMA1	2624.38	2052.45	1.27866	0.354628	4.76469e-182	4.85096e-181
FLJ42709	82.9364	208.49	0.397796	-1.3299	4.77826e-182	5.23283e-181
SIRT3	654.484	845.672	0.773922	-0.36974	4.85014e-182	5.61345e-181
S100A14	4478.54	1371.04	3.26652	1.70776	8.21675e-182	8.97857e-181
CDKN2B	731.09	286.322	2.55338	1.35241	8.68752e-182	9.47208e-181
CD200	308.735	680.081	0.453968	-1.13934	1.09593e-181	1.19227e-180
KIAA0284	2018.02	1356.47	1.4877	0.573083	1.14822e-181	1.24642e-180
NAA38	565.883	391.103	1.44689	0.532957	1.25694e-181	1.27707e-180
HPRT1	943.189	644.627	1.46315	0.549082	1.23357e-181	1.42437e-180
PPIG	1298.45	1000.7	1.29755	0.375787	1.54426e-181	1.77895e-180
RAP2B	1415.65	849.777	1.6659	0.736305	2.74498e-181	2.97323e-180
DEGS2	499.545	124.293	4.01908	2.00686	4.11141e-181	4.44355e-180
GRK4	64.1736	95.7596	0.670153	-0.577438	4.5937e-181	5.27955e-180
SCMH1	805.417	1126.96	0.714681	-0.484628	4.97962e-181	5.37017e-180
PLDN	1171.54	1497.25	0.782463	-0.353905	5.96497e-181	6.83965e-180
HEATR3	340.823	256.64	1.32802	0.409276	7.71305e-181	7.82053e-180
CDC6	752.553	208.606	3.60753	1.85101	7.53723e-181	8.11071e-180
KLHDC2	899.126	1178.34	0.763045	-0.390159	7.65543e-181	8.22003e-180
FAM120C	295.07	497.223	0.593435	-0.752837	8.76062e-181	8.86453e-180
CASP3	931.953	656.025	1.42061	0.506506	8.83801e-181	9.46929e-180
ANKRD6	233.229	417.437	0.558716	-0.839813	1.29454e-180	1.30722e-179
PSMC2	2108.93	1687.5	1.24974	0.321629	2.16586e-180	2.31555e-179
SMARCC2	2634.37	3350.97	0.786153	-0.347118	3.19809e-180	3.22284e-179
CLU	19038.9	74725.3	0.254785	-1.97265	2.96336e-180	3.39003e-179
LOC338799	250.052	470.549	0.531405	-0.912115	3.21068e-180	3.42518e-179
PANX1	534.708	375.996	1.42211	0.508036	3.21387e-180	3.66812e-179
C5orf54	136.307	195.805	0.696135	-0.52256	3.58376e-180	4.08086e-179
TLN2	630.865	1195.83	0.527553	-0.922611	3.86316e-180	4.1124e-179
GSTP1	13029.8	6825.14	1.9091	0.932889	4.31633e-180	4.90375e-179
AIM2	196.326	31.1443	6.30375	2.65621	5.51571e-180	5.5471e-179
FMN2	30.3767	491.426	0.0618134	-4.01594	1.08023e-179	1.22443e-178
TPCN1	1256.47	1889.2	0.665081	-0.588397	1.15053e-179	1.30112e-178
PITPNA	1983.74	2516.01	0.788446	-0.342917	1.53593e-179	1.54154e-178
PPAT	483.376	322.246	1.50002	0.584984	1.64844e-179	1.74728e-178
C21orf33	1897.35	2569.84	0.738315	-0.437692	1.77292e-179	1.87521e-178
SFRS2	4051.48	3199.99	1.26609	0.34038	2.00355e-179	2.11462e-178
C15orf33	20.4002	32.5047	0.627607	-0.672066	2.67449e-179	2.81675e-178
LOC728554	420.38	232.707	1.80648	0.853179	2.75695e-179	3.1107e-178
OTUD7A	11.899	36.555	0.32551	-1.61923	3.70071e-179	3.52801e-178
LAPTM4B	6059.86	3044.34	1.99053	0.993155	3.28189e-179	3.69456e-178
CCDC92	854.415	1162.67	0.734875	-0.444428	3.29479e-179	3.70065e-178
MMP14	10599.3	5077.09	2.08767	1.06189	3.56252e-179	3.98325e-178
FICD	66.9459	109.061	0.61384	-0.704067	3.56188e-179	3.98325e-178
ESR1	2447.59	164.742	14.8571	3.89308	3.90977e-179	4.36165e-178
MSRA	185.922	333.67	0.557203	-0.843726	4.27789e-179	4.49587e-178
SMPD4	2240.77	1762.71	1.27121	0.346199	5.06537e-179	5.07357e-178
MRPS30	791.177	398.91	1.98335	0.987938	5.60292e-179	6.2364e-178
ANKFY1	1511.64	2152.62	0.702233	-0.509978	6.07815e-179	6.75016e-178
RUFY2	270.391	378.947	0.713532	-0.48695	6.63893e-179	7.35641e-178
SLFN5	689.37	410.392	1.67978	0.748275	7.95968e-179	7.55859e-178
C1orf43	5564.85	4369.27	1.27364	0.348952	7.30964e-179	8.08149e-178
PKP1	6843.13	860.966	7.9482	2.99063	1.28055e-178	1.34295e-177
HR	871.81	318.084	2.74082	1.45461	1.35111e-178	1.49044e-177
DLG4	243.089	855.453	0.284164	-1.81521	1.55297e-178	1.7093e-177
RAB10	4068.52	3207.22	1.26855	0.34318	1.97753e-178	2.17177e-177
TOB2	1631.02	2226.78	0.732456	-0.449186	2.31222e-178	2.18717e-177
MAP2	409.715	3581.6	0.114394	-3.12791	2.3721e-178	2.37114e-177
BIVM	448.543	792.147	0.566236	-0.820523	2.62763e-178	2.62127e-177
LRP2BP	47.8957	122.648	0.390515	-1.35655	3.54466e-178	3.32705e-177
PDCD2L	228.683	152.254	1.50198	0.586864	3.53959e-178	3.32705e-177
ARL3	596.097	891.107	0.66894	-0.580051	3.3857e-178	3.54317e-177
PPIC	1047.82	676.543	1.54878	0.631135	4.48396e-178	4.46411e-177
FBXO22OS	81.8153	56.0616	1.45938	0.545358	4.39203e-178	4.81273e-177
KIAA0090	1512.18	1163.15	1.30008	0.378597	5.16312e-178	5.39187e-177
PAIP2	1689.2	2183.27	0.773703	-0.370148	5.38336e-178	5.61003e-177
C9orf9	155.346	253.739	0.612227	-0.707861	6.48538e-178	6.06383e-177
PFKM	1217.59	2187.66	0.556573	-0.845356	6.87994e-178	6.40809e-177
METT10D	714.643	934.083	0.765074	-0.386329	6.07468e-178	6.64183e-177
PTK7	3302.97	1978.39	1.66953	0.739441	8.11657e-178	7.53106e-177
GTPBP2	1231.8	924.492	1.33241	0.414033	7.83092e-178	8.1435e-177
TP53RK	592.594	455.699	1.30041	0.378965	1.41375e-177	1.40467e-176
SPATA5L1	240.188	190.489	1.2609	0.334458	1.6448e-177	1.63095e-176
TTLL12	2191.09	1400.65	1.56434	0.64555	1.80996e-177	1.97457e-176
CENPP	143.161	77.8566	1.83878	0.878745	2.07011e-177	2.04858e-176
CAPS2	25.7677	51.4669	0.500665	-0.998083	3.24058e-177	3.52752e-176
SNRPB2	1307.21	985.918	1.32588	0.406948	3.6036e-177	3.559e-176
ADAM12	1007.54	278.687	3.61532	1.85412	3.62564e-177	3.938e-176
FAM13B	615.768	860.148	0.715886	-0.482197	4.05416e-177	4.19834e-176
PA2G4	4243.46	3282.35	1.29281	0.370514	5.8495e-177	5.7656e-176
ZNF233	32.2326	61.8878	0.520823	-0.941135	7.51023e-177	7.38779e-176
CCDC90A	431.814	326.229	1.32365	0.404523	7.13793e-177	7.73589e-176
MPP5	719.557	979.673	0.734487	-0.44519	7.29844e-177	7.89254e-176
CHEK2	368.485	196.667	1.87365	0.905854	7.33955e-177	7.91967e-176
C17orf100	64.3823	100.033	0.643609	-0.635744	8.4517e-177	9.09984e-176
SYS1_DBNDD2	25.7174	57.9423	0.443845	-1.17187	1.10546e-176	1.18765e-175
WSCD1	77.6928	942.993	0.0823896	-3.60139	1.44149e-176	1.5453e-175
ORMDL2	818.577	588.606	1.39071	0.475816	1.71424e-176	1.58453e-175
ADCK5	314.106	196.225	1.60074	0.678742	1.51665e-176	1.62236e-175
RRS1	789.054	527.187	1.49673	0.58181	1.67299e-176	1.72887e-175
BOLA2	1607.25	1056.74	1.52095	0.604972	1.84514e-176	1.81146e-175
LDOC1	654.887	1196.16	0.547492	-0.869089	2.6494e-176	2.59589e-175
XPO1	4418.81	3386.77	1.30473	0.383751	2.80928e-176	2.74709e-175
ARHGEF5	642.246	409.912	1.56679	0.64781	3.73488e-176	3.64501e-175
MAPKAPK2	3656.3	2771.68	1.31916	0.399623	3.60141e-176	3.71395e-175
ACTR1B	1435.5	1753.68	0.818563	-0.288835	3.97392e-176	4.24171e-175
PCDHGC3	2331.58	8423.34	0.2768	-1.85308	5.00505e-176	4.60882e-175
NOVA1	110.869	601.804	0.184228	-2.44044	4.919e-176	5.06217e-175
FOXP3	92.628	37.5247	2.46845	1.30361	7.68244e-176	8.18246e-175
LOC649330	19.4742	12.0008	1.62274	0.698431	9.68154e-176	9.42998e-175
SUGT1	729.012	568.367	1.28264	0.359119	1.10499e-175	1.07416e-174
XBP1	11999.3	4926.34	2.43574	1.28436	1.39981e-175	1.35809e-174
GEMIN6	250.287	181.182	1.38141	0.466142	1.34007e-175	1.42422e-174
GTF2H3	264.247	197.329	1.33912	0.421288	1.39795e-175	1.48255e-174
TCOF1	1795.74	1253.54	1.43253	0.518565	2.04892e-175	1.98396e-174
GBA2	1100.05	1557.71	0.706193	-0.501866	2.29968e-175	2.43362e-174
TBC1D19	95.0202	136.861	0.69428	-0.52641	2.39721e-175	2.53141e-174
YDJC	564.567	366.679	1.53968	0.622629	2.82326e-175	2.58994e-174
ZNF568	84.9549	125.707	0.675818	-0.565293	2.48815e-175	2.62184e-174
WNT7B	712.657	250.402	2.84605	1.50896	2.76534e-175	2.83405e-174
FAP	625.431	221.373	2.82524	1.49837	2.92083e-175	3.07122e-174
ZIK1	62.9978	125.172	0.50329	-0.990539	3.09962e-175	3.17007e-174
FARSB	1205.81	949.09	1.27048	0.345379	4.20207e-175	4.06091e-174
C2orf24	1715.3	2478.73	0.692008	-0.53114	4.80131e-175	4.63097e-174
CBX5	2864.85	3917.6	0.731279	-0.451507	5.38986e-175	4.92584e-174
MGC42105	16.8378	112.577	0.149566	-2.74115	6.14914e-175	6.45203e-174
DSC2	2824.89	713.656	3.95834	1.98489	1.15533e-174	1.17672e-173
TUBA4A	2507.83	1105.99	2.26749	1.18109	1.29205e-174	1.31328e-173
LOC92973	31.0878	89.2271	0.348412	-1.52113	1.39731e-174	1.34512e-173
C14orf159	764.02	1221.77	0.625337	-0.677293	1.48903e-174	1.51039e-173
EVI5L	443.6	771.42	0.575043	-0.798259	1.54644e-174	1.56542e-173
DUSP10	470.925	252.061	1.8683	0.901724	1.56226e-174	1.5782e-173
RAB41	1.9863	7.35329	0.270124	-1.88831	1.89285e-174	1.8186e-173
ALDH3B2	1161.37	153.689	7.55662	2.91774	1.7377e-174	1.81943e-173
ZNF853	234.712	524.589	0.447421	-1.1603	2.77764e-174	2.66352e-173
ZNF569	111.212	172.904	0.643201	-0.636658	3.06136e-174	2.92991e-173
ARL6IP5	2928.1	3952.17	0.740885	-0.432679	3.12583e-174	3.1513e-173
OPA1	1883.48	1474.27	1.27756	0.353394	3.78449e-174	3.61499e-173
CDK8	225.221	155.61	1.44734	0.533405	3.87143e-174	3.69091e-173
ARMC1	818.922	623.356	1.31373	0.39367	3.93609e-174	3.74535e-173
PIKFYVE	681.681	1083.7	0.629028	-0.668803	5.14556e-174	5.17694e-173
DPP9	1711.09	1308.92	1.30725	0.386534	6.21249e-174	5.65639e-173
SPOCK2	1311.09	5479.54	0.23927	-2.06329	6.2868e-174	6.3123e-173
SLC35B4	500.306	754.069	0.663475	-0.591886	7.49672e-174	7.11972e-173
LHFPL4	21.4802	411.289	0.0522266	-4.25907	7.85612e-174	7.44676e-173
UBE2D4	257.261	356.658	0.721309	-0.47131	9.94803e-174	1.03939e-172
POLK	375.98	514.997	0.730063	-0.453906	1.15443e-173	1.20363e-172
RDM1	23.0126	9.44633	2.43614	1.2846	1.30014e-173	1.23003e-172
ASPH	5130.92	2911.35	1.76239	0.817532	1.50753e-173	1.36746e-172
RBM43	192.225	296.16	0.649056	-0.623584	1.5877e-173	1.65188e-172
IQUB	14.4288	44.1582	0.326753	-1.61373	2.63458e-173	2.63992e-172
IGSF3	2152.18	1143.31	1.88241	0.912577	3.05606e-173	2.88576e-172
ZNF57	130.968	92.4768	1.41623	0.502056	3.00653e-173	3.00653e-172
GLCCI1	350.174	813.602	0.430399	-1.21625	3.49024e-173	3.4832e-172
MRPL36	505.186	357.269	1.41402	0.499803	3.57059e-173	3.55622e-172
PTPRN2	325.294	1805.64	0.180154	-2.47269	3.61938e-173	3.75777e-172
GNAO1	169.921	1384.41	0.122739	-3.02633	3.82757e-173	3.80451e-172
MMP24	361.439	1079.33	0.334875	-1.5783	4.31439e-173	3.89899e-172
GUCY1A3	709.678	1757.98	0.403691	-1.30868	4.29389e-173	4.44872e-172
NHEDC1	4.23299	9.0815	0.466111	-1.10125	6.56751e-173	6.18972e-172
ARHGAP8	393.025	217.276	1.80887	0.855089	6.54221e-173	6.76393e-172
TTC33	350.297	467.325	0.749578	-0.415849	7.06465e-173	6.994e-172
IKZF4	209.515	336.617	0.622415	-0.684052	1.03715e-172	9.33818e-172
CCT4	4687.74	3520.81	1.33144	0.412984	9.40705e-173	9.70556e-172
SLC39A4	963.584	433.351	2.22357	1.15288	1.11503e-172	1.14801e-171
C12orf72	47.9143	69.0369	0.694039	-0.526911	1.60164e-172	1.50664e-171
LOC284441	114.783	74.4088	1.5426	0.625364	1.66373e-172	1.70939e-171
TRAM1L1	68.4703	123.121	0.556124	-0.846521	1.99656e-172	1.79101e-171
RNF170	511.706	679.496	0.753068	-0.409148	2.05779e-172	1.83915e-171
LOC220930	85.0755	140.661	0.604828	-0.725403	1.91949e-172	1.8965e-171
TNFRSF18	188.8	40.9974	4.60516	2.20325	2.02809e-172	1.99981e-171
CYB5D1	433.324	606.685	0.714248	-0.485502	2.28307e-172	2.14357e-171
SEMA4B	3797.84	2094.3	1.81342	0.858712	2.80699e-172	2.49955e-171
VASP	2640.45	1844.19	1.43177	0.517796	2.6728e-172	2.50474e-171
LOC92249	448.746	619.87	0.723935	-0.466068	2.66379e-172	2.73121e-171
ZC3H7B	2559.14	3402.86	0.752056	-0.411088	3.74505e-172	3.50293e-171
STAT1	7838.9	4655.19	1.6839	0.75181	3.74318e-172	3.68364e-171
C4orf43	389.417	303.62	1.28258	0.35905	5.15872e-172	4.81611e-171
LOC284900	163.332	246.9	0.661531	-0.59612	4.97435e-172	5.08969e-171
NTRK3	41.6564	315.611	0.131987	-2.92154	5.03614e-172	5.14228e-171
ZNF75D	314.046	445.795	0.704463	-0.505405	6.0421e-172	5.36071e-171
GLG1	4507.54	5578.89	0.807964	-0.307638	6.91783e-172	7.04905e-171
ZNF670	90.8124	64.657	1.40453	0.490084	8.33418e-172	7.76601e-171
IARS	3009.96	2323.22	1.2956	0.37362	8.46806e-172	7.87594e-171
FBXO10	224.162	381.261	0.587949	-0.766236	8.9821e-172	7.94018e-171
GLI3	640.148	287.107	2.22965	1.15682	8.93919e-172	8.77956e-171
FAM123B	271.439	186.566	1.45492	0.540943	9.82219e-172	9.98792e-171
CCDC46	115.406	188.391	0.612585	-0.707019	1.33418e-171	1.23856e-170
TGIF1	1791.27	1245.44	1.43827	0.524334	1.22614e-171	1.24427e-170
IGFBP7	5635.4	11620.2	0.484968	-1.04404	1.53748e-171	1.55702e-170
NUDT10	35.2415	143.366	0.245815	-2.02436	1.90534e-171	1.86761e-170
ANK2	317.494	1708.7	0.185811	-2.4281	2.80373e-171	2.83354e-170
NUDT11	73.5331	318.23	0.231069	-2.11361	3.05652e-171	2.99008e-170
PPRC1	1297.05	969.173	1.33831	0.420409	3.42854e-171	3.17686e-170
LOC100286844	22.0884	36.4271	0.606372	-0.721725	3.75924e-171	3.47677e-170
SENP8	49.0957	70.6009	0.695397	-0.52409	4.48775e-171	4.14279e-170
BACE1	973.23	1625.94	0.598566	-0.740419	4.77871e-171	4.40317e-170
KHDRBS1	3934.36	3326.13	1.18286	0.242283	6.01666e-171	5.53354e-170
TRIM39	377.43	457.927	0.824215	-0.278907	7.64496e-171	6.73366e-170
ZBED4	791.524	556.613	1.42204	0.507959	8.58538e-171	7.88135e-170
FZD10	270.218	43.571	6.20179	2.63268	8.75118e-171	8.54405e-170
CDCA7	911.544	343.734	2.65189	1.40702	8.85721e-171	8.63055e-170
MSX2	258.967	54.5296	4.74911	2.24766	1.05086e-170	1.05987e-169
CRELD1	700.495	1050.41	0.666878	-0.584505	1.304e-170	1.19485e-169
BCL2L2	985.591	1406.47	0.700754	-0.51302	1.36169e-170	1.24541e-169
USP9Y	134.54	442.377	0.304129	-1.71725	1.3732e-170	1.33543e-169
FAM110B	219.45	671.113	0.326995	-1.61266	1.69886e-170	1.55091e-169
ZNF660	9.89581	28.7305	0.344435	-1.5377	1.84855e-170	1.62232e-169
SNX19	1505.7	1905.8	0.79006	-0.339966	1.84941e-170	1.86146e-169
KIF3A	342.33	669.426	0.511379	-0.967536	2.12031e-170	1.9321e-169
LOC646471	59.2194	106.999	0.553459	-0.853452	2.49467e-170	2.4213e-169
GALNT3	1266.45	641.335	1.97471	0.981641	2.44184e-170	2.45276e-169
FAM71D	31.6336	19.8896	1.59046	0.669442	2.55283e-170	2.55904e-169
CCT3	8483.8	6194.8	1.3695	0.453653	2.56871e-170	2.56975e-169
SLC2A13	222.214	484.253	0.458881	-1.12381	3.24945e-170	3.14771e-169
KIDINS220	1762.06	2455.03	0.717733	-0.478482	3.40159e-170	3.28865e-169
PABPC5	20.2669	57.8857	0.35012	-1.51408	3.95427e-170	3.59664e-169
MARS2	264.732	186.38	1.42039	0.506284	4.17404e-170	3.78957e-169
MTMR15	498.047	665.781	0.748064	-0.418767	5.7267e-170	5.52576e-169
NUP88	869.2	688.413	1.26261	0.336413	6.61232e-170	5.78222e-169
ACTN1	6481.47	4041.83	1.6036	0.681311	7.22628e-170	6.29645e-169
DPAGT1	1073.02	837.718	1.28089	0.357145	6.82932e-170	6.57688e-169
FHL1	1309	5921.34	0.221065	-2.17746	7.64469e-170	6.92782e-169
GNL3	1973.15	1401.79	1.4076	0.493236	7.91729e-170	7.16175e-169
GNPTG	1226.12	1881.11	0.651809	-0.617478	9.76899e-170	9.38961e-169
DENND5B	306.16	562.026	0.544742	-0.876355	1.08839e-169	9.82727e-169
LASS3	240.965	5.55446	43.3822	5.43903	1.05987e-169	1.05816e-168
SCD5	544.165	5106.33	0.106567	-3.23017	1.32471e-169	1.15013e-168
YY1	1403.47	1151.43	1.2189	0.28558	1.4928e-169	1.29146e-168
ZNF425	70.7771	119.345	0.593046	-0.753785	1.57409e-169	1.41869e-168
SYT11	519.132	3696.72	0.140431	-2.83207	2.14219e-169	2.13441e-168
RNF41	878.445	1217.06	0.721775	-0.470378	3.01579e-169	2.9988e-168
PSME2	3153.85	2059.45	1.5314	0.614854	4.89792e-169	4.69859e-168
DMXL1	679.349	1465.05	0.463703	-1.10873	4.91487e-169	4.70573e-168
RPS6KA2	904.235	1810.2	0.499522	-1.00138	4.8433e-169	4.80635e-168
IMMP2L	128.01	194.254	0.658981	-0.601692	5.17448e-169	5.1247e-168
ZSCAN1	7.70179	27.4341	0.280738	-1.8327	5.93816e-169	5.6745e-168
HKR1	610.177	921.409	0.662222	-0.594614	7.68051e-169	7.32534e-168
UBE2E2	357.009	507.56	0.703383	-0.507618	8.54446e-169	8.13367e-168
CLASP2	848.26	1796.4	0.472199	-1.08253	1.19121e-168	1.02689e-167
PSMB5	2701.94	2110.37	1.28031	0.356497	1.10961e-168	1.05424e-167
YBX2	139.226	40.0758	3.47407	1.79663	1.38453e-168	1.31291e-167
TIFA	355.275	246.018	1.4441	0.530171	1.68556e-168	1.59532e-167
CCDC120	511.384	360.701	1.41775	0.503602	1.86104e-168	1.67426e-167
SNX1	2374.68	3963.13	0.599193	-0.738908	2.0544e-168	1.76475e-167
COL5A2	6067.01	2134.16	2.8428	1.50732	2.00988e-168	1.98657e-167
NIPAL3	896.745	1662.95	0.539251	-0.890972	2.4772e-168	2.22453e-167
DYNC2H1	254.56	451.188	0.5642	-0.825723	2.87091e-168	2.71203e-167
ZBTB7B	1806.14	1239.52	1.45713	0.543132	2.77345e-168	2.7358e-167
KIAA0174	2535.76	2932.41	0.864734	-0.209672	3.00922e-168	2.96246e-167
ARMCX2	655.244	1336.35	0.490324	-1.02819	3.36512e-168	3.17283e-167
C5orf42	384.905	570.513	0.674664	-0.567759	4.10126e-168	3.51062e-167
MYST1	678.413	891.486	0.760991	-0.394048	3.78808e-168	3.56483e-167
ZBED3	37.2653	62.5982	0.59531	-0.748286	5.41604e-168	5.08717e-167
APTX	641.837	511.781	1.25412	0.326679	5.55828e-168	5.21089e-167
RBM38	1302.57	705.759	1.84563	0.884111	5.91686e-168	5.81334e-167
UGDH	2121.6	1080.38	1.96375	0.973614	7.2876e-168	6.2162e-167
KARS	3432.93	2810.25	1.22157	0.288741	6.49133e-168	6.36511e-167
STOML2	2295.94	1707.56	1.34457	0.427145	9.43889e-168	8.4608e-167
PLA2G6	329.839	528.193	0.624466	-0.679305	1.50112e-167	1.34314e-166
RNF26	1229.11	984.305	1.24871	0.320439	2.19408e-167	2.05306e-166
TRPS1	2226.33	493.143	4.51457	2.17459	2.36828e-167	2.21189e-166
SALL2	303.034	917.902	0.330138	-1.59886	2.4242e-167	2.25985e-166
CTNND2	109.652	1965.06	0.0558006	-4.16357	2.37586e-167	2.32505e-166
FBXL2	130.174	239.758	0.542939	-0.881137	3.16124e-167	3.08752e-166
AIF1L	963.877	2458.92	0.391992	-1.35111	3.94925e-167	3.35686e-166
PSMA2	2720.13	2099.24	1.29577	0.373807	3.80159e-167	3.39536e-166
KIAA0895L	356.21	646.136	0.551293	-0.85911	4.23447e-167	3.93258e-166
SBDS	1872.73	2452.81	0.763503	-0.389295	4.60432e-167	4.26805e-166
CDH4	13.9411	122.92	0.113416	-3.14031	6.19606e-167	5.52398e-166
SPTBN4	45.5211	286.327	0.158983	-2.65306	7.1255e-167	6.9456e-166
COPS5	1415.69	1133.55	1.2489	0.320662	8.74998e-167	7.78685e-166
MDP1	184.823	255.202	0.724221	-0.465498	1.03569e-166	9.56468e-166
ELMO2	1056.78	1404.48	0.75244	-0.410352	1.16836e-166	1.03789e-165
HNRNPUL1	6482.3	5377.09	1.20554	0.269679	1.16761e-166	1.1359e-165
TCEB1	943.607	700.189	1.34765	0.430441	1.18915e-166	1.15457e-165
GPR39	226.615	111	2.04158	1.02969	1.62465e-166	1.49758e-165
FANCD2	501.398	275.734	1.81841	0.86268	1.93822e-166	1.64175e-165
KYNU	481.647	120.084	4.01091	2.00393	1.77362e-166	1.71867e-165
CEBPB	1667.55	1002.84	1.66282	0.733634	2.11662e-166	1.87688e-165
BLOC1S3	422.555	323.749	1.30519	0.384263	2.13978e-166	1.89403e-165
NUDT9P1	2.9766	6.22239	0.478369	-1.0638	2.1084e-166	1.93989e-165
RPL19P12	153.083	68.6581	2.22964	1.15681	2.13961e-166	1.96494e-165
SV2A	227.934	1145.87	0.198917	-2.32976	2.4749e-166	2.18675e-165
MMP12	718.389	79.0943	9.0827	3.18312	2.83432e-166	2.49986e-165
C14orf80	356.614	205.199	1.73789	0.797339	3.20969e-166	2.8259e-165
CNDP2	4128.59	8357.92	0.493973	-1.0175	4.63267e-166	4.48036e-165
MAGEA12	153.402	7.09517	21.6207	4.43434	5.26604e-166	4.62813e-165
ABHD14A	338.669	617.319	0.548612	-0.866141	7.15286e-166	6.90418e-165
C13orf29	127.654	60.0364	2.12627	1.08833	8.93457e-166	7.54164e-165
STARD10	2878.29	1340	2.14797	1.10297	9.95684e-166	9.59195e-165
NCOA6	1846.47	1471.9	1.25448	0.327086	1.28023e-165	1.0769e-164
AREG	598.672	96.5248	6.20226	2.63279	1.12246e-165	1.07922e-164
DENR	1720.44	1369.74	1.25603	0.328867	2.18552e-165	1.91737e-164
C10orf4	328.987	434.451	0.757249	-0.401161	2.2158e-165	2.03115e-164
NPLOC4	3147.77	2515.9	1.25115	0.323258	2.70651e-165	2.47638e-164
NOL6	1508.72	1147.45	1.31485	0.394899	4.11458e-165	3.94839e-164
DDO	52.4738	108.299	0.484525	-1.04536	4.60697e-165	4.03457e-164
ARHGEF10	494.993	782.723	0.632399	-0.661093	5.08599e-165	4.44619e-164
ODF2L	495.674	332.369	1.49134	0.576605	6.08267e-165	5.55521e-164
ZNF440	385.246	247.542	1.55628	0.638106	7.27478e-165	6.34843e-164
SUZ12	1109.61	852.209	1.30204	0.380769	8.12564e-165	7.78235e-164
FH	1982.06	1330.68	1.48951	0.574834	1.00461e-164	9.60307e-164
KIAA1529	76.3678	138.53	0.551273	-0.859161	1.07731e-164	1.02781e-163
ZNF844	136.078	215.558	0.631283	-0.663641	1.13149e-164	1.03147e-163
LOC399959	282.025	740.323	0.380949	-1.39233	1.5717e-164	1.43013e-163
SIX4	312.873	158.578	1.97299	0.980383	1.91805e-164	1.74208e-163
GALNT4	1037.68	431.416	2.40528	1.26621	1.96997e-164	1.87583e-163
OASL	502.792	161.049	3.12199	1.64247	2.32785e-164	2.02786e-163
FRY	446.395	862.493	0.517563	-0.950193	2.48431e-164	2.36105e-163
SCARF1	190.913	352.338	0.541846	-0.884045	3.23299e-164	2.81139e-163
TTC15	766.596	973.482	0.787479	-0.344688	3.54437e-164	3.36205e-163
NKAIN4	50.1262	1022.8	0.049009	-4.35081	3.92e-164	3.55385e-163
ALDH16A1	999.748	702.528	1.42307	0.509007	3.97823e-164	3.60005e-163
C1orf114	16.7532	72.1416	0.232227	-2.10639	4.4038e-164	4.16927e-163
SMAD4	1383.08	1715.96	0.806007	-0.311136	5.49102e-164	4.60299e-163
ATAD3A	1109.16	752.71	1.47356	0.559304	5.4539e-164	4.92642e-163
ACTG1	82073.4	63136.4	1.29994	0.378443	6.32476e-164	5.49034e-163
CCDC6	2280.16	1607.03	1.41887	0.504739	6.46957e-164	5.6062e-163
ZYG11B	804.409	1068.3	0.752984	-0.40931	6.84391e-164	5.92022e-163
LOC728392	140.169	1725.34	0.0812409	-3.62165	8.1276e-164	7.68004e-163
GTF2E2	724.915	549.798	1.31851	0.39891	9.04591e-164	7.81137e-163
CRYAB	1360.09	17662	0.0770064	-3.69888	8.48025e-164	7.99798e-163
PPP1R13L	1227.52	682.422	1.79878	0.847015	9.94176e-164	8.96388e-163
MLX	1361.73	1110.22	1.22653	0.294584	1.41544e-163	1.22014e-162
DPYSL4	88.559	384.197	0.230504	-2.11714	1.69247e-163	1.52322e-162
EIF3J	1597.57	1318.65	1.21152	0.276815	2.29637e-163	2.05925e-162
KCNS3	516.7	264.16	1.95601	0.967917	3.77297e-163	3.24672e-162
CHMP4C	534.771	313.292	1.70694	0.771412	3.8134e-163	3.27582e-162
LAMP3	744.532	182.433	4.08113	2.02897	4.33085e-163	3.71387e-162
VASH1	628.324	1150.53	0.546115	-0.872722	5.53814e-163	5.21323e-162
SPOCK1	676.712	3258.39	0.207683	-2.26755	7.14704e-163	6.11826e-162
PTGES	938.139	268.599	3.49271	1.80435	7.21454e-163	6.77837e-162
RAD51	274.934	127.215	2.16118	1.11182	7.52194e-163	7.05378e-162
SLC9A1	1725.93	1172.9	1.47151	0.557295	1.39544e-162	1.19251e-161
STX6	1513.18	1176.31	1.28638	0.363317	1.35102e-162	1.26453e-161
ASPA	16.8677	110.694	0.152382	-2.71424	1.49918e-162	1.40055e-161
ELAC1	119.065	152.335	0.781599	-0.355499	1.72079e-162	1.43754e-161
GPR89A	844.668	671.042	1.25874	0.331983	1.70019e-162	1.58534e-161
AP3B2	64.4731	324.481	0.198696	-2.33136	2.067e-162	1.76336e-161
KCNK1	646.287	367.432	1.75893	0.814699	2.22838e-162	1.89777e-161
C9orf69	1173.44	903.211	1.29919	0.377612	2.62929e-162	2.23535e-161
FMNL2	1125.29	2007.28	0.560603	-0.834949	2.81562e-162	2.38965e-161
ABHD6	260.218	492.98	0.527846	-0.92181	2.95137e-162	2.74683e-161
ATP2A2	8104.43	6269.75	1.29262	0.370302	3.20964e-162	2.98159e-161
MAGEA9B	179.961	5.65369	31.8308	4.99235	3.607e-162	3.05606e-161
ITPRIPL2	1898.48	1323.33	1.43462	0.520672	3.57239e-162	3.19771e-161
NIPAL1	71.4619	23.7187	3.01289	1.59115	4.05182e-162	3.62031e-161
ODF2	1142.02	875.513	1.3044	0.383388	5.98998e-162	5.55394e-161
BATF2	324.762	149.657	2.17004	1.11772	6.44418e-162	5.96388e-161
CXCL17	1299.12	139.582	9.3072	3.21835	6.85507e-162	6.11398e-161
NACAD	105.864	648.782	0.163173	-2.61552	6.98543e-162	6.45271e-161
SEC24D	1530.36	1059	1.4451	0.531171	7.94002e-162	7.0689e-161
CKB	3081.21	8372.99	0.367994	-1.44225	7.79109e-162	7.1835e-161
TUB	183.787	1053.71	0.174419	-2.51937	9.35429e-162	7.91197e-161
EPS15	1462.42	1871.33	0.781489	-0.355702	1.06439e-161	8.98737e-161
FAM105B	707.174	516.866	1.3682	0.452275	1.46152e-161	1.21676e-160
SHQ1	437.748	339.839	1.2881	0.365248	2.27703e-161	1.88923e-160
C9orf156	227.723	280.295	0.812441	-0.299666	2.63953e-161	2.33733e-160
ST6GALNAC6	1011.3	1426.19	0.709092	-0.495955	2.74779e-161	2.42885e-160
TMEM9B	1203.74	1586.64	0.758672	-0.398451	3.2811e-161	3.01959e-160
SNORD1C	34.3363	20.1269	1.70599	0.770611	3.92121e-161	3.45989e-160
KIAA1279	606.3	799.31	0.758529	-0.398724	4.13901e-161	3.4889e-160
CENPH	283.836	163.429	1.73675	0.796393	5.2559e-161	4.62931e-160
C22orf36	235.317	526.267	0.447144	-1.16119	6.08916e-161	5.59343e-160
MYC	3025.17	1726.65	1.75205	0.809042	6.28105e-161	5.75899e-160
LOC727896	42.1456	24.9629	1.68833	0.755596	7.34999e-161	6.0775e-160
RPF1	722.67	579.916	1.24616	0.317495	6.64287e-161	6.07945e-160
C7orf55	322.57	531.61	0.60678	-0.720755	7.0509e-161	6.44095e-160
CRYL1	873.535	1724.75	0.50647	-0.981451	8.5834e-161	7.54668e-160
C15orf23	458.213	307.293	1.49113	0.576403	1.04829e-160	9.20045e-160
XRN2	2290.98	1834.32	1.24895	0.320721	1.11097e-160	9.34882e-160
CPEB4	796.6	1491.45	0.53411	-0.904792	1.10627e-160	1.0087e-159
PDIA4	8013.77	5419.85	1.47859	0.564226	1.1942e-160	1.04625e-159
PPP1CA	4638.75	3538.33	1.311	0.390666	1.32974e-160	1.11707e-159
HOXB7	451.043	216.87	2.07979	1.05644	1.30088e-160	1.18396e-159
NRG3	24.0313	150.029	0.160178	-2.64225	1.49093e-160	1.3039e-159
SKP1	4726.57	5977.91	0.790674	-0.338846	1.63354e-160	1.36996e-159
SEMA6A	657.246	1699.92	0.386633	-1.37096	1.51828e-160	1.37929e-159
IL4R	1775.16	1153.6	1.5388	0.621804	2.00252e-160	1.81586e-159
ING3	228.102	307.887	0.740862	-0.432724	2.20479e-160	1.8459e-159
ZNF346	275.705	344.861	0.799465	-0.322893	2.34666e-160	1.96136e-159
CASC5	261.014	113.341	2.3029	1.20345	3.24047e-160	2.70386e-159
ARHGEF6	524.926	1377.18	0.38116	-1.39153	3.52176e-160	3.07455e-159
TNFAIP8L1	242.925	150.046	1.619	0.695103	4.56483e-160	3.80249e-159
LRFN4	632.581	377.984	1.67357	0.742926	4.51657e-160	3.93609e-159
YIF1B	1020.6	731.978	1.39431	0.479548	4.81294e-160	4.187e-159
SLC29A2	412.72	236.382	1.74599	0.804047	6.15947e-160	5.34901e-159
TCEAL8	949.621	1205.23	0.787917	-0.343884	6.37943e-160	5.7742e-159
PRKRIP1	641.533	846.564	0.757808	-0.400096	7.12421e-160	6.17598e-159
SIK3	849.054	1218.08	0.697044	-0.520679	7.91677e-160	6.58356e-159
H3F3A	5743.64	4036.7	1.42285	0.508788	8.16305e-160	6.72691e-159
GAS8	471.222	697.639	0.675452	-0.566075	1.04102e-159	9.00879e-159
SOX6	189.539	758.814	0.249783	-2.00125	1.24685e-159	1.03514e-158
CUEDC2	955.46	1284.97	0.743566	-0.427468	1.41176e-159	1.27549e-158
ARVCF	428.872	766.57	0.559469	-0.837871	1.63803e-159	1.35762e-158
LEPROTL1	929.8	1282.71	0.724874	-0.464198	1.69737e-159	1.40445e-158
ING5	428.565	590.132	0.726219	-0.461523	2.04613e-159	1.69019e-158
MYL12A	6707.73	4831.18	1.38843	0.473451	2.2118e-159	1.91072e-158
SIAE	886.818	1485	0.597184	-0.743752	2.37138e-159	1.9556e-158
PPAP2A	937.406	3108.63	0.301549	-1.72953	2.17067e-159	1.95757e-158
ABAT	976.445	3194.74	0.305642	-1.71009	3.10826e-159	2.798e-158
SLC48A1	792.663	1286.48	0.616146	-0.698655	3.68854e-159	3.02934e-158
TRMT12	380.931	281.926	1.35117	0.434212	4.2494e-159	3.65818e-158
GPR162	87.621	525.3	0.166802	-2.58379	4.74707e-159	3.90824e-158
FAM66E	0.88499	2.48081	0.356734	-1.48708	5.43343e-159	4.46588e-158
CCBL1	138.888	243.756	0.569783	-0.811516	6.60158e-159	5.6634e-158
TGIF2	943.907	608.299	1.55172	0.633866	8.15953e-159	6.67872e-158
BHLHB9	126.742	203.847	0.621751	-0.68559	8.50917e-159	6.98232e-158
COG8	415.488	509.246	0.81589	-0.293553	8.00339e-159	7.19141e-158
KIAA1462	692.713	1431.08	0.48405	-1.04677	9.31923e-159	7.60237e-158
POLD1	923.447	596.399	1.54837	0.630751	1.06714e-158	8.74204e-158
ZNF605	371.694	476.252	0.780458	-0.357606	1.14663e-158	9.37771e-158
RYK	1358.13	1059.22	1.2822	0.358622	1.24231e-158	1.06392e-157
DGAT1	1380.13	915.408	1.50767	0.592316	1.75973e-158	1.43682e-157
SASH1	905.953	1545.09	0.586345	-0.770179	1.85203e-158	1.66111e-157
FAM83A	1235.06	99.584	12.4022	3.63253	2.47285e-158	2.1141e-157
SLC25A42	330.754	617.971	0.535226	-0.901779	2.79481e-158	2.27821e-157
LMO2	303.749	709.456	0.428144	-1.22383	2.79763e-158	2.38763e-157
GPR108	1196.45	1525.15	0.78448	-0.350192	2.77877e-158	2.4878e-157
FLCN	678.542	871.237	0.778826	-0.360627	2.94379e-158	2.50805e-157
GRHL3	426.137	69.2074	6.15739	2.62232	2.87583e-158	2.57004e-157
KCNN2	36.0406	288.954	0.124728	-3.00314	3.48133e-158	2.96093e-157
MAPT	521.013	2486.44	0.209542	-2.25469	3.93588e-158	3.33701e-157
CDKN2BAS	22.8494	8.43693	2.70827	1.43737	4.00026e-158	3.56847e-157
MICB	203.924	110.183	1.85078	0.888134	4.84142e-158	4.0896e-157
ZEB1	554.662	1499.51	0.369896	-1.43481	5.03829e-158	4.10024e-157
IFT88	269.13	365.351	0.736633	-0.440982	5.28216e-158	4.7035e-157
NIF3L1	557.458	447.857	1.24472	0.315824	7.04072e-158	6.25813e-157
REEP2	111.303	787.668	0.141307	-2.8231	8.08903e-158	6.57673e-157
C9orf25	495.526	877.722	0.56456	-0.824802	7.92028e-158	6.67894e-157
NUP54	779.354	603.398	1.29161	0.369168	9.9464e-158	8.08124e-157
LDB2	224.295	533.077	0.420755	-1.24895	1.08594e-157	8.80854e-157
PFDN4	476.803	335.782	1.41998	0.505869	1.11016e-157	8.99034e-157
TSPAN13	2900.97	1503.26	1.92979	0.948444	1.26513e-157	1.02285e-156
TTPAL	691.106	517.692	1.33497	0.416812	1.38219e-157	1.11567e-156
DPF3	20.232	81.3481	0.248709	-2.00747	1.35036e-157	1.13678e-156
MEF2C	530.28	1096.73	0.483511	-1.04838	1.43996e-157	1.16041e-156
NOC2L	2677.24	2014.82	1.32877	0.410096	1.45811e-157	1.17312e-156
DPP4	779.842	2557.55	0.304917	-1.71351	1.48197e-157	1.24546e-156
KIAA1609	567.215	362.005	1.56687	0.647887	1.70479e-157	1.51258e-156
CCDC88C	1100.91	667.471	1.64938	0.72192	2.43537e-157	1.97346e-156
GNG7	260.675	838.729	0.310798	-1.68595	2.81915e-157	2.49682e-156
AP3S2	1386.14	1732.1	0.800269	-0.321443	3.2375e-157	2.60051e-156
NUP50	1494.87	1151.37	1.29834	0.376671	3.07547e-157	2.71896e-156
ZNF707	302.452	229.547	1.3176	0.397918	3.19746e-157	2.82176e-156
CKMT1A	382.13	167.805	2.27722	1.18727	3.35959e-157	2.95955e-156
TCEB3	1547.81	1266.86	1.22177	0.288976	3.70588e-157	2.97191e-156
CLN5	663.599	951.901	0.69713	-0.520499	3.74473e-157	3.0244e-156
TMEM54	1759.89	995.442	1.76794	0.822073	4.98813e-157	4.38636e-156
LMNA	11643.6	7440.92	1.56481	0.64599	5.91957e-157	5.19619e-156
SRPX2	417.509	155.499	2.68497	1.4249	7.01728e-157	5.64868e-156
FAM149B1	400.412	495.336	0.808364	-0.306923	6.74513e-157	5.91036e-156
CSAG2	32.5341	1.49601	21.7473	4.44277	6.93001e-157	6.06161e-156
PREB	1654.1	1288.72	1.28351	0.360098	9.06013e-157	7.26903e-156
MORN1	60.6557	102.954	0.589156	-0.763277	9.25894e-157	7.41314e-156
[truncated: 12,975 more rows]

## Sheet: HM Supertype Upregulated Genes
HugoSymbol	mean_HM	mean_LM	foldChange	log2FC	pvalue	padj
OVOL1	527.433	106.148	4.96883	2.31291	0	0
GALNT6	1506.77	280.972	5.3627	2.42296	0	0
TMPRSS13	416.956	81.016	5.14658	2.36361	0	0
HOXC13	130.669	14.1611	9.22727	3.2059	0	0
PKP3	2498.64	606.17	4.12201	2.04335	0	0
FUT2	492.569	88.8333	5.54487	2.47115	0	0
KLF5	4097.76	862.96	4.7485	2.24747	0	0
PTK6	607.544	134.613	4.51326	2.17417	0	0
FAM83D	757.363	175.387	4.31824	2.11044	0	0
APOBEC3B	391.304	85.0068	4.6032	2.20264	0	0
FAM83B	259.18	32.0154	8.0955	3.01712	0	0
GRHL1	709.171	170.04	4.17062	2.06026	0	0
SDC1	13138.1	2980.56	4.40795	2.14011	0	0
DEPDC1	379.588	94.1071	4.03358	2.01206	0	0
CEP55	732.2	153.927	4.7568	2.24999	0	0
PVRL4	1572.55	318.781	4.93302	2.30247	0	0
PERP	14896.9	3045.54	4.89137	2.29024	0	0
ARNTL2	305.972	63.0285	4.8545	2.27932	0	0
CENPW	447.255	106.021	4.21855	2.07675	0	0
DQX1	86.949	15.8062	5.50095	2.45968	0	0
TMPRSS4	2343.69	507.107	4.62168	2.20842	4.30586e-306	1.42816e-304
AIM1L	243.795	31.0927	7.84092	2.97102	7.07888e-306	2.27535e-304
RHOV	823.814	117.56	7.00758	2.80892	8.69658e-285	2.4589e-283
PCSK9	547.12	53.6306	10.2016	3.35073	4.71859e-280	1.19169e-278
SERPINB5	2344.7	134.532	17.4285	4.12337	4.70337e-279	1.23134e-277
POF1B	822.753	131.447	6.25918	2.64597	7.49912e-277	2.00328e-275
GPR87	409.623	35.2689	11.6143	3.53783	2.35945e-267	5.35747e-266
XG	105.274	15.5226	6.78197	2.7617	4.24499e-266	9.63497e-265
RAPGEFL1	1189.3	297.154	4.00231	2.00083	5.22816e-265	1.0087e-263
TDRD5	91.7789	21.7587	4.21803	2.07657	1.66451e-263	3.7391e-262
GPR115	160.174	22.9051	6.99292	2.8059	6.38123e-263	1.41589e-261
TRIM29	4795.51	741.312	6.46896	2.69353	4.5945e-260	1.00148e-258
C19orf21	1859.02	413.611	4.49462	2.1682	3.39993e-253	6.78341e-252
GPX2	4249.57	503.013	8.44824	3.07865	1.02493e-250	2.02936e-249
CRABP2	4738.57	754.635	6.27928	2.6506	2.9374e-249	5.67056e-248
SDR16C5	413.784	56.3374	7.34476	2.87671	4.89327e-248	9.4616e-247
CDKN2A	841.62	185.838	4.52879	2.17913	2.4235e-233	4.14427e-232
AGR3	762.315	76.7904	9.92721	3.31139	4.65396e-231	7.90373e-230
MAGEA6	444.01	13.7025	32.4036	5.01808	8.77087e-230	1.4418e-228
HES2	488.055	45.8609	10.6421	3.41171	3.60379e-225	5.60967e-224
FAT2	1442.32	96.9616	14.8752	3.89484	9.06457e-225	1.43755e-223
FOXA2	349.044	63.9085	5.46161	2.44933	3.75225e-224	5.21241e-223
TNS4	2053.07	363.712	5.64477	2.49691	3.27566e-224	5.2903e-223
MAGEA3	308.41	8.94469	34.4797	5.10767	6.23385e-224	9.5831e-223
TPRXL	63.3457	5.81896	10.8861	3.44441	4.21997e-220	6.38544e-219
TP63	2649.53	210.875	12.5645	3.65128	1.60664e-213	2.0237e-212
DSC3	3241.48	164.083	19.7552	4.30416	8.05199e-212	1.15195e-210
GGH	1493.01	329.666	4.52887	2.17915	2.21623e-210	2.66716e-209
HAS3	1327.83	151.171	8.78363	3.13482	2.71196e-207	3.71862e-206
C2orf54	313.641	35.7129	8.7823	3.1346	2.5959e-204	3.46353e-203
LYPD3	2642.09	119.865	22.0422	4.4622	1.70397e-197	2.03162e-196
ALG1L	164.207	30.2264	5.43255	2.44163	2.98001e-195	3.13611e-194
TMEM40	207.899	12.5905	16.5123	4.04547	5.49753e-195	6.43068e-194
GSDMC	207.348	13.2257	15.6777	3.97064	5.28485e-195	6.50746e-194
ANXA2P3	26.8298	4.64969	5.77025	2.52863	1.9734e-193	2.51355e-192
GPR109A	318.401	61.1243	5.20907	2.38103	1.1802e-190	1.41111e-189
KRT5	58708.6	2871.27	20.4469	4.35381	3.11444e-190	3.70588e-189
LY6K	373.204	61.7209	6.04664	2.59613	2.92391e-189	3.43785e-188
CSAG3	81.4258	3.60867	22.564	4.49595	5.83717e-189	6.27877e-188
RASSF10	84.5008	21.0096	4.02201	2.00791	6.65098e-188	8.01686e-187
DEGS2	499.545	124.293	4.01908	2.00686	4.11141e-181	4.44355e-180
AIM2	196.326	31.1443	6.30375	2.65621	5.51571e-180	5.5471e-179
ESR1	2447.59	164.742	14.8571	3.89308	3.90977e-179	4.36165e-178
PKP1	6843.13	860.966	7.9482	2.99063	1.28055e-178	1.34295e-177
ALDH3B2	1161.37	153.689	7.55662	2.91774	1.7377e-174	1.81943e-173
TNFRSF18	188.8	40.9974	4.60516	2.20325	2.02809e-172	1.99981e-171
FZD10	270.218	43.571	6.20179	2.63268	8.75118e-171	8.54405e-170
MSX2	258.967	54.5296	4.74911	2.24766	1.05086e-170	1.05987e-169
LASS3	240.965	5.55446	43.3822	5.43903	1.05987e-169	1.05816e-168
TRPS1	2226.33	493.143	4.51457	2.17459	2.36828e-167	2.21189e-166
KYNU	481.647	120.084	4.01091	2.00393	1.77362e-166	1.71867e-165
MMP12	718.389	79.0943	9.0827	3.18312	2.83432e-166	2.49986e-165
MAGEA12	153.402	7.09517	21.6207	4.43434	5.26604e-166	4.62813e-165
AREG	598.672	96.5248	6.20226	2.63279	1.12246e-165	1.07922e-164
LAMP3	744.532	182.433	4.08113	2.02897	4.33085e-163	3.71387e-162
MAGEA9B	179.961	5.65369	31.8308	4.99235	3.607e-162	3.05606e-161
CXCL17	1299.12	139.582	9.3072	3.21835	6.85507e-162	6.11398e-161
FAM83A	1235.06	99.584	12.4022	3.63253	2.47285e-158	2.1141e-157
GRHL3	426.137	69.2074	6.15739	2.62232	2.87583e-158	2.57004e-157
CSAG2	32.5341	1.49601	21.7473	4.44277	6.93001e-157	6.06161e-156
CEACAM5	15926.7	1194.35	13.335	3.73715	1.00311e-156	7.99531e-156
RAET1L	34.9067	2.18633	15.9659	3.99692	1.17252e-155	1.02198e-154
IL1RN	1518.96	193.127	7.8651	2.97546	3.97656e-149	3.22695e-148
CAPNS2	146.828	6.69388	21.9346	4.45514	1.51575e-147	1.20626e-146
C21orf125	32.8945	7.57184	4.34432	2.11913	4.30748e-147	3.31088e-146
CEACAM6	9806.44	1645.22	5.96058	2.57545	2.75046e-145	2.00136e-144
KRT6A	47377.5	272.032	174.162	7.44428	7.37088e-144	5.51146e-143
FAM83C	216.93	3.06349	70.8116	6.14591	9.98618e-143	7.53461e-142
KRT17	35145.5	1760.3	19.9657	4.31945	6.14576e-140	4.53996e-139
LGALS9C	97.3957	21.1752	4.59952	2.20148	1.70856e-139	1.23827e-138
EGFL6	286.391	46.6778	6.13549	2.61718	1.59698e-138	1.10361e-137
SMC1B	52.1841	7.78539	6.70283	2.74477	5.48343e-138	3.91673e-137
TCAM1P	36.5932	4.95715	7.3819	2.88399	1.58268e-137	1.04268e-136
VIL1	897.285	170.589	5.25991	2.39504	3.0079e-137	1.96038e-136
CCL11	72.5961	13.7435	5.28221	2.40114	4.84434e-137	3.43054e-136
TRIM31	394.909	44.0332	8.96845	3.16486	8.3299e-136	5.87252e-135
LRRIQ4	6.02918	1.42381	4.23453	2.0822	4.27789e-135	2.71529e-134
GPR109B	134.529	29.2194	4.6041	2.20292	9.14884e-135	6.35158e-134
MAGEA11	71.8581	1.57568	45.6046	5.51111	6.67097e-134	4.63684e-133
ATP10B	722.492	147.725	4.89079	2.29007	9.76027e-134	6.75563e-133
CDH17	1572.81	132.114	11.9049	3.57348	1.50191e-133	9.9617e-133
ASCL2	334.681	50.8792	6.57795	2.71764	1.95655e-133	1.35046e-132
FST	473.555	62.4267	7.58577	2.9233	1.34427e-132	9.14032e-132
GJB7	21.5362	5.31965	4.04843	2.01736	6.21223e-131	4.19984e-130
GAL3ST2	26.1864	4.39881	5.95306	2.57363	1.51713e-130	9.7364e-130
CDX2	526.052	25.1713	20.8989	4.38535	4.16129e-128	2.72747e-127
DLX6	117.459	16.1803	7.25942	2.85985	1.61527e-127	1.05174e-126
S100P	3175.24	419.683	7.56581	2.91949	1.53848e-126	9.51547e-126
GBP6	623.1	9.019	69.0875	6.11035	2.9316e-126	1.84155e-125
CSAG1	83.3942	6.86864	12.1413	3.60185	1.0231e-125	6.35423e-125
GJB2	4314.11	390.825	11.0385	3.46447	4.73568e-125	2.84371e-124
ABCA12	319.425	65.0294	4.91201	2.29631	1.99206e-123	1.20399e-122
AQP3	5466.18	1324.13	4.12813	2.04549	5.01051e-123	3.11471e-122
CDX1	485.996	41.188	11.7995	3.56065	2.24718e-122	1.34668e-121
LGR5	628.591	95.553	6.57845	2.71775	9.02229e-121	5.31039e-120
POSTN	9136.4	2273.35	4.01892	2.00681	1.01641e-120	5.88897e-120
S100A9	17881.9	998.64	17.9062	4.16239	1.92338e-120	1.1092e-119
PLA2G3	58.0619	6.41483	9.0512	3.17811	3.68337e-120	2.15262e-119
SYCP2	260.39	65.069	4.00175	2.00063	8.42769e-119	4.62477e-118
FGFBP1	1176.43	50.6719	23.2166	4.53708	1.11089e-118	6.39408e-118
CXCL1	865.379	171.69	5.04037	2.33353	8.13517e-118	4.74664e-117
AKR1C2	3649.13	403.368	9.04665	3.17738	4.35003e-117	2.4103e-116
EPHX3	224.031	49.4874	4.52704	2.17857	1.35783e-116	7.65519e-116
FABP5	1279.62	179.711	7.12041	2.83196	1.4601e-116	8.41986e-116
SPERT	10.8168	2.51599	4.29922	2.10408	5.50426e-114	2.89629e-113
SERPINB13	664.03	1.7392	381.802	8.57668	4.28821e-113	2.28397e-112
NCCRP1	535.93	29.4532	18.196	4.18555	1.84507e-112	1.01995e-111
CYP4F3	366.537	48.1901	7.60606	2.92715	8.8699e-112	4.84365e-111
KRTAP4_1	8.10594	0.353421	22.9357	4.51952	2.79021e-107	1.4685e-106
CYP4F12	159.77	39.8237	4.01194	2.0043	1.01658e-105	4.92293e-105
CYP4X1	412.08	102.292	4.02849	2.01024	3.6451e-105	1.78574e-104
GPA33	517.266	26.1556	19.7765	4.30572	8.46043e-105	4.22169e-104
LY6D	2954.82	119.397	24.7477	4.62922	3.48861e-104	1.78107e-103
KRT23	1087.95	180.656	6.02223	2.5903	1.60375e-103	7.89907e-103
DLX5	362.61	48.89	7.41684	2.89081	1.1316e-102	5.65459e-102
ABCA13	255.99	54.6776	4.68182	2.22707	7.58434e-102	3.66984e-101
CXorf61	25.9868	1.78194	14.5834	3.86625	1.15043e-101	5.55575e-101
KLK8	345.358	42.87	8.05594	3.01005	5.16699e-101	2.41647e-100
TMPRSS11D	396.244	2.52295	157.056	7.29514	1.1926e-100	5.55127e-100
CASP5	17.9946	3.34695	5.37641	2.42664	2.48584e-100	1.14631e-99
DIRC1	2.16926	0.335309	6.46945	2.69364	1.30736e-99	5.96205e-99
MOGAT2	29.6631	4.8009	6.17866	2.62729	1.38603e-99	6.33354e-99
NBPF6	10.4028	0.157111	66.2128	6.04904	2.77527e-99	1.26342e-98
TUBAL3	24.5181	5.55929	4.41028	2.14087	2.59377e-98	1.23136e-97
NOXO1	89.4131	13.9029	6.43125	2.6851	4.31167e-98	1.93389e-97
SCNN1B	505.705	89.0346	5.67987	2.50586	1.0097e-97	4.5121e-97
CYP2C18	232.203	35.6683	6.51007	2.70267	3.49873e-97	1.55777e-96
MUC4	1742.77	210.296	8.28723	3.05089	3.79144e-97	1.74908e-96
MYO1A	215.796	33.4459	6.4521	2.68977	4.03237e-97	1.85849e-96
MUC16	1013.94	160.039	6.33556	2.66347	1.35853e-96	6.37083e-96
SOX17	645.081	131.565	4.90313	2.2937	1.19695e-95	5.25045e-95
CYP4F22	165.989	12.07	13.7522	3.78159	4.27485e-95	1.97442e-94
CARD17	1.97515	0.195332	10.1118	3.33797	5.10734e-95	2.30249e-94
SERPINB3	1745.68	35.0907	49.7476	5.63656	7.24047e-95	3.15441e-94
GREM1	1821.71	439.635	4.14369	2.05092	3.48589e-94	1.55033e-93
DNAH3	44.7557	8.78273	5.09588	2.34933	9.51718e-94	4.32695e-93
ADH7	424.453	1.14449	370.866	8.53475	4.11814e-93	1.7566e-92
CHP2	111.476	13.3462	8.35263	3.06223	6.63985e-93	2.97229e-92
KRT15	5608.93	715.568	7.83843	2.97056	2.22902e-92	9.74702e-92
C12orf54	10.2381	1.3977	7.32496	2.87282	1.23108e-88	5.01762e-88
IVL	1197.85	31.0049	38.6344	5.27181	3.58096e-88	1.45234e-87
CNGB3	6.58042	1.56101	4.2155	2.0757	3.73148e-88	1.53489e-87
CSTL1	1.15135	0.230968	4.9849	2.31756	7.69296e-88	3.14312e-87
LRG1	1430.61	273.003	5.24028	2.38964	3.23762e-87	1.36522e-86
HIST1H3G	11.8516	2.53729	4.67095	2.22372	4.1672e-87	1.71754e-86
S100A8	10248.6	550.958	18.6013	4.21733	6.36338e-87	2.67186e-86
PON3	362.148	57.3867	6.31067	2.65779	8.88072e-87	3.60418e-86
KRT14	46911.2	700.349	66.9826	6.06571	5.41955e-86	2.13333e-85
NBPF4	29.2383	0.941908	31.0416	4.95613	2.15923e-84	8.67546e-84
PGR	817.367	101.396	8.06117	3.01099	2.26521e-84	8.76331e-84
SERPINB2	406.75	33.6725	12.0796	3.5945	3.53348e-84	1.40129e-83
C17orf73	18.9547	2.90817	6.51776	2.70438	2.50027e-83	1.01866e-82
PGLYRP4	53.1603	1.56558	33.9556	5.08558	2.91298e-83	1.18531e-82
BMP3	176.445	19.7725	8.92376	3.15765	4.89731e-83	1.8683e-82
NOX1	412.347	9.48807	43.4595	5.4416	1.05501e-82	4.17449e-82
SLC6A14	563.575	117.221	4.8078	2.26538	1.70099e-82	6.45933e-82
IL1A	189.518	10.6438	17.8055	4.15425	2.56022e-81	9.60423e-81
IL1F9	146.941	0.929895	158.019	7.30395	5.60414e-81	2.0912e-80
EN1	128.688	26.0754	4.93523	2.30312	2.13717e-80	7.91521e-80
C6orf126	5.71192	0.781448	7.3094	2.86975	3.17381e-80	1.17194e-79
ANKRD30A	133.562	3.33835	40.0085	5.32223	3.65523e-80	1.3487e-79
C1orf177	5.71079	1.03321	5.52721	2.46655	5.55863e-80	2.10483e-79
TMEM211	7.92301	0.490009	16.1691	4.01517	5.34908e-78	1.91792e-77
MMP3	683.776	27.6898	24.6941	4.6261	6.11561e-78	2.18958e-77
AKR1C1	5149.26	1146.95	4.48954	2.16657	3.50071e-77	1.32166e-76
VGLL1	198.114	21.5368	9.19887	3.20146	6.21261e-77	2.30183e-76
CCDC19	103.131	22.2737	4.63016	2.21106	8.16993e-77	2.87516e-76
SERPINB4	695.16	10.8139	64.2838	6.00638	1.40985e-76	4.94748e-76
VNN3	50.6157	8.48897	5.96253	2.57592	4.8061e-76	1.75694e-75
KLK5	673.061	30.0505	22.3977	4.48528	1.09435e-75	3.7999e-75
R3HDML	2.44418	0.340255	7.18339	2.84466	7.27115e-75	2.50541e-74
PTHLH	885.758	213.93	4.14041	2.04977	7.21491e-75	2.61448e-74
SPRR1B	3730.43	28.1297	132.615	7.0511	7.08592e-74	2.53985e-73
MOGAT3	64.0592	14.7342	4.34765	2.12024	2.24168e-73	8.11605e-73
KRT6B	18262.9	84.58	215.925	7.75438	3.22477e-73	1.16582e-72
ROS1	175.597	8.58537	20.453	4.35424	1.07247e-72	3.84905e-72
MEP1A	268.004	19.1098	14.0244	3.80987	1.58659e-72	5.60172e-72
XAGE1D	485.23	44.8443	10.8203	3.43567	2.51893e-72	8.86821e-72
LOC340357	5.6949	0.456371	12.4787	3.64139	1.45974e-71	5.08136e-71
CILP	903.057	196.775	4.5893	2.19827	2.38097e-71	7.86451e-71
FEZF1	25.8271	4.41512	5.84969	2.54836	3.60232e-71	1.26709e-70
CES1	6695.57	400.096	16.7349	4.06479	7.60951e-71	2.65405e-70
DYDC2	29.454	6.44466	4.57029	2.19229	9.85754e-71	3.44526e-70
NAT1	614.917	86.717	7.09108	2.82601	2.23657e-69	7.57771e-69
PAPL	41.2952	3.4072	12.12	3.59932	4.77532e-68	1.61234e-67
IL1F5	234.291	5.62719	41.6355	5.37974	2.97326e-67	9.43661e-67
RNASE7	89.7174	6.03595	14.8638	3.89374	4.73523e-67	1.49712e-66
C1orf110	50.9732	4.11099	12.3993	3.63218	7.58956e-67	2.53258e-66
KRT20	968.697	78.3062	12.3706	3.62885	1.14144e-66	3.80635e-66
SPRR2D	1535.72	3.7342	411.259	8.6839	1.54632e-66	5.05902e-66
LOC100190940	44.7719	9.58305	4.67199	2.22404	4.0651e-66	1.27144e-65
LGALS7B	622.237	19.8487	31.349	4.97035	2.82536e-65	9.2777e-65
S100A7	2516.1	15.0701	166.96	7.38336	4.65522e-65	1.44053e-64
ALDH3A1	1986.15	54.7798	36.257	5.18019	4.73997e-65	1.56136e-64
SLCO1B3	159.136	17.4362	9.12678	3.19011	9.5668e-65	3.13858e-64
MMP1	3528.3	477.384	7.3909	2.88575	2.17283e-64	7.0599e-64
PLAC1	27.0127	5.30432	5.0926	2.3484	2.24883e-64	7.15866e-64
PI3	5216.35	107.426	48.5577	5.60163	8.29546e-64	2.5337e-63
IL24	64.8427	4.26857	15.1907	3.92512	1.17502e-63	3.69997e-63
MUC5B	5311.98	655.088	8.1088	3.01949	2.54822e-62	8.08819e-62
KLHDC7B	533.867	122.313	4.36476	2.1259	4.89157e-62	1.54764e-61
INSL4	32.2015	0.621107	51.8454	5.69614	9.12074e-62	2.71537e-61
SERPIND1	1517.81	35.0667	43.2834	5.43574	2.15426e-61	6.60694e-61
SFTA2	285.843	32.5706	8.77612	3.13358	2.99002e-61	9.37901e-61
CYP4B1	730.315	181.116	4.0323	2.0116	5.26611e-61	1.65029e-60
CYP4Z2P	65.1623	2.07847	31.351	4.97044	1.17844e-60	3.46461e-60
WNT3A	40.5796	7.40517	5.47991	2.45415	1.20331e-60	3.53562e-60
SPRR2A	2498.25	3.64811	684.806	9.41955	2.45966e-60	7.20142e-60
FSIP1	70.2973	17.4091	4.03796	2.01363	3.76509e-60	1.10039e-59
PADI3	423.407	38.3633	11.0368	3.46425	3.78196e-60	1.10467e-59
SDR9C7	22.5798	0.771716	29.2591	4.87082	4.12918e-60	1.20538e-59
F12	1001.58	102.64	9.75817	3.28661	7.7428e-60	2.32425e-59
APOB	7544.92	298.302	25.2928	4.66066	1.11586e-59	3.43374e-59
SLAMF9	24.4726	4.34626	5.63072	2.49332	1.17938e-59	3.62696e-59
C4BPB	496.023	29.1864	16.995	4.08704	1.45809e-59	4.21907e-59
IL20	24.3791	1.24406	19.5964	4.29252	2.17675e-59	6.4753e-59
SLC39A2	64.9593	12.0483	5.39157	2.43071	2.52024e-59	7.49261e-59
KRT16	22420.4	170.067	131.833	7.04257	1.17907e-58	3.37422e-58
TRIM40	7.52465	0.614987	12.2355	3.613	1.66667e-58	4.91657e-58
CYP2B7P1	860.231	16.502	52.129	5.70401	2.289e-58	6.94003e-58
LOC100124692	56.5609	11.0773	5.10604	2.3522	4.65075e-58	1.39752e-57
KRT6C	8628.91	31.3905	274.889	8.10271	1.06641e-57	3.18873e-57
F2	2210.04	53.6337	41.2061	5.36479	1.14789e-57	3.44438e-57
SAGE1	16.9641	1.44952	11.7033	3.54884	2.42311e-57	7.21001e-57
SERPINA10	327.891	11.6863	28.0579	4.81033	2.52518e-57	7.55416e-57
TPRG1	249.063	43.7941	5.68713	2.5077	1.27093e-56	3.77234e-56
ITIH1	2436.79	31.2933	77.8694	6.28298	1.93138e-56	5.65683e-56
C5orf52	0.843252	0.110212	7.6512	2.93569	3.23179e-56	9.23635e-56
ISX	62.7672	14.6924	4.27208	2.09494	5.4799e-56	1.56253e-55
CPB2	820.615	23.6331	34.7232	5.11783	8.23208e-56	2.27555e-55
GABRP	1284.07	278.291	4.61413	2.20606	1.22216e-55	3.59517e-55
FAM55A	25.7749	1.00425	25.6659	4.68178	2.7132e-55	7.45e-55
MAT1A	1369.66	55.5368	24.6622	4.62423	3.04424e-55	8.81017e-55
BARX1	137.418	32.0474	4.28797	2.1003	4.99565e-55	1.36642e-54
TMPRSS11A	125.935	2.03286	61.9496	5.95302	1.01526e-54	2.96014e-54
CALML5	1074.44	75.3383	14.2616	3.83406	1.76734e-54	5.13473e-54
TFR2	1194.64	81.7854	14.607	3.86859	2.47607e-54	7.17277e-54
APOH	6814.22	132.22	51.537	5.68754	2.69283e-54	7.2929e-54
CT45A5	26.0075	1.96504	13.2351	3.7263	3.90213e-54	1.10948e-53
ASGR1	839.002	62.9323	13.3318	3.7368	4.39755e-54	1.27241e-53
LGALS9B	19.9166	1.92319	10.356	3.3724	5.87747e-54	1.69862e-53
XDH	415.795	81.4692	5.10371	2.35155	8.65e-54	2.3974e-53
ABCG8	95.0463	4.87828	19.4835	4.28418	1.00293e-53	2.77812e-53
C4BPA	2453.64	201.898	12.1529	3.60323	1.00655e-53	2.89543e-53
AMBP	9589	267.394	35.8609	5.16434	4.71681e-53	1.29497e-52
CPS1	3336.83	232.887	14.3281	3.84077	5.091e-53	1.43078e-52
HFE2	392.765	6.09647	64.425	6.00955	5.42217e-53	1.54892e-52
CIB3	1.62565	0.168645	9.63947	3.26895	9.99105e-53	2.65926e-52
MAGEA5	1.88189	0.459905	4.09191	2.03278	1.92847e-52	5.10817e-52
LOC150185	1.95068	0.120118	16.2397	4.02145	2.51785e-52	7.14715e-52
UCA1	369.151	63.594	5.80481	2.53725	3.79107e-52	1.07244e-51
AADAC	509.877	44.5216	11.4523	3.51757	4.20429e-52	1.13972e-51
APOBEC3A	182.555	33.5481	5.44157	2.44402	4.49394e-52	1.21757e-51
FMO3	756.505	101.3	7.46795	2.90071	7.64325e-52	2.01271e-51
C8B	513.095	10.6314	48.2624	5.59283	1.12857e-51	3.15284e-51
C9orf169	107.925	26.5442	4.06585	2.02356	1.92968e-51	5.17438e-51
CLDN14	57.4412	13.496	4.25615	2.08955	2.45511e-51	6.75155e-51
HAO1	290.219	6.72773	43.1377	5.43088	6.81134e-51	1.8166e-50
ABCG5	74.3878	6.55485	11.3485	3.50443	7.60153e-51	2.07633e-50
LGALS7	1297.99	36.8077	35.264	5.14012	1.27683e-50	3.50755e-50
GC	4185.66	314.948	13.29	3.73227	1.59715e-50	4.33334e-50
UCN2	78.1318	6.76868	11.5431	3.52896	2.02443e-50	5.24444e-50
OTOP2	2.06094	0.254106	8.11053	3.0198	2.61808e-50	6.92282e-50
ITIH2	3555.1	139.127	25.5529	4.67541	3.50885e-50	9.5805e-50
VTCN1	1115.92	142.509	7.83051	2.96911	5.35503e-50	1.40772e-49
CFHR2	638.644	5.99872	106.463	6.73421	5.52531e-50	1.45171e-49
MAGEC2	151.03	21.2266	7.11515	2.83089	1.12209e-49	3.02416e-49
KLK13	272.744	19.8386	13.7481	3.78116	1.58023e-49	4.24478e-49
HEPHL1	286.316	6.02627	47.5113	5.5702	1.72406e-49	4.513e-49
ELF5	215.217	33.3442	6.45443	2.69029	2.1531e-49	5.63013e-49
SPINK5	883.721	61.9573	14.2634	3.83424	3.9888e-49	1.06558e-48
MAGEA8	104.031	3.74179	27.8025	4.79714	9.07876e-49	2.44775e-48
KRT13	14176	237.561	59.6728	5.899	1.25921e-48	3.3876e-48
MTTP	305.637	50.1416	6.09548	2.60774	1.59872e-48	4.12385e-48
ALB	86477.4	1633.61	52.9365	5.72619	2.58517e-48	6.56643e-48
KNG1	3607.2	139.777	25.8069	4.68968	3.99825e-48	1.00987e-47
CFHR1	1162.22	17.6871	65.7098	6.03804	5.20294e-48	1.31147e-47
ITIH4	3357.3	184.223	18.2242	4.18778	7.46316e-48	1.87927e-47
LIPK	3.93564	0.150981	26.0672	4.70416	8.02878e-48	2.02067e-47
CPN1	111.327	15.2214	7.31384	2.87063	9.08414e-48	2.32145e-47
C5	976.162	219.27	4.45187	2.15441	1.99727e-47	5.00126e-47
FGA	18600.4	713.746	26.0603	4.70378	2.39135e-47	6.3232e-47
SERPINB7	134.368	20.7345	6.48041	2.69608	3.08734e-47	8.08763e-47
MUSK	4.89501	1.16304	4.2088	2.07341	3.16612e-47	8.35396e-47
SERPINC1	4620.04	67.6409	68.3024	6.09386	4.44604e-47	1.16219e-46
CHAD	201.297	23.7685	8.4691	3.08221	5.23958e-47	1.36668e-46
MSX1	967.201	146.375	6.60771	2.72415	5.61871e-47	1.477e-46
KLK9	76.7809	0.843648	91.0106	6.50796	8.29311e-47	2.09443e-46
MIA	465.802	66.4448	7.01036	2.80949	8.95089e-47	2.22223e-46
SMYD1	151.231	9.85182	15.3506	3.94022	9.08072e-47	2.25333e-46
OR8A1	0.289334	0.0419508	6.89697	2.78596	1.18478e-46	2.93261e-46
LOC100133469	27.7792	6.55546	4.23757	2.08324	1.41947e-46	3.70773e-46
SLCO1B1	259.16	5.99614	43.2212	5.43367	2.02296e-46	5.26737e-46
APOC2	5185.63	370.23	14.0065	3.80803	3.30713e-46	8.58018e-46
LY6G6D	41.1632	2.01075	20.4716	4.35555	5.34756e-46	1.38728e-45
PFKFB1	27.8198	3.71415	7.49021	2.90501	5.95689e-46	1.53565e-45
CLCA4	345.898	17.0919	20.2375	4.33896	7.31564e-46	1.88393e-45
APOA2	18669	109.603	170.333	7.41222	8.15013e-46	2.10659e-45
TGM1	906.53	183.604	4.93743	2.30376	8.72555e-46	2.25414e-45
UGT2B4	1526.75	41.2619	37.0014	5.20951	1.53741e-45	3.96136e-45
PROC	531.679	96.7364	5.49616	2.45842	3.77324e-45	9.143e-45
AGXT	1888.29	48.6525	38.8117	5.27842	5.83304e-45	1.4079e-44
FGG	10760.3	700.226	15.3669	3.94175	7.05918e-45	1.80478e-44
CNFN	622.173	41.0948	15.14	3.92029	1.6852e-44	4.04579e-44
AHSG	4969.48	47.8382	103.881	6.69879	3.59848e-44	9.1219e-44
PAX7	75.9243	6.98225	10.8739	3.4428	5.56406e-44	1.40725e-43
CAV3	41.4378	1.90508	21.7512	4.44302	6.57407e-44	1.59831e-43
MYOD1	65.5337	3.54969	18.4618	4.20647	9.72699e-44	2.45384e-43
GPC3	1506.28	317.362	4.74624	2.24679	1.47217e-43	3.48865e-43
ADH1C	1117.44	128.948	8.66578	3.11533	1.60741e-43	3.80731e-43
C8A	356.777	9.45454	37.7361	5.23787	2.40057e-43	6.04362e-43
CES4	110.511	8.2723	13.3591	3.73975	2.5121e-43	6.06579e-43
PRAP1	1182.03	193.523	6.10798	2.6107	2.63431e-43	6.22174e-43
TTPA	40.0427	6.73133	5.94871	2.57258	2.48012e-43	6.22847e-43
MASP2	319.651	32.0552	9.97189	3.31787	4.36861e-43	1.02835e-42
CHRND	36.8372	1.67335	22.014	4.46035	4.23576e-43	1.06047e-42
FGF6	0.934959	0.0292653	31.9477	4.99764	5.24742e-43	1.26214e-42
SNORA36A	0.204699	0.0357851	5.72022	2.51607	5.12345e-43	1.28528e-42
F13B	165.621	2.14388	77.2533	6.27153	5.48923e-43	1.2903e-42
FETUB	182.933	2.49351	73.3638	6.197	6.30258e-43	1.51372e-42
MYL10	3.51585	0.281467	12.4912	3.64283	6.86681e-43	1.71914e-42
ANGPTL3	449.946	44.7439	10.056	3.32999	8.85593e-43	2.07575e-42
SERPINA6	990.024	193.325	5.12102	2.35643	8.34228e-43	2.0843e-42
RBP4	8268.9	1040.8	7.94477	2.99001	9.23715e-43	2.30313e-42
FOXR2	6.54992	0.931657	7.0304	2.81361	1.27956e-42	3.18058e-42
SERPINA11	307.847	21.3373	14.4276	3.85076	1.57744e-42	3.92336e-42
SLC38A4	509.226	68.7089	7.41135	2.88974	2.24654e-42	5.22362e-42
MAGEC1	98.7307	10.8708	9.08221	3.18304	4.08512e-42	9.48086e-42
ROPN1	43.4579	7.69153	5.65009	2.49827	6.87204e-42	1.69385e-41
PON1	484.007	46.4097	10.429	3.38253	1.18916e-41	2.81643e-41
OR56A5	0.198908	0.0351332	5.66153	2.50119	1.44407e-41	3.34047e-41
TMEM8C	10.2816	0.357594	28.7522	4.8456	1.46629e-41	3.46451e-41
ASGR2	935.664	95.9857	9.74795	3.2851	1.60504e-41	3.79052e-41
OR8D2	0.0352142	0.00532786	6.60944	2.72453	3.23002e-41	7.43011e-41
ARG1	584.063	11.8618	49.2389	5.62173	5.70189e-41	1.38539e-40
SLC13A5	440.09	46.083	9.54993	3.25549	6.47255e-41	1.48338e-40
ADH1A	815.398	20.9752	38.8744	5.28075	6.13647e-41	1.48951e-40
CTAG2	91.4187	11.0511	8.27238	3.0483	9.4653e-41	2.28741e-40
ACTL8	73.9415	5.30259	13.9444	3.80162	1.45923e-40	3.5161e-40
ADH6	401.098	56.1655	7.14136	2.8362	5.36829e-40	1.21622e-39
LY6G6C	104.719	12.191	8.58989	3.10264	7.37417e-40	1.75799e-39
GABRR1	16.0727	3.43786	4.6752	2.22503	1.04328e-39	2.48236e-39
ATP1A4	12.8514	2.70703	4.74744	2.24715	1.24827e-39	2.96441e-39
AKR1C4	408.251	7.14848	57.1102	5.83568	2.0766e-39	4.9221e-39
APOC3	6215.42	109.148	56.9449	5.83149	3.90084e-39	8.73761e-39
SLC22A25	15.8053	0.472114	33.4776	5.06513	4.47939e-39	1.02748e-38
CCL16	144.504	2.54414	56.7985	5.82778	5.81594e-39	1.33159e-38
S100A7A	398.882	0.396479	1006.06	9.9745	5.95554e-39	1.41386e-38
HULC	361.512	1.78016	203.078	7.66589	7.04068e-39	1.57279e-38
ORM2	2058.33	119.467	17.2293	4.10679	6.91695e-39	1.62856e-38
IL17A	2.00914	0.204282	9.83516	3.29795	1.06863e-38	2.51126e-38
CYP4F2	184.628	28.1563	6.55727	2.7131	3.37373e-38	7.86832e-38
GCKR	69.8351	13.4467	5.19347	2.3767	3.53925e-38	8.01064e-38
PGLYRP2	258.936	5.4708	47.3306	5.5647	3.94964e-38	9.18115e-38
C1orf105	17.7574	0.99016	17.9339	4.16461	5.50513e-38	1.21767e-37
SERPINA4	433.141	82.2896	5.26362	2.39605	7.34374e-38	1.6546e-37
OR6C70	0.536381	0.102933	5.21099	2.38156	8.56735e-38	1.89162e-37
LOC285733	54.7	9.47366	5.77391	2.52955	9.79631e-38	2.20217e-37
APOBEC4	9.86585	1.04045	9.48233	3.24524	1.00849e-37	2.266e-37
C20orf56	434.961	94.3397	4.61058	2.20495	1.19117e-37	2.62302e-37
EPGN	14.2935	1.94619	7.34438	2.87664	1.15511e-37	2.6688e-37
NR1I3	120.814	11.5875	10.4263	3.38215	1.88885e-37	4.22113e-37
SLC22A9	75.1055	2.79189	26.9013	4.7496	3.45082e-37	8.02002e-37
SPRYD5	12.4727	0.455089	27.4072	4.77648	5.29702e-37	1.17897e-36
APCS	1351.46	101.955	13.2555	3.72852	5.43672e-37	1.1835e-36
C20orf114	1252.78	43.4537	28.8303	4.84951	6.90029e-37	1.57803e-36
AFM	235.576	6.67103	35.3133	5.14214	7.06233e-37	1.61434e-36
A1BG	2608.72	158.82	16.4256	4.03787	7.49738e-37	1.71299e-36
APOA1	12059.7	300.492	40.1331	5.32672	8.9801e-37	2.04892e-36
SAA4	376.392	19.3015	19.5007	4.28545	9.51825e-37	2.19742e-36
TF	12018	1791.67	6.70768	2.74581	9.78057e-37	2.23053e-36
CPN2	385.016	61.7384	6.23625	2.64068	1.16748e-36	2.6564e-36
MMP10	871.869	39.9988	21.7974	4.44608	1.93928e-36	4.3963e-36
OR5AU1	0.5716	0.0440145	12.9866	3.69896	2.78845e-36	6.16474e-36
TCP10	1.10493	0.151555	7.2906	2.86604	3.11907e-36	7.15327e-36
APOA5	391.103	10.767	36.3242	5.18286	3.7319e-36	8.03543e-36
CA5A	22.2175	1.76452	12.5912	3.65435	4.30522e-36	9.49259e-36
THEM5	25.9554	4.43391	5.85384	2.54938	4.37863e-36	9.65014e-36
tAKR	5.35618	0.271064	19.7598	4.3045	7.82271e-36	1.71794e-35
DSG1	815.594	11.2984	72.1867	6.17366	9.4007e-36	2.06083e-35
C13orf30	38.5081	5.58939	6.8895	2.7844	1.5091e-35	3.21024e-35
OR56A3	1.22841	0.059993	20.4758	4.35585	1.48593e-35	3.2517e-35
F11	129.082	20.2894	6.36201	2.66948	1.89249e-35	4.0189e-35
PLGLB2	226.181	53.0633	4.26247	2.09169	2.10173e-35	4.59522e-35
MMP13	965.366	46.3482	20.8285	4.38049	2.14881e-35	4.87746e-35
KRTDAP	672.304	17.5618	38.2822	5.2586	2.23756e-35	4.88571e-35
CCL24	23.3482	4.09385	5.70323	2.51178	2.25554e-35	4.92281e-35
HRG	3707.35	91.6948	40.4314	5.3374	2.84309e-35	6.33765e-35
INHBC	64.3514	7.00872	9.18163	3.19875	4.35913e-35	9.4722e-35
SPRR2C	68.0627	0.0841088	809.222	9.66039	5.70998e-35	1.26883e-34
PROZ	33.8457	4.26788	7.93033	2.98738	6.89617e-35	1.53104e-34
FMO6P	7.77085	0.740585	10.4929	3.39134	8.87107e-35	1.92174e-34
OTOP3	19.574	1.44801	13.5179	3.7568	1.25768e-34	2.65146e-34
SPINK9	3.99266	0.118817	33.6034	5.07054	1.41374e-34	3.04924e-34
SERPINA7	352.747	10.7351	32.8592	5.03823	1.45249e-34	3.06088e-34
SLC27A5	850.622	165.708	5.13326	2.35988	1.54819e-34	3.41417e-34
SPRR3	3240.77	19.8806	163.012	7.34883	1.53927e-34	3.45838e-34
ACOT12	50.1508	2.66766	18.7995	4.23262	1.89503e-34	3.97819e-34
CYP2C9	674.087	34.5646	19.5023	4.28557	1.83208e-34	4.03482e-34
UGT2B10	382.845	12.6133	30.3526	4.92375	1.94706e-34	4.28612e-34
IL1F8	4.52444	0.447228	10.1166	3.33866	2.30831e-34	4.9722e-34
F9	338.392	3.2228	105	6.71424	2.9705e-34	6.39304e-34
FGL1	2488.01	81.3715	30.5759	4.93432	3.50863e-34	7.6792e-34
C8orf85	210.942	25.3411	8.32411	3.0573	3.66409e-34	8.01236e-34
SFTPA2	8960.6	653.772	13.706	3.77674	4.00207e-34	8.93391e-34
MBL2	136.824	2.57027	53.2334	5.73426	5.32319e-34	1.11276e-33
SFTPB	17647.8	3547.08	4.97529	2.31478	8.14982e-34	1.74337e-33
LOC90586	9.53721	1.9508	4.88887	2.2895	1.24745e-33	2.70866e-33
ATP1B4	15.4791	1.67381	9.24783	3.20911	1.77046e-33	3.83418e-33
ADIPOQ	194.345	25.8297	7.52409	2.91152	1.88972e-33	4.0871e-33
DHRS2	2327.9	449.882	5.17448	2.37141	2.21364e-33	4.71089e-33
DUSP27	138.984	27.5985	5.03591	2.33225	2.53693e-33	5.47729e-33
CLDN25	0.34873	0.0526342	6.62554	2.72804	2.87421e-33	6.20007e-33
SFTPD	483.826	72.7866	6.64719	2.73274	3.05585e-33	6.70467e-33
GYS2	71.3507	4.98663	14.3084	3.83879	3.20987e-33	6.91507e-33
RTP3	54.822	4.69937	11.6658	3.54422	4.20124e-33	9.04292e-33
TTC36	34.7651	3.69857	9.39962	3.2326	6.62638e-33	1.42133e-32
PAQR9	43.4425	10.6566	4.07659	2.02736	1.21247e-32	2.63642e-32
CYP2D6	668.622	23.6852	28.2296	4.81913	1.29301e-32	2.71549e-32
C3orf74	1.89496	0.351281	5.39442	2.43147	1.28279e-32	2.74558e-32
TAT	1380.52	39.1639	35.2498	5.13954	1.38592e-32	2.96246e-32
CXorf64	22.1146	4.01002	5.51484	2.46332	1.36995e-32	2.97086e-32
TCP10L2	0.640751	0.104823	6.11268	2.6118	1.73689e-32	3.58238e-32
C20orf85	93.5211	5.20148	17.9797	4.1683	7.56086e-32	1.56726e-31
PNLIPRP3	36.2262	4.48779	8.07217	3.01296	8.72807e-32	1.78383e-31
CYP2C19	20.8299	3.93426	5.29448	2.40449	9.31579e-32	1.92942e-31
APOC1	9361.91	2329.42	4.01898	2.00683	2.05929e-31	4.43021e-31
APOC4	378.996	4.94149	76.6967	6.26109	2.87821e-31	6.04253e-31
ADH1B	3470.37	429.854	8.07335	3.01317	3.40043e-31	6.91547e-31
LECT2	137.746	1.52917	90.0786	6.49311	3.4463e-31	7.003e-31
CRCT1	159.04	2.58857	61.4395	5.94109	3.27739e-31	7.01967e-31
MYL1	698.46	62.7446	11.1318	3.47661	5.23954e-31	1.07483e-30
GBP7	54.1371	4.06186	13.3282	3.73641	9.49493e-31	1.97574e-30
NCRNA00160	2.1875	0.459776	4.75775	2.25028	1.26567e-30	2.58034e-30
KRT10	2730.49	516.355	5.28801	2.40273	1.639e-30	3.33186e-30
KRT75	263.078	7.01853	37.4834	5.22818	1.67132e-30	3.45592e-30
SCGB2A2	5317.18	2.29843	2313.39	11.1758	2.03219e-30	4.12437e-30
HP	25601.6	1750.58	14.6246	3.87033	2.60711e-30	5.3752e-30
KLB	137.764	32.4721	4.24255	2.08493	2.87109e-30	5.81502e-30
WFDC10A	0.491391	0.0953756	5.15217	2.36518	3.12979e-30	6.28244e-30
SLC28A2	35.0748	2.64551	13.2582	3.72882	3.6478e-30	7.51143e-30
TMPRSS11BNL	4.73203	0.0541242	87.4291	6.45004	4.03429e-30	8.30035e-30
HTR3A	92.8541	14.0329	6.61691	2.72616	4.11249e-30	8.45772e-30
PLGLA	0.945954	0.0254953	37.1031	5.21347	7.29123e-30	1.45472e-29
UGT1A1	426.133	23.3247	18.2696	4.19138	7.87945e-30	1.57018e-29
CREB3L3	472.987	95.4859	4.95347	2.30844	9.93957e-30	1.99679e-29
ADH4	1028.43	31.6443	32.4997	5.02235	1.36846e-29	2.79576e-29
MYF6	35.8128	3.78137	9.47085	3.24349	1.45192e-29	2.90736e-29
LOC100131726	35.0214	1.96891	17.7872	4.15277	1.97376e-29	4.02407e-29
HAL	181.912	32.0204	5.68112	2.50618	2.12291e-29	4.24411e-29
CLCA3P	5.09142	0.198615	25.6346	4.68002	2.44599e-29	4.84691e-29
SLC22A7	437.878	39.1499	11.1846	3.48345	2.73567e-29	5.46471e-29
FAM55D	50.2119	7.84152	6.40334	2.67882	2.76194e-29	5.61477e-29
PAGE2	53.6073	2.73051	19.6327	4.29519	3.61861e-29	7.15338e-29
CDHR4	40.5777	2.94722	13.7681	3.78326	5.77819e-29	1.16984e-28
CYP2C8	478.648	45.6535	10.4844	3.39017	8.9268e-29	1.80361e-28
FCRLA	283.321	41.6799	6.79753	2.76501	9.84708e-29	1.93731e-28
ABCB11	54.0344	1.87781	28.7751	4.84675	2.96196e-28	5.85532e-28
CT45A1	88.9572	8.8911	10.0052	3.32268	1.16294e-27	2.25391e-27
STOML3	14.6409	3.2416	4.51656	2.17523	2.93435e-27	5.66713e-27
ITIH5L	88.0491	10.4053	8.46198	3.081	2.8915e-27	5.72508e-27
GLTPD2	36.8547	8.96343	4.11168	2.03973	3.85403e-27	7.60647e-27
LBP	1340.72	234.904	5.70754	2.51287	4.03541e-27	7.96127e-27
SLC26A3	303.959	30.9011	9.83651	3.29815	6.53546e-27	1.25485e-26
ALDOB	6317.92	828.822	7.62277	2.93032	6.55885e-27	1.25885e-26
IQCJ	0.557879	0.0792194	7.0422	2.81603	7.04214e-27	1.38434e-26
CEACAM7	516.54	103.967	4.9683	2.31275	8.94383e-27	1.74025e-26
KBTBD5	30.8044	4.68943	6.56889	2.71565	1.44059e-26	2.7479e-26
CYP4Z1	297.65	1.51587	196.356	7.61733	1.79551e-26	3.46772e-26
RDH16	325.348	54.5845	5.96045	2.57542	3.55598e-26	6.83577e-26
KRT78	136.494	3.2565	41.9143	5.38937	3.69013e-26	7.08813e-26
DCT	685.214	16.1083	42.5379	5.41068	4.42455e-26	8.60194e-26
NOTUM	727.784	50.6555	14.3673	3.84472	1.41847e-25	2.72872e-25
CFHR4	70.8521	0.965136	73.4115	6.19793	1.85535e-25	3.53637e-25
SPRR2G	364.664	1.20612	302.344	8.24005	2.13616e-25	4.06379e-25
GPR78	7.13226	0.842578	8.46481	3.08148	2.36957e-25	4.50437e-25
NCRNA00114	1.29512	0.0767999	16.8635	4.07583	2.38291e-25	4.528e-25
UGT1A4	390.431	4.26804	91.4779	6.51535	6.49729e-25	1.23736e-24
AKR1D1	118.099	4.9244	23.9824	4.5839	1.03749e-24	1.95047e-24
SLC6A4	65.4492	9.98344	6.55577	2.71277	1.20434e-24	2.26328e-24
UPK2	501.768	17.8775	28.067	4.8108	1.44754e-24	2.70383e-24
UROC1	70.736	2.61664	27.0331	4.75666	1.79081e-24	3.33745e-24
SNTN	39.7618	4.90104	8.11294	3.02023	1.91452e-24	3.62651e-24
CYP2A6	1731.58	21.2128	81.6292	6.35101	3.53398e-24	6.55648e-24
INHBE	184.705	35.469	5.2075	2.38059	4.00976e-24	7.7118e-24
SPINK14	0.0210578	0.00246667	8.53694	3.09372	5.20494e-24	9.68588e-24
HSD11B1	598.987	74.7989	8.00796	3.00144	7.12869e-24	1.36241e-23
TREML3	9.54686	2.38143	4.00888	2.0032	1.34209e-23	2.46589e-23
INSL6	2.43963	0.549104	4.44293	2.15151	2.00929e-23	3.71119e-23
KRT37	3.66072	0.156249	23.4288	4.55021	2.15225e-23	3.97375e-23
ENTHD1	26.7992	2.36826	11.316	3.50029	2.49032e-23	4.55699e-23
CT45A2	9.65616	0.713501	13.5335	3.75846	2.55561e-23	4.70621e-23
KRT74	6.04269	0.740208	8.1635	3.02919	3.18961e-23	5.86064e-23
C1orf129	1.97099	0.171285	11.5071	3.52445	3.78584e-23	6.90212e-23
KRTAP5_5	1.70422	0.407939	4.17763	2.06268	4.69791e-23	8.61923e-23
CFHR3	157.903	4.65887	33.893	5.08292	6.27148e-23	1.16081e-22
IL17C	8.19783	1.48473	5.52142	2.46504	7.96897e-23	1.47115e-22
IL1F6	7.38752	0.15362	48.0894	5.58765	9.23763e-23	1.74218e-22
SLURP1	104.953	1.39689	75.1333	6.23138	1.12243e-22	2.06517e-22
CT45A4	8.94649	0.485925	18.4112	4.20251	1.25136e-22	2.34907e-22
DNAI2	15.585	2.78517	5.59571	2.48432	1.71963e-22	3.10537e-22
HPD	2089.06	85.9378	24.3089	4.60342	1.7237e-22	3.1597e-22
MYH8	669.824	106.887	6.26668	2.6477	2.4087e-22	4.41044e-22
DEFB103B	41.0653	1.9851	20.6868	4.37064	2.55944e-22	4.68473e-22
C17orf77	8.71318	0.82567	10.5529	3.39956	3.58855e-22	6.67975e-22
TM4SF20	107.343	21.2398	5.05386	2.33739	3.95244e-22	7.22372e-22
LYPD2	128.484	8.26519	15.5452	3.9584	5.60253e-22	1.0044e-21
FAM99A	14.9717	0.302718	49.4575	5.62812	6.87667e-22	1.25035e-21
UPK1A	287.53	18.3632	15.658	3.96883	8.41676e-22	1.50184e-21
GLYATL3	19.3988	3.05081	6.35859	2.66871	1.0934e-21	1.98151e-21
TCHH	104.612	21.5749	4.84877	2.27762	1.37213e-21	2.44132e-21
FGF21	70.3348	1.05187	66.8663	6.06321	2.39657e-21	4.30131e-21
CDSN	470.177	76.8844	6.11537	2.61244	2.88428e-21	5.19654e-21
AADACL2	7.46995	0.440064	16.9747	4.08531	3.14704e-21	5.77828e-21
SPATA21	4.81114	1.0095	4.76588	2.25274	3.36894e-21	5.95766e-21
NPSR1	21.2019	5.18777	4.0869	2.03101	4.84366e-21	8.68869e-21
C14orf68	186.019	6.4906	28.6598	4.84096	5.17177e-21	9.09702e-21
ABCC13	14.5098	3.00195	4.83345	2.27305	5.2698e-21	9.41375e-21
HOXC12	3.7641	0.295384	12.7431	3.67164	5.41567e-21	9.67085e-21
CLDN17	2.98649	0.0275268	108.494	6.76147	7.48465e-21	1.31187e-20
LOC55908	171.523	19.0119	9.02186	3.17343	1.36489e-20	2.48171e-20
ANKRD30B	45.4589	8.34318	5.44863	2.44589	1.36661e-20	2.48297e-20
MUC17	861.418	105.927	8.13218	3.02364	1.45527e-20	2.6421e-20
IL19	19.442	1.21618	15.9861	3.99875	2.31607e-20	4.11432e-20
CAPN14	63.2874	8.41094	7.52442	2.91158	3.94943e-20	6.9547e-20
NEU2	0.659849	0.0136585	48.3105	5.59426	7.31615e-20	1.28285e-19
LCE3D	235.782	0.521385	452.223	8.82089	8.01053e-20	1.41436e-19
LOC29034	0.553883	0.0268539	20.6258	4.36638	9.84655e-20	1.72288e-19
KRT1	2398.2	33.0317	72.603	6.18196	9.97767e-20	1.75667e-19
SLC6A10P	139.811	21.2277	6.58627	2.71946	1.10026e-19	1.97543e-19
SNX31	103.201	24.8822	4.1476	2.05228	1.25689e-19	2.20816e-19
TNNT3	242.298	29.5897	8.18857	3.03361	1.34327e-19	2.35825e-19
GALP	0.879298	0.0924082	9.51537	3.25026	1.51972e-19	2.62098e-19
IL28A	0.555488	0.0790375	7.02816	2.81315	2.01326e-19	3.46491e-19
DEFB4A	42.4798	0.921572	46.095	5.52654	1.96141e-19	3.48807e-19
GUCA2A	25.7525	3.38596	7.60566	2.92707	2.17799e-19	3.74581e-19
C14orf53	2.14101	0.412543	5.18978	2.37567	2.81972e-19	4.92057e-19
KRT81	613.174	50.667	12.102	3.59718	5.8334e-19	1.00646e-18
HGFAC	128.125	21.0866	6.07616	2.60316	5.75311e-19	1.0142e-18
GAGE1	32.8759	2.10661	15.6061	3.96403	6.62875e-19	1.131e-18
LCE3E	69.0057	0.236185	292.169	8.19066	6.93553e-19	1.18294e-18
BTBD16	61.8346	12.6496	4.88828	2.28933	7.58072e-19	1.29254e-18
SLC22A10	32.9468	4.59172	7.17525	2.84303	8.05633e-19	1.39847e-18
C9	453.276	12.0617	37.5798	5.23189	8.8762e-19	1.55911e-18
SPRR2F	142.602	28.0858	5.07738	2.34409	1.41123e-18	2.42302e-18
TGM7	5.0772	0.504949	10.0549	3.32983	1.73514e-18	2.9342e-18
LOC284379	36.3313	0.223086	162.858	7.34747	2.13062e-18	3.71293e-18
PPY2	2.33644	0.574324	4.06816	2.02438	2.23699e-18	3.82094e-18
SPRR2B	129.154	10.5454	12.2474	3.61441	2.59153e-18	4.50966e-18
SDS	1060.58	189.894	5.5851	2.48158	2.92178e-18	4.96833e-18
CASP14	132.855	19.9539	6.65809	2.73511	4.53452e-18	7.61861e-18
DSC1	82.5544	1.68362	49.0339	5.61571	5.31284e-18	8.90814e-18
CT45A3	20.6041	2.81852	7.31025	2.86992	5.31534e-18	8.90931e-18
CSF3	96.5956	21.3716	4.51981	2.17626	9.557e-18	1.63428e-17
LOC646627	16.9824	0.942163	18.0249	4.17192	1.09371e-17	1.86899e-17
WFDC6	2.60339	0.555973	4.68258	2.2273	1.44585e-17	2.436e-17
SCGB3A2	752.65	17.7256	42.4612	5.40807	1.52056e-17	2.6179e-17
CHRDL2	223.234	52.1228	4.28284	2.09857	1.86746e-17	3.17802e-17
C21orf121	9.47797	1.87326	5.05961	2.33903	3.74219e-17	6.18241e-17
PAGE5	54.8021	10.2512	5.3459	2.41843	5.74913e-17	9.47591e-17
CYP3A7	275.329	26.3681	10.4418	3.38429	1.03148e-16	1.74862e-16
PMCHL2	0.354641	0.0753496	4.70661	2.23469	1.21403e-16	2.03243e-16
GOLGA6L1	4.66149	0.718379	6.4889	2.69797	1.25117e-16	2.0932e-16
SMPX	29.8447	5.38923	5.53784	2.46932	1.45476e-16	2.41322e-16
ZG16	92.7038	2.1092	43.9521	5.45786	1.48013e-16	2.47038e-16
MMP27	1.58258	0.108311	14.6114	3.86902	1.98246e-16	3.24271e-16
RBMY2EP	0.065174	0.00738864	8.82084	3.14092	2.08916e-16	3.51228e-16
MUC21	456.627	73.6765	6.19773	2.63174	2.19931e-16	3.63613e-16
SPINK7	71.0318	4.77418	14.8783	3.89514	2.27332e-16	3.8166e-16
SHBG	51.4673	10.408	4.94499	2.30597	2.66074e-16	4.41995e-16
CARD18	8.28916	0.81518	10.1685	3.34604	3.07262e-16	5.06139e-16
SCGB1D2	1573.31	30.2344	52.0372	5.70147	3.23784e-16	5.28218e-16
TRIML1	1.21076	0.157036	7.71005	2.94674	4.3916e-16	7.21487e-16
FGF10	12.8019	2.71543	4.71451	2.23711	5.28893e-16	8.57739e-16
NLRP10	3.17807	0.274563	11.575	3.53294	7.79715e-16	1.28745e-15
GAGE12D	148.712	23.0252	6.45863	2.69123	9.71321e-16	1.56908e-15
CST9	45.9598	0.125956	364.888	8.51131	1.56976e-15	2.52426e-15
FMO9P	39.25	0.509976	76.9645	6.26612	1.76491e-15	2.83532e-15
HSD17B13	246.339	29.6133	8.31851	3.05632	1.92819e-15	3.09461e-15
IGFL3	11.4565	1.94729	5.8833	2.55662	3.03782e-15	4.85658e-15
NPY1R	938.43	185.159	5.06824	2.34149	3.28716e-15	5.25012e-15
XAGE2	15.99	2.91512	5.48519	2.45554	3.46234e-15	5.52634e-15
SPINK6	76.6429	10.82	7.08343	2.82445	4.9143e-15	7.98109e-15
UGT2B11	198.338	20.0791	9.87783	3.30419	5.25605e-15	8.5333e-15
OR52E8	0.0188688	0.00371778	5.07529	2.34349	6.06592e-15	9.79012e-15
DSG4	6.64747	0.443257	14.9969	3.90659	6.44731e-15	1.0457e-14
LOC152225	9.47889	2.02093	4.69037	2.2297	9.68724e-15	1.56269e-14
FTLP10	0.0398967	0.00789708	5.05209	2.33688	1.6835e-14	2.71006e-14
APOC1P1	44.8348	3.2455	13.8144	3.7881	2.162e-14	3.46902e-14
CYP3A4	2149.14	42.5677	50.4877	5.65786	3.53653e-14	5.5534e-14
TGM6	1.46804	0.085421	17.186	4.10316	4.35826e-14	6.93386e-14
MUC2	2686.39	406.905	6.60201	2.7229	4.77802e-14	7.56839e-14
FABP9	0.834616	0.00854819	97.6365	6.60935	5.09607e-14	8.10239e-14
FGFBP2	145.874	35.3422	4.12749	2.04526	5.1384e-14	8.13403e-14
SERPINB12	18.9035	1.58593	11.9195	3.57525	9.67486e-14	1.52526e-13
LCE1F	1.71088	0.0364512	46.9363	5.55263	1.0712e-13	1.66887e-13
OBP2B	62.2291	4.44758	13.9917	3.8065	1.30701e-13	2.03367e-13
C6orf127	7.95303	1.85674	4.28333	2.09873	1.32337e-13	2.09484e-13
AMTN	126.828	6.90278	18.3734	4.19955	2.41008e-13	3.79439e-13
SAA3P	0.067908	0.0150666	4.50717	2.17222	3.01879e-13	4.70646e-13
CXorf49B	27.0823	5.70874	4.74401	2.24611	3.37006e-13	5.29229e-13
CRNN	340.908	1.17334	290.546	8.18262	4.51648e-13	7.08361e-13
C18orf26	8.34604	0.578041	14.4385	3.85185	1.15262e-12	1.77962e-12
TUSC5	43.4091	5.85284	7.41677	2.89079	1.38164e-12	2.12924e-12
KRT31	73.5147	5.65265	13.0053	3.70103	1.49997e-12	2.28858e-12
MUCL1	1265.63	9.88402	128.048	7.00054	1.69683e-12	2.61092e-12
MPZ	292.565	62.3783	4.69018	2.22964	1.82084e-12	2.7696e-12
FABP12	0.320328	0.0399902	8.01017	3.00183	2.18436e-12	3.32718e-12
GKN2	63.8143	1.38696	46.0103	5.52388	2.52559e-12	3.84212e-12
TFAP2D	2.43799	0.191073	12.7595	3.6735	3.15854e-12	4.86885e-12
IL1F7	15.9461	1.35816	11.741	3.55348	5.22288e-12	7.89094e-12
GAB4	2.26814	0.404821	5.60282	2.48615	5.81498e-12	8.77211e-12
FAM99B	1.15391	0.0292143	39.4983	5.30372	5.9252e-12	9.0798e-12
MT4	5.7606	0.181548	31.7305	4.9878	6.12391e-12	9.33867e-12
SFTPC	2323.64	271.026	8.57351	3.09989	1.46787e-11	2.19692e-11
PAGE2B	42.4398	5.40172	7.85672	2.97393	1.5667e-11	2.38455e-11
OR56A1	0.0321272	0.00580797	5.53156	2.46769	4.28265e-11	6.4435e-11
SPDYC	22.0098	2.10686	10.4467	3.38498	5.82732e-11	8.78275e-11
PM20D1	107.547	12.8414	8.37503	3.06609	5.93306e-11	8.93939e-11
LCE2A	6.16765	0.214787	28.7152	4.84374	7.49229e-11	1.11985e-10
PRAMEF10	7.40736	0.124979	59.2688	5.8892	1.04452e-10	1.56472e-10
SCGB1A1	421.988	42.4608	9.93829	3.313	1.12306e-10	1.65064e-10
CYP1A1	397.215	15.6301	25.4135	4.66752	1.3481e-10	1.97901e-10
PGC	5692.14	753.018	7.5591	2.91821	1.67005e-10	2.45205e-10
FGF3	33.0396	2.34229	14.1057	3.8182	1.91023e-10	2.84777e-10
SCGB1D1	1.91325	0.0768527	24.895	4.63779	2.23609e-10	3.31098e-10
BCAR4	6.12712	0.397685	15.407	3.94551	2.33314e-10	3.46987e-10
MYPN	25.4637	6.12909	4.15457	2.0547	3.22891e-10	4.7891e-10
MYBPH	102.122	20.6261	4.95111	2.30775	4.15993e-10	6.15335e-10
RGSL1	3.11627	0.128282	24.2924	4.60243	4.39708e-10	6.40093e-10
PLUNC	936.41	0.812525	1152.47	10.1705	5.43656e-10	8.01775e-10
GAGE2B	43.1154	5.11188	8.43436	3.07628	5.68191e-10	8.25185e-10
NLRP5	5.96477	0.417439	14.289	3.83683	6.1335e-10	8.90248e-10
LPA	38.2994	6.74169	5.68098	2.50614	6.28195e-10	9.25623e-10
BPIL1	248.897	39.9443	6.23109	2.63948	6.93721e-10	1.00543e-09
LOC146481	16.9274	3.03756	5.5727	2.47838	8.76826e-10	1.26128e-09
USP26	0.681022	0.154828	4.39857	2.13704	1.04025e-09	1.52414e-09
PYDC2	0.00947932	0.00235728	4.0213	2.00766	1.31433e-09	1.89214e-09
CST11	0.263372	0.0296702	8.87663	3.15001	1.64895e-09	2.39786e-09
MMP20	2.47373	0.43457	5.69237	2.50903	1.87001e-09	2.6647e-09
NOBOX	1.8005	0.263404	6.83551	2.77305	3.36714e-09	4.82217e-09
LOC149620	2.5799	0.350309	7.36464	2.88062	3.76159e-09	5.37774e-09
C4orf7	1204.87	83.5276	14.4248	3.85048	5.21839e-09	7.35414e-09
TMEM190	31.5586	7.29726	4.32472	2.11261	5.77494e-09	8.22759e-09
LCE2D	3.33632	0.0501379	66.543	6.05621	7.22578e-09	1.03717e-08
PIP	1426.69	37.5175	38.0274	5.24897	1.06484e-08	1.50926e-08
DKK4	236.321	5.62309	42.0269	5.39324	1.08935e-08	1.5591e-08
MRGPRX3	30.637	1.8448	16.6073	4.05374	1.41826e-08	2.00272e-08
MS4A12	10.9603	1.46858	7.46322	2.8998	1.46767e-08	2.07191e-08
ZPBP2	2.353	0.549277	4.28382	2.0989	1.69875e-08	2.35576e-08
CYP2A7	220.764	1.19101	185.359	7.53418	1.71559e-08	2.41501e-08
IL22	0.369389	0.0397519	9.29236	3.21604	2.10347e-08	2.95597e-08
MAGEB4	1.34201	0.110546	12.1398	3.60167	2.15772e-08	3.03134e-08
NCRNA00052	22.8219	0.449074	50.8199	5.66732	2.27083e-08	3.18482e-08
C6orf15	117.549	14.8799	7.89986	2.98183	2.37034e-08	3.32345e-08
C2orf82	40.6791	9.3185	4.36542	2.12612	3.07609e-08	4.36589e-08
CYP1A2	181.505	14.854	12.2192	3.61108	3.7652e-08	5.27682e-08
LST_3TM12	5.69973	0.906472	6.28782	2.65256	4.07224e-08	5.75659e-08
PRAMEF11	2.37608	0.535924	4.43361	2.14848	4.406e-08	6.1411e-08
UGT2A1	27.2984	3.97753	6.86315	2.77887	4.76657e-08	6.63806e-08
LOC285735	2.87563	0.217732	13.2072	3.72325	5.3317e-08	7.32694e-08
HSPB3	29.8927	7.46049	4.00681	2.00245	5.58795e-08	7.76662e-08
TCF23	1.54564	0.335966	4.60058	2.20182	5.99675e-08	8.33246e-08
RBMY2FP	0.544954	0.101011	5.39498	2.43162	6.0461e-08	8.39869e-08
OR2B3	0.0543809	0.011885	4.57557	2.19395	8.62599e-08	1.19188e-07
VGLL2	25.3166	4.20832	6.01585	2.58877	8.68954e-08	1.20033e-07
LCE2C	7.36347	0.17487	42.1083	5.39603	9.94307e-08	1.37004e-07
POTEC	0.725663	0.143075	5.07192	2.34253	1.05143e-07	1.45787e-07
RGS13	38.9735	8.34805	4.66857	2.22298	1.08181e-07	1.48854e-07
CYP2A13	9.56706	0.305768	31.2886	4.96757	1.72875e-07	2.40798e-07
OR5J2	0.174319	0.0120708	14.4414	3.85214	1.96407e-07	2.73036e-07
GIF	22.2939	0.819327	27.21	4.76606	2.09098e-07	2.86201e-07
RBMY1J	0.623128	0.114025	5.46485	2.45018	2.58793e-07	3.58653e-07
DMRTC2	2.50449	0.517696	4.83776	2.27434	2.6721e-07	3.61484e-07
MYH4	111.581	2.38471	46.7903	5.54814	3.42106e-07	4.72127e-07
LIPM	1.02506	0.253328	4.04639	2.01663	4.16534e-07	5.72923e-07
SERPINA9	52.0338	2.85924	18.1984	4.18574	5.08918e-07	6.9805e-07
SERPINA12	9.12684	0.871163	10.4766	3.3891	5.15207e-07	7.0648e-07
KRT39	3.28552	0.633475	5.18651	2.37476	5.24477e-07	7.18793e-07
GAGE13	2.15467	0.40941	5.26286	2.39585	5.48955e-07	7.46314e-07
WFDC9	0.0254748	0.00452183	5.63372	2.49409	5.67342e-07	7.66788e-07
LCE1A	1.225	0.0577335	21.2181	4.40722	7.13435e-07	9.66741e-07
XAGE3	2.55249	0.246755	10.3442	3.37075	8.6405e-07	1.16763e-06
KRT79	51.331	2.39017	21.4759	4.42465	9.14568e-07	1.2307e-06
LCE3B	0.011704	0.000122972	95.1762	6.57253	1.06584e-06	1.43153e-06
AGTR2	29.3319	1.63814	17.9056	4.16234	1.07841e-06	1.45176e-06
GLYCAM1	0.0120682	0.00143658	8.40061	3.07049	1.24669e-06	1.68753e-06
VENTXP1	0.152387	0.0344014	4.42967	2.1472	1.35541e-06	1.79564e-06
GAGE8	4.76751	1.17247	4.06619	2.02368	1.32931e-06	1.79887e-06
KLK14	100.975	18.0855	5.58319	2.48109	1.35814e-06	1.82066e-06
LCE6A	1.84827	0.120939	15.2826	3.93382	1.64823e-06	2.20239e-06
UCMA	2.20661	0.397377	5.55293	2.47325	1.88645e-06	2.54649e-06
SSX3	2.3005	0.533185	4.31464	2.10924	2.05935e-06	2.7458e-06
SPANXC	8.90904	0.641265	13.8929	3.79628	2.09025e-06	2.79188e-06
CHRNG	8.28557	1.67286	4.95295	2.30829	2.22251e-06	2.96614e-06
CSRP3	72.4083	17.1853	4.21337	2.07498	2.37126e-06	3.19052e-06
CT45A6	3.22229	0.417176	7.72406	2.94936	3.25636e-06	4.31566e-06
GKN1	93.4379	3.12914	29.8606	4.90017	6.67869e-06	8.70091e-06
MYLPF	99.9123	10.5497	9.47065	3.24346	6.86684e-06	9.01967e-06
UGT2B28	22.2389	1.07502	20.687	4.37065	7.33899e-06	9.73933e-06
NEUROG3	4.71703	0.573061	8.23129	3.04112	1.08261e-05	1.4294e-05
RDH8	7.87143	1.81029	4.34816	2.1204	1.09339e-05	1.44287e-05
RBMY1E	0.0676153	0.0115025	5.87832	2.55541	1.15832e-05	1.50728e-05
EDDM3B	1.39809	0.0740032	18.8923	4.23973	1.20547e-05	1.57587e-05
OR6C6	0.0403369	0.00594869	6.7808	2.76146	1.32835e-05	1.72626e-05
OR7G3	0.0581102	0.0122222	4.75448	2.24929	1.41564e-05	1.84574e-05
SPANXB2	12.789	2.30221	5.55509	2.47381	1.42113e-05	1.87037e-05
RBMY1B	0.296453	0.0290106	10.2188	3.35315	1.44252e-05	1.87881e-05
CNGA2	1.64996	0.174041	9.48031	3.24493	1.49426e-05	1.91691e-05
SPANXA2	8.03559	0.605976	13.2606	3.72907	1.66419e-05	2.1593e-05
PAGE1	24.4274	3.02007	8.08837	3.01585	1.7183e-05	2.22892e-05
FRG2	1.35823	0.255312	5.31988	2.41139	1.7828e-05	2.28345e-05
LCE1B	4.69195	0.417176	11.2469	3.49146	1.75698e-05	2.28357e-05
KRTAP3_1	8.52021	0.243409	35.0037	5.12944	1.87577e-05	2.43129e-05
KRT84	6.51941	0.651603	10.0052	3.32268	1.87697e-05	2.4376e-05
CHIA	33.7393	8.07394	4.17879	2.06308	2.02295e-05	2.62305e-05
KRT40	24.2061	1.50337	16.1013	4.0091	2.6857e-05	3.46967e-05
C7orf72	1.54878	0.105014	14.7484	3.88248	2.76007e-05	3.51663e-05
MTNR1B	0.971235	0.192579	5.04332	2.33437	2.75654e-05	3.58685e-05
MYH2	401.019	28.1111	14.2655	3.83446	3.67621e-05	4.70335e-05
TTLL10	16.7276	4.02174	4.1593	2.05634	3.67433e-05	4.77103e-05
FABP4	1084.98	159.59	6.79855	2.76523	3.86702e-05	5.01992e-05
KRT3	11.8434	0.551123	21.4896	4.42557	4.38432e-05	5.60351e-05
OR8J1	0.0187229	0.00356408	5.25323	2.3932	4.62418e-05	5.98552e-05
LCE4A	0.0366684	0.00447944	8.18592	3.03314	5.5156e-05	7.05016e-05
MYH1	142.852	5.24159	27.2536	4.76838	5.50627e-05	7.10311e-05
GAGE2E	3.06428	0.639088	4.79477	2.26146	6.21912e-05	7.90363e-05
PZP	23.2732	2.84285	8.18658	3.03326	7.90902e-05	0.00010005
KRTAP19_5	0.0247135	0.00267578	9.23599	3.20727	8.93071e-05	0.000114484
SPANXN5	0.110842	0.0178155	6.22169	2.63731	0.000111936	0.000140122
VCY	11.2129	2.30356	4.86765	2.28323	0.00013669	0.000174419
KRTAP3_3	5.34462	0.138316	38.6408	5.27205	0.000165333	0.000207505
PRAMEF9	1.90331	0.193667	9.82775	3.29686	0.000174395	0.000217079
OR5AP2	0.0641303	0.013781	4.65354	2.21833	0.000192025	0.000240603
TCHHL1	7.9655	0.0632751	125.887	6.97598	0.000236557	0.000293104
KRT12	8.79773	0.804801	10.9316	3.45043	0.000281051	0.000354506
KRT76	9.44205	0.14809	63.7587	5.99455	0.000306979	0.000386421
OR8K3	0.0224672	0.00341014	6.58836	2.71992	0.000373451	0.000463814
SPANXE	3.32979	0.230749	14.4303	3.85103	0.000594242	0.000725202
ZP2	4.14129	0.264364	15.6651	3.96948	0.000648883	0.000805521
TAAR1	1.60658	0.337372	4.76204	2.25158	0.000793818	0.000981253
ATP4B	13.279	1.55834	8.52124	3.09106	0.000846332	0.00104512
HSFY2	3.49084	0.839328	4.15909	2.05627	0.000864288	0.00106186
KRT33A	7.0289	0.755892	9.29882	3.21705	0.000884823	0.00107389
LCE3C	1.84464	0.0139156	132.559	7.05049	0.00095441	0.00117535
TNMD	41.6863	9.70875	4.29369	2.10222	0.00103187	0.00126336
CLCA1	507.567	107.467	4.72299	2.2397	0.00107196	0.00131683
LOR	35.8612	4.68154	7.66012	2.93737	0.00116362	0.00141882
KRT2	52.2775	9.21647	5.67218	2.5039	0.00127313	0.00155854
GNAT3	4.50804	0.425355	10.5983	3.40576	0.0016413	0.00198368
IFNK	2.8492	0.41827	6.81186	2.76805	0.00176273	0.00214333
C4orf40	10.7189	0.341483	31.3892	4.9722	0.00239112	0.00289107
GPX6	0.318731	0.0448519	7.10631	2.8291	0.0024569	0.00296915
KRT77	24.0349	4.81711	4.98947	2.31889	0.00279121	0.00333596
KRT28	4.09833	0.156489	26.1893	4.71091	0.00355286	0.00426378
MYF5	8.87123	0.790912	11.2165	3.48755	0.00365204	0.00437961
KRTAP3_2	1.6964	0.0553725	30.6362	4.93717	0.00391532	0.00468965
KRTAP10_4	0.231918	0.0380374	6.09711	2.60813	0.00523762	0.00623418
APOA4	792.776	31.1726	25.4318	4.66856	0.00533912	0.00636835
PGA5	104.98	12.1393	8.64794	3.11236	0.00744348	0.00880201
OR1M1	0.0465685	0.0105105	4.43067	2.14753	0.00875636	0.0102354
MUC7	66.7163	3.48464	19.1458	4.25896	0.00878006	0.0102607
OR9G9	0.605943	0.0108141	56.0324	5.80819	0.0128233	0.0150244
C3orf79	0.432476	0.0503947	8.58177	3.10128	0.0133123	0.0155862
SULT1C3	5.03811	0.66748	7.54795	2.91608	0.0135553	0.0157218
OTOR	24.7855	1.22212	20.2808	4.34204	0.0146036	0.017061
AMBN	10.9493	0.795072	13.7715	3.78361	0.0148981	0.017377
PGA3	1710.76	30.0482	56.9336	5.83121	0.0190593	0.021906
KRTAP24_1	0.0713616	0.0162526	4.39077	2.13447	0.0201292	0.0230982
HNRNPCL1	0.793613	0.114669	6.92088	2.79096	0.0211204	0.0243814
CSN3	125.069	0.454847	274.97	8.10313	0.0221026	0.0253809
PSG11	1.70764	0.1435	11.8999	3.57288	0.0248668	0.0287327
C20orf186	25.0567	5.62272	4.45633	2.15586	0.0256306	0.0293214
KRT38	8.92563	1.11902	7.97629	2.99572	0.0269091	0.0306436
DCD	277.281	0.0253902	10920.8	13.4148	0.0288315	0.0328025
DEFB118	0.0894355	0.0171671	5.20971	2.3812	0.0312803	0.035507
SCGB1D4	13.8803	0.0990716	140.103	7.13035	0.0315794	0.0360511
PGA4	668.233	9.53079	70.113	6.13161	0.0353768	0.0405078
GPHB5	0.0530607	0.00369839	14.347	3.84268	0.0361259	0.0408761
KRTAP2_2	0.269285	0.0320531	8.40122	3.0706	0.040392	0.0460692
BSX	0.0922965	0.0207228	4.45386	2.15505	0.0405749	0.0460862
LIPF	747.927	25.3421	29.5132	4.88329	0.0430331	0.0490251

## Sheet: LM Supertype Upregulated Genes
HugoSymbol	mean_HM	mean_LM	foldChange	log2FC	pvalue	padj
KBTBD11	221.854	1220.34	0.181797	-2.4596	0	0
POU3F3	13.218	238.18	0.0554958	-4.17148	0	0
PAR_SN	56.1404	227.938	0.246296	-2.02153	0	0
C4orf12	12.133	70.2209	0.172783	-2.53296	0	0
RIC3	41.2332	297.957	0.138387	-2.85322	0	0
RNF180	78.1647	348.551	0.224256	-2.15678	0	0
ZDHHC15	32.5363	131.763	0.24693	-2.01782	0	0
NOVA2	30.9421	139.92	0.221142	-2.17696	2.27568e-300	6.91082e-299
RAB39B	44.9041	195.149	0.230101	-2.11966	6.59307e-291	2.05173e-289
NAP1L2	49.3077	304.831	0.161754	-2.62812	6.56161e-289	1.93021e-287
MAPK10	122.554	539.946	0.226975	-2.13939	1.65661e-284	4.65169e-283
CPE	1588.4	10737.7	0.147927	-2.75704	2.25042e-269	4.63624e-268
ASTN2	186.324	987.318	0.188717	-2.4057	4.32566e-268	8.69064e-267
PAR1	0.618896	2.84343	0.217658	-2.19986	7.74804e-268	1.80836e-266
WDR17	25.9235	135.857	0.190814	-2.38976	7.99336e-268	1.86336e-266
GRIK5	75.19	577.769	0.130138	-2.94188	6.21186e-266	1.38508e-264
PAR5	12.0375	51.0236	0.235921	-2.08363	1.07908e-262	2.04941e-261
C21orf34	22.3664	96.653	0.231409	-2.11148	7.39639e-259	1.59119e-257
ZNF483	11.8507	61.0107	0.19424	-2.36409	6.60329e-258	1.37337e-256
GPRASP1	129.601	728.563	0.177886	-2.49098	9.00856e-258	1.88645e-256
GRID1	42.1724	381.204	0.11063	-3.17619	4.31567e-256	7.82939e-255
SMAD9	37.9271	174.235	0.217677	-2.19974	4.7478e-253	9.53806e-252
ZBTB16	48.9488	271.786	0.180101	-2.47312	7.3636e-253	1.46326e-251
B3GAT1	55.5173	1060.88	0.0523315	-4.25618	1.50017e-246	2.87706e-245
NLGN1	42.7379	299.385	0.142752	-2.80842	3.77427e-243	7.02072e-242
ACADL	38.8285	347.501	0.111736	-3.16183	6.01017e-243	1.10186e-241
ARHGAP6	94.8813	541.666	0.175166	-2.51321	2.14576e-242	3.90496e-241
DOCK3	62.4488	458.408	0.13623	-2.87589	2.55281e-236	4.52186e-235
GABRB3	112.05	698.557	0.160402	-2.64023	7.31767e-233	1.23156e-231
C6orf174	65.8517	679.073	0.0969729	-3.36627	8.71607e-233	1.46194e-231
DMRTC1B	7.28103	59.0515	0.1233	-3.01976	2.32499e-222	3.60628e-221
SLC22A17	422.058	2635.85	0.160122	-2.64276	1.97175e-219	2.60506e-218
PPAP2B	1287.11	5275.37	0.243985	-2.03514	5.22927e-218	6.8346e-217
FAM189A2	142.673	643.3	0.221783	-2.17278	5.95596e-217	8.59186e-216
KIF5C	212.195	1852.11	0.11457	-3.1257	1.57001e-210	2.12251e-209
DPP6	31.8469	1257.91	0.0253172	-5.30374	9.11705e-209	1.20941e-207
NAP1L5	101.337	461.609	0.21953	-2.18751	2.44312e-208	3.41623e-207
SNORD116_4	34.5143	139.999	0.246533	-2.02015	5.8404e-207	7.60481e-206
FAM13C	67.3695	324.884	0.207365	-2.26976	3.50859e-206	4.95413e-205
PHYHIPL	80.1684	1745.15	0.0459378	-4.44417	7.19005e-206	9.75089e-205
PPM1E	40.2601	228.183	0.176438	-2.50277	1.08689e-204	1.51308e-203
DPY19L2	44.6468	221.542	0.201528	-2.31095	1.70318e-204	2.27858e-203
LOC283856	1.75757	9.66506	0.181847	-2.4592	1.11277e-203	1.41906e-202
MASP1	196.741	1003.48	0.196059	-2.35064	2.38033e-200	2.95926e-199
PHF21B	15.3223	123.503	0.124064	-3.01085	9.13999e-199	1.15122e-197
NRCAM	443.74	2800.85	0.158431	-2.65808	1.39334e-197	1.49217e-196
MAP6	91.2912	495.234	0.18434	-2.43956	1.49109e-197	1.78211e-196
CECR6	27.9714	211.228	0.132423	-2.91678	7.75384e-197	9.17847e-196
ASTN1	43.724	1160.82	0.0376664	-4.73058	1.42026e-192	1.79512e-191
MAPK8IP1	379.731	1613.92	0.235285	-2.08752	2.63542e-192	3.31405e-191
DSCAML1	21.9404	333.155	0.0658565	-3.92453	2.73442e-192	3.42982e-191
NAP1L3	58.0386	532.894	0.108912	-3.19876	3.79714e-189	4.11122e-188
KNDC1	77.3719	442.508	0.174849	-2.51582	1.27919e-188	1.28501e-187
DGCR9	15.8284	81.6857	0.193772	-2.36757	1.85067e-187	1.96505e-186
TCEAL2	61.337	567.798	0.108026	-3.21055	9.12337e-186	1.04297e-184
NALCN	36.923	323.245	0.114226	-3.13004	1.115e-185	1.15419e-184
WASF3	197.326	928.594	0.212499	-2.23447	3.9362e-184	4.60965e-183
MGAT4C	4.23638	99.7451	0.0424721	-4.55734	7.15171e-183	7.91968e-182
FMN2	30.3767	491.426	0.0618134	-4.01594	1.08023e-179	1.22443e-178
MAP2	409.715	3581.6	0.114394	-3.12791	2.3721e-178	2.37114e-177
WSCD1	77.6928	942.993	0.0823896	-3.60139	1.44149e-176	1.5453e-175
NOVA1	110.869	601.804	0.184228	-2.44044	4.919e-176	5.06217e-175
MGC42105	16.8378	112.577	0.149566	-2.74115	6.14914e-175	6.45203e-174
SPOCK2	1311.09	5479.54	0.23927	-2.06329	6.2868e-174	6.3123e-173
LHFPL4	21.4802	411.289	0.0522266	-4.25907	7.85612e-174	7.44676e-173
PTPRN2	325.294	1805.64	0.180154	-2.47269	3.61938e-173	3.75777e-172
GNAO1	169.921	1384.41	0.122739	-3.02633	3.82757e-173	3.80451e-172
NTRK3	41.6564	315.611	0.131987	-2.92154	5.03614e-172	5.14228e-171
NUDT10	35.2415	143.366	0.245815	-2.02436	1.90534e-171	1.86761e-170
ANK2	317.494	1708.7	0.185811	-2.4281	2.80373e-171	2.83354e-170
NUDT11	73.5331	318.23	0.231069	-2.11361	3.05652e-171	2.99008e-170
FHL1	1309	5921.34	0.221065	-2.17746	7.64469e-170	6.92782e-169
SCD5	544.165	5106.33	0.106567	-3.23017	1.32471e-169	1.15013e-168
SYT11	519.132	3696.72	0.140431	-2.83207	2.14219e-169	2.13441e-168
CTNND2	109.652	1965.06	0.0558006	-4.16357	2.37586e-167	2.32505e-166
CDH4	13.9411	122.92	0.113416	-3.14031	6.19606e-167	5.52398e-166
SPTBN4	45.5211	286.327	0.158983	-2.65306	7.1255e-167	6.9456e-166
SV2A	227.934	1145.87	0.198917	-2.32976	2.4749e-166	2.18675e-165
NKAIN4	50.1262	1022.8	0.049009	-4.35081	3.92e-164	3.55385e-163
C1orf114	16.7532	72.1416	0.232227	-2.10639	4.4038e-164	4.16927e-163
LOC728392	140.169	1725.34	0.0812409	-3.62165	8.1276e-164	7.68004e-163
CRYAB	1360.09	17662	0.0770064	-3.69888	8.48025e-164	7.99798e-163
DPYSL4	88.559	384.197	0.230504	-2.11714	1.69247e-163	1.52322e-162
SPOCK1	676.712	3258.39	0.207683	-2.26755	7.14704e-163	6.11826e-162
ASPA	16.8677	110.694	0.152382	-2.71424	1.49918e-162	1.40055e-161
AP3B2	64.4731	324.481	0.198696	-2.33136	2.067e-162	1.76336e-161
NACAD	105.864	648.782	0.163173	-2.61552	6.98543e-162	6.45271e-161
TUB	183.787	1053.71	0.174419	-2.51937	9.35429e-162	7.91197e-161
NRG3	24.0313	150.029	0.160178	-2.64225	1.49093e-160	1.3039e-159
SOX6	189.539	758.814	0.249783	-2.00125	1.24685e-159	1.03514e-158
GPR162	87.621	525.3	0.166802	-2.58379	4.74707e-159	3.90824e-158
KCNN2	36.0406	288.954	0.124728	-3.00314	3.48133e-158	2.96093e-157
MAPT	521.013	2486.44	0.209542	-2.25469	3.93588e-158	3.33701e-157
REEP2	111.303	787.668	0.141307	-2.8231	8.08903e-158	6.57673e-157
DPF3	20.232	81.3481	0.248709	-2.00747	1.35036e-157	1.13678e-156
PPP2R2B	73.427	447.684	0.164015	-2.6081	8.41652e-156	6.68646e-155
GRIA3	25.0075	563.128	0.0444082	-4.49303	1.9264e-155	1.60263e-154
PDE8B	58.1124	809.458	0.0717918	-3.80004	2.23646e-155	1.7734e-154
ODZ1	72.2693	594.223	0.12162	-3.03955	4.53827e-155	3.54744e-154
JAKMIP2	53.3053	270.431	0.197112	-2.34291	5.06473e-155	4.00964e-154
C9orf50	3.04906	12.3927	0.246036	-2.02306	6.12448e-155	5.29146e-154
TMEM59L	85.3988	970.927	0.0879559	-3.50708	1.27795e-154	1.05961e-153
FXYD6	646.144	4864.97	0.132816	-2.9125	5.93648e-154	4.88132e-153
PURG	5.80098	45.2947	0.128072	-2.96497	8.15515e-153	6.29512e-152
UBE2QL1	71.8755	330.284	0.217617	-2.20014	7.5841e-151	6.2572e-150
CCDC136	46.6839	215.815	0.216314	-2.2088	1.01242e-150	7.71869e-150
DBC1	42.5859	344.226	0.123715	-3.01491	5.27435e-150	4.01942e-149
KCNIP4	21.0484	113.721	0.185088	-2.43372	5.8267e-150	4.39489e-149
CYS1	117.888	1003.65	0.117459	-3.08977	2.84151e-149	2.13027e-148
SNAP91	13.9013	470.412	0.0295512	-5.08064	2.90367e-149	2.17358e-148
LSAMP	105.344	589.136	0.178812	-2.48349	1.40087e-148	1.09546e-147
FAM135B	20.0601	145.171	0.138182	-2.85535	3.27728e-148	2.47425e-147
COL4A3	60.7251	278.527	0.218023	-2.19745	3.36134e-148	2.61203e-147
ADAM22	40.9374	170.593	0.239971	-2.05907	4.59779e-148	3.42618e-147
LRRK2	371.155	2247.25	0.165159	-2.59807	1.40321e-147	1.1185e-146
LONRF2	311.745	1392.42	0.223888	-2.15915	3.15368e-147	2.50168e-146
DDX25	17.223	97.8911	0.17594	-2.50684	7.53702e-147	5.6204e-146
YPEL4	22.2547	124.696	0.178471	-2.48624	1.14136e-146	8.36657e-146
UNC80	15.4	419.576	0.0367036	-4.76793	1.25948e-146	9.3633e-146
CDH10	10.2772	149.787	0.0686117	-3.8654	2.70569e-145	1.96932e-144
DLG2	37.2144	350.438	0.106194	-3.23522	3.57629e-145	2.77893e-144
LUZP2	27.6285	603.396	0.0457883	-4.44888	1.22495e-144	8.83537e-144
SLITRK5	35.1607	147.568	0.238268	-2.06934	2.10931e-144	1.58438e-143
SPARCL1	4223.58	17590.3	0.240108	-2.05824	2.42882e-144	1.86385e-143
FBXL16	247.161	1254.42	0.197031	-2.3435	5.5865e-144	4.00608e-143
C7orf51	23.6298	197.714	0.119515	-3.06474	1.23908e-143	9.25105e-143
SEMA5B	95.2821	771.072	0.123571	-3.01659	1.90086e-143	1.41493e-142
ELAVL3	10.5782	408.135	0.0259183	-5.26989	3.15888e-143	2.40542e-142
RANBP3L	21.4134	131.394	0.162971	-2.61732	4.02431e-143	3.05502e-142
GRIA4	15.0207	734.868	0.0204401	-5.61246	1.75881e-142	1.325e-141
DTNA	244.202	1925.59	0.12682	-2.97915	1.89304e-142	1.3458e-141
PDZD4	109.977	1164.5	0.0944416	-3.40443	3.94485e-142	2.95834e-141
TRIM9	103.93	1080.03	0.0962288	-3.37739	4.46018e-142	3.16628e-141
COL23A1	84.783	874.881	0.0969081	-3.36724	5.04525e-142	3.57649e-141
GPM6A	57.2229	4036.74	0.0141755	-6.14045	1.81571e-141	1.32955e-140
APC2	25.3227	1661.59	0.0152401	-6.03598	7.89048e-141	5.54575e-140
PDE1A	79.6991	380.108	0.209675	-2.25378	1.02189e-140	7.57147e-140
SLC3A1	116.358	3213.3	0.0362115	-4.78741	2.47577e-140	1.80753e-139
KCTD16	6.39098	48.9777	0.130488	-2.93802	7.08659e-140	4.94562e-139
GRIK4	13.1286	115.418	0.113748	-3.13609	9.62226e-140	6.70577e-139
BEX1	137.66	1182.23	0.116441	-3.10233	1.20711e-139	8.40051e-139
CACNB4	41.6619	169.012	0.246503	-2.02032	1.32413e-139	8.91679e-139
DNM3	82.7934	402.777	0.205556	-2.28239	8.81628e-139	5.90424e-138
RNF112	27.2579	245.077	0.111222	-3.16848	1.98117e-138	1.45051e-137
JPH4	40.8586	712.344	0.057358	-4.12386	2.7332e-137	1.87052e-136
LOC100128811	0.426345	4.51926	0.0943397	-3.40599	2.78277e-137	1.97629e-136
FAM181B	37.455	589.998	0.0634833	-3.97748	3.15528e-137	2.05093e-136
MESTIT1	1.80112	17.7412	0.101522	-3.30014	3.16898e-137	2.24734e-136
MAP1A	538.448	2724.08	0.197662	-2.33889	4.51443e-137	3.08528e-136
FRMD3	30.5524	228.314	0.133817	-2.90166	7.90009e-136	5.57746e-135
NLGN3	48.3602	769.191	0.0628715	-3.99145	1.49805e-135	1.01124e-134
DGKB	10.4994	187.177	0.0560931	-4.15603	5.17007e-135	3.27303e-134
GAL3ST3	28.7327	154.389	0.186106	-2.42581	1.10852e-134	7.66362e-134
NCRNA00086	56.33	494.655	0.113877	-3.13445	1.16241e-134	7.79352e-134
HEPACAM	33.1537	900.994	0.0367968	-4.76428	1.16702e-134	7.8138e-134
FAM131C	21.0335	102.867	0.204472	-2.29002	1.73427e-134	1.09223e-133
DKFZP434H168	0.0528504	0.989585	0.0534066	-4.22684	2.68358e-134	1.8732e-133
RND2	125.279	1355.14	0.0924474	-3.43522	2.91909e-134	1.94659e-133
TMEM145	27.1707	144.745	0.187714	-2.4134	3.22921e-133	2.21393e-132
DNAJC6	101.41	543.757	0.186499	-2.42276	3.77301e-133	2.34583e-132
CDH20	4.89532	243.841	0.0200759	-5.63839	1.77147e-132	1.20121e-131
KCNQ2	23.3761	433.401	0.0539365	-4.21259	2.48234e-132	1.53943e-131
DIRAS2	39.7073	360.786	0.110058	-3.18367	2.78706e-132	1.88212e-131
STMN4	3.0984	412.895	0.00750409	-7.05811	1.16114e-131	7.74613e-131
C6orf138	27.7446	111.453	0.248936	-2.00615	1.47373e-131	1.00319e-130
LOC283174	92.3133	436.354	0.211556	-2.24089	1.99328e-131	1.35499e-130
CXorf1	0.758895	22.3546	0.033948	-4.88053	2.08656e-131	1.35667e-130
SLC22A2	2.43594	1112.88	0.00218887	-8.8356	3.45911e-131	2.23734e-130
RASGEF1C	10.9373	79.761	0.137126	-2.86643	7.5116e-131	5.06444e-130
KCNB1	12.5757	96.0102	0.130983	-2.93255	8.94269e-131	5.93382e-130
LASS1	75.5518	542.881	0.139168	-2.8451	9.1552e-131	6.15578e-130
KLHL32	19.589	124.766	0.157006	-2.67111	1.86639e-130	1.22854e-129
DPYSL5	59.1534	522.497	0.113213	-3.14289	2.76509e-130	1.85667e-129
TCEAL5	25.2204	174.765	0.14431	-2.79275	9.6279e-130	5.8078e-129
C18orf16	2.90898	25.2478	0.115217	-3.11757	7.94637e-129	5.00237e-128
FGF1	121.181	1145.04	0.105831	-3.24016	9.75351e-129	6.4441e-128
FAIM2	155.032	2947.85	0.0525915	-4.24903	9.10882e-128	5.41407e-127
LOC339674	6.48252	109.031	0.0594555	-4.07204	1.00999e-127	6.30988e-127
GPM6B	443.881	4596.79	0.0965633	-3.37238	1.09228e-127	7.14027e-127
FAM155A	50.9602	230.234	0.221341	-2.17566	1.21872e-127	7.95627e-127
DGCR5	61.3687	385.002	0.159398	-2.64929	1.67957e-127	9.9344e-127
HEPN1	22.9397	674.283	0.0340208	-4.87744	2.01955e-127	1.31324e-126
RUNDC3A	59.3502	807.331	0.0735141	-3.76584	4.01778e-127	2.50063e-126
RFX4	3.59088	377.003	0.0095248	-6.7141	1.01632e-126	5.98224e-126
SULT1C4	40.4554	343.484	0.11778	-3.08584	1.31922e-126	8.16958e-126
C14orf105	29.8875	372.505	0.0802338	-3.63965	1.60933e-126	9.94125e-126
SORCS3	11.6184	159.226	0.0729679	-3.77659	2.92162e-126	1.80027e-125
LOC645323	17.0288	600.109	0.0283762	-5.13918	4.35761e-126	2.7304e-125
SOX2OT	43.4911	669.744	0.0649368	-3.94482	6.43382e-126	3.93992e-125
FAM123A	2.67281	198.008	0.0134985	-6.21106	1.91577e-125	1.18687e-124
LRRC4C	40.7698	174.137	0.234125	-2.09465	2.13691e-125	1.2926e-124
BRSK2	43.9654	213.54	0.205888	-2.28007	2.29909e-125	1.389e-124
GPR45	1.08311	6.58571	0.164463	-2.60416	3.18408e-125	2.0278e-124
SLCO1C1	4.21673	126.441	0.0333494	-4.9062	4.6327e-125	2.94278e-124
SLIT1	47.7945	1202.8	0.0397361	-4.65341	1.31001e-124	8.25775e-124
POU3F2	29.7579	312.706	0.0951628	-3.39346	1.4576e-124	9.17635e-124
BAALC	250.627	2556.15	0.0980487	-3.35036	2.19101e-124	1.27425e-123
CEND1	21.3562	405.465	0.0526709	-4.24685	3.60492e-124	2.08656e-123
RFTN2	68.5758	389.715	0.175964	-2.50665	5.65666e-124	3.43986e-123
CADPS	76.4743	452.503	0.169003	-2.56488	1.01401e-123	6.15874e-123
KL	42.6023	665.911	0.063976	-3.96633	1.21219e-123	7.20039e-123
GPR158	72.8657	372.509	0.195608	-2.35396	1.21232e-123	7.34515e-123
MLC1	38.8614	2348.2	0.0165494	-5.91708	5.06511e-123	3.1447e-122
C21orf62	3.48632	178.352	0.0195474	-5.67688	1.84654e-122	1.10927e-121
ATP6V1G2	20.8509	468.417	0.0445136	-4.48961	1.90547e-122	1.14328e-121
HCN2	53.0597	331.578	0.160022	-2.64366	2.66911e-122	1.56664e-121
CPNE4	17.0943	372.669	0.04587	-4.4463	6.69806e-122	4.12227e-121
BBOX1	95.0618	1068.99	0.0889265	-3.49124	1.5599e-121	9.09114e-121
CYP46A1	14.0175	150.925	0.092877	-3.42853	2.45001e-121	1.3787e-120
GPR123	3.32227	276.611	0.0120106	-6.37955	2.68006e-121	1.55828e-120
IGSF5	6.27626	26.1814	0.239723	-2.06056	1.02685e-120	5.94254e-120
ADCY2	93.0849	770.28	0.120846	-3.04876	2.91913e-120	1.76577e-119
FBLL1	24.4473	118.282	0.206686	-2.27449	3.08457e-120	1.8048e-119
HFM1	5.8453	23.5532	0.248174	-2.01058	2.45096e-119	1.42565e-118
LPHN3	93.4397	515.529	0.18125	-2.46395	3.64215e-119	2.07381e-118
KIAA1409	12.8346	214.523	0.0598284	-4.06303	6.49024e-119	3.86443e-118
CHRM1	28.2357	388.96	0.0725928	-3.78403	1.01383e-118	5.84223e-118
NDRG4	366.673	2814.95	0.130259	-2.94054	1.83286e-118	1.05374e-117
STXBP5L	17.9793	115.684	0.155417	-2.68578	2.30793e-118	1.36107e-117
GALNT9	12.5226	208.31	0.0601152	-4.05613	2.65516e-118	1.49974e-117
ELMOD1	5.62149	132.268	0.0425007	-4.55637	6.26748e-118	3.66122e-117
GALNT13	46.6996	634.247	0.0736301	-3.76356	8.42714e-118	4.60368e-117
FAM57B	13.9643	181.314	0.0770176	-3.69867	9.41327e-118	5.48589e-117
C7orf41	727.914	3184.26	0.228597	-2.12912	1.89428e-117	1.05195e-116
SCG3	47.8448	2546.03	0.0187919	-5.73375	1.86153e-117	1.06037e-116
PNMAL2	56.0633	346.942	0.161593	-2.62957	2.4288e-117	1.31501e-116
FAM107A	333.66	5045.4	0.0661315	-3.91852	4.36412e-117	2.4154e-116
FAM69C	34.8314	261.877	0.133007	-2.91043	5.66157e-117	3.27629e-116
LOC145820	9.82836	39.3284	0.249905	-2.00055	8.40635e-117	4.64744e-116
TMEM35	48.2095	216.842	0.222325	-2.16926	1.36587e-116	7.51758e-116
GRIK2	30.6907	252.632	0.121484	-3.04117	5.6968e-116	3.1285e-115
ACTL6B	3.96944	121.303	0.0327234	-4.93354	1.02536e-115	5.51473e-115
KCNIP1	12.9092	254.669	0.0506901	-4.30215	1.52323e-115	8.51977e-115
DUSP26	19.1843	356.207	0.0538572	-4.21472	1.96574e-115	1.07356e-114
SIGLEC8	40.3958	164.846	0.245052	-2.02884	3.54844e-115	2.02032e-114
SH3GL2	24.1524	366.758	0.0658539	-3.92459	4.75588e-115	2.58879e-114
C8orf46	53.7886	525.386	0.102379	-3.288	1.01322e-114	5.60382e-114
FAM167A	148.929	688.998	0.216153	-2.20988	1.05258e-114	5.95178e-114
SNX22	270.801	1367.1	0.198085	-2.33581	1.68302e-114	9.28755e-114
SLC1A3	439.612	4382.64	0.100308	-3.3175	8.55746e-114	4.80034e-113
PTPRZ1	721.603	7780.33	0.0927471	-3.43055	1.1397e-113	6.22685e-113
ILDR2	6.8152	38.424	0.177368	-2.49518	1.55412e-113	8.14239e-113
DRP2	23.3163	114.144	0.204271	-2.29145	3.84671e-113	2.05324e-112
OPCML	12.7977	271.039	0.0472173	-4.40454	5.81373e-113	3.16242e-112
FSD1	38.2706	180.859	0.211605	-2.24055	7.31401e-113	3.88302e-112
LOC100128239	6.63624	38.1239	0.17407	-2.52226	7.23109e-113	3.92047e-112
SLC8A3	9.5316	164.063	0.0580973	-4.10539	7.70548e-113	4.08646e-112
FAM196B	8.79202	41.1775	0.213515	-2.22759	4.56341e-112	2.37044e-111
NTRK2	1415.69	7887.84	0.179477	-2.47813	4.47783e-112	2.4643e-111
ALDOC	733.033	4546.69	0.161223	-2.63287	6.81167e-112	3.74452e-111
KCNJ10	70.242	1192.78	0.0588893	-4.08585	7.38068e-112	3.96251e-111
PABPC1L2B	2.15693	74.1302	0.0290965	-5.10301	8.52356e-112	4.47238e-111
PMP2	31.7883	5838.82	0.0054443	-7.52104	8.79971e-112	4.81064e-111
PCDHGB7	116.125	615.989	0.188518	-2.40723	2.16855e-111	1.17898e-110
SHISA7	4.22579	166.178	0.0254293	-5.29736	2.18966e-111	1.18785e-110
UNC13A	57.2442	553.395	0.103442	-3.27311	2.36823e-111	1.22233e-110
SLAIN1	160.876	759.045	0.211946	-2.23823	2.46932e-111	1.33809e-110
PCDH9	53.2602	330.173	0.16131	-2.63209	5.5034e-111	2.97569e-110
TTYH1	132.29	1973.64	0.0670286	-3.89908	6.5212e-111	3.35869e-110
FAM131B	70.8455	412.952	0.171559	-2.54323	1.30179e-110	6.72365e-110
TSHR	8.80387	1597.36	0.00551151	-7.50334	2.38768e-110	1.26678e-109
DSCAM	6.90586	236.635	0.0291836	-5.0987	3.45978e-110	1.77767e-109
NKAIN3	0.412524	4.05547	0.10172	-3.29732	3.63488e-110	1.86029e-109
MCF2L2	19.7253	100.757	0.195772	-2.35276	4.55849e-110	2.33735e-109
KCNAB1	53.6099	318.63	0.168251	-2.57131	5.17989e-110	2.73937e-109
BCAN	443.541	12617.3	0.0351533	-4.8302	7.11166e-110	3.80366e-109
GABBR2	88.6797	678.848	0.130633	-2.93641	1.14119e-109	5.80382e-109
VCAM1	780.866	3475.73	0.224662	-2.15417	1.9482e-109	9.86682e-109
NRXN1	35.2936	585.015	0.0603293	-4.051	4.17902e-109	2.12297e-108
CRB1	8.63689	200.234	0.043134	-4.53503	1.28338e-108	6.36714e-108
OLIG2	8.07579	1219.03	0.00662478	-7.23791	4.28848e-108	2.15425e-107
OLIG1	27.4322	2102.4	0.013048	-6.26002	1.14137e-107	5.70454e-107
ANKS1B	39.0213	195.308	0.199793	-2.32342	2.78814e-107	1.4685e-106
ERC2	16.6344	74.9437	0.221959	-2.17164	3.18858e-107	1.58564e-106
CNTFR	102.211	443.571	0.230427	-2.11762	3.58869e-107	1.88473e-106
NRSN1	3.77523	185.836	0.0203149	-5.62132	5.67775e-107	2.9724e-106
LMO3	360.402	1476.5	0.244092	-2.0345	9.09401e-107	4.75583e-106
MYT1	36.4869	260.806	0.139901	-2.83752	1.10711e-106	5.39356e-106
LOC339788	0.267892	2.60023	0.103026	-3.27892	5.1189e-106	2.48384e-105
NDRG2	1645.98	7152.71	0.23012	-2.11954	6.76998e-106	3.43707e-105
CX3CR1	92.0145	565.693	0.162658	-2.62009	1.87509e-105	9.20429e-105
LIX1	43.8244	451.392	0.0970873	-3.36457	2.50115e-105	1.29703e-104
SCN4B	134.842	587.967	0.229336	-2.12447	3.43122e-105	1.77747e-104
SALL3	8.00905	102.462	0.0781664	-3.67731	4.15597e-105	2.14841e-104
HNF1B	280.595	1173.04	0.239203	-2.06369	5.30114e-105	2.65325e-104
POU3F4	0.395267	39.4423	0.0100214	-6.64077	7.55447e-105	3.77343e-104
ATP1A3	72.9843	2213.55	0.0329717	-4.92263	7.99914e-105	4.11361e-104
MAST1	56.1074	253.549	0.221289	-2.176	1.4149e-104	6.77089e-104
RGS7	8.01926	78.712	0.101881	-3.29504	1.38361e-104	6.88327e-104
MRO	24.2252	367.48	0.0659225	-3.92308	2.2539e-104	1.07647e-103
TMEM132E	19.9836	207.728	0.096201	-3.3778	1.33267e-103	6.32758e-103
PKHD1	53.454	493.053	0.108414	-3.20537	1.7068e-103	8.19925e-103
C1QL1	86.5959	1133.13	0.0764219	-3.70987	2.1936e-103	1.07829e-102
GPR61	1.19201	17.4627	0.0682604	-3.87281	3.11799e-103	1.49494e-102
SLC6A13	20.4097	693.645	0.0294238	-5.08687	1.74953e-102	8.54905e-102
GPR37L1	17.7958	625.489	0.028451	-5.13538	2.13647e-102	1.01549e-101
KCNC1	12.263	119.775	0.102384	-3.28793	2.22498e-102	1.04419e-101
SLC7A14	5.34166	290.885	0.0183635	-5.76702	3.22072e-102	1.56915e-101
SNTG1	1.79946	20.8315	0.0863817	-3.53313	6.46409e-102	3.05486e-101
IGSF21	67.8622	273.794	0.247858	-2.01241	7.03931e-102	3.31719e-101
FLJ16779	28.6219	852.653	0.033568	-4.89677	1.03033e-101	4.84608e-101
CSDC2	67.982	491.91	0.1382	-2.85517	9.82672e-102	4.87098e-101
FAM5B	40.3768	323.361	0.124866	-3.00155	1.41074e-101	6.97886e-101
FAM123C	5.75421	74.7092	0.0770215	-3.6986	1.65313e-101	7.76063e-101
C1orf94	1.99645	24.3529	0.0819797	-3.60859	2.46745e-101	1.2182e-100
SLCO1A2	40.2908	341.379	0.118024	-3.08285	2.65558e-101	1.30977e-100
PTCHD2	26.6042	167.957	0.158398	-2.65837	4.11093e-101	2.02151e-100
C5orf23	177.211	878.285	0.20177	-2.30922	5.88182e-101	2.88946e-100
LOC150568	3.48876	34.4086	0.101392	-3.30198	6.26032e-101	3.00277e-100
ADCYAP1R1	6.38457	447.605	0.0142638	-6.13149	1.01068e-100	4.9453e-100
GRID2	2.36894	43.0849	0.0549831	-4.18487	2.2279e-100	1.06244e-99
TMEM27	41.2849	902.926	0.0457234	-4.45092	3.25307e-100	1.58235e-99
LOC643763	10.2723	469.378	0.0218849	-5.51392	4.57089e-100	2.09803e-99
ZDHHC22	5.58229	507.307	0.0110038	-6.50586	6.89108e-100	3.16677e-99
GGT8P	3.29944	20.4042	0.161704	-2.62857	2.68399e-99	1.29156e-98
NKX3_1	141.101	3676.35	0.0383808	-4.70347	2.93378e-99	1.38175e-98
GLT25D2	145.868	691.245	0.211022	-2.24453	5.28908e-99	2.39875e-98
CARNS1	48.5788	533.869	0.0909937	-3.45809	2.27272e-98	1.0831e-97
GAL3ST1	92.1342	670.518	0.137407	-2.86347	2.62294e-98	1.183e-97
TMEM151A	21.1374	211.79	0.0998037	-3.32476	3.39305e-98	1.52904e-97
SCN3B	31.5314	626.779	0.0503071	-4.31309	4.22644e-98	2.00259e-97
PHACTR3	52.0972	299.871	0.173732	-2.52506	8.69602e-98	3.89041e-97
GABRD	46.2146	210.158	0.219903	-2.18506	9.85105e-98	4.65429e-97
FAT3	54.0682	280.601	0.192687	-2.37567	1.47953e-97	6.60716e-97
DMRTC1	0.381004	8.58925	0.0443582	-4.49465	1.80146e-97	8.3573e-97
KLHDC8A	52.3099	390.077	0.134102	-2.8986	2.30432e-97	1.0856e-96
ELAVL4	3.84576	81.2271	0.0473458	-4.40062	3.69461e-97	1.70759e-96
CSPG5	83.3635	1185.65	0.0703104	-3.83012	5.64835e-97	2.5088e-96
SLC35F1	38.0845	317.868	0.119812	-3.06115	1.01797e-96	4.78216e-96
C12orf39	6.70898	52.3763	0.128092	-2.96475	3.14865e-96	1.38666e-95
SLC28A1	60.2701	507.649	0.118724	-3.07432	4.11694e-96	1.81233e-95
KLK2	13.3436	18226.9	0.000732085	-10.4157	9.10334e-96	4.23224e-95
TAGLN3	20.5978	561.752	0.0366671	-4.76937	1.78317e-95	7.81062e-95
SCN1A	14.1841	145.446	0.0975213	-3.35814	2.77985e-95	1.28633e-94
CDH6	265.467	1153.14	0.230212	-2.11897	4.86894e-95	2.11887e-94
ABCC4	503.779	2681.42	0.187878	-2.41213	6.00979e-95	2.7654e-94
KCNK3	91.8585	850.198	0.108044	-3.21031	7.23705e-95	3.32393e-94
SYT16	2.59323	12.2655	0.211425	-2.24179	9.01324e-95	4.04126e-94
C20orf203	2.57252	10.8829	0.236382	-2.08081	1.18304e-94	5.13479e-94
ADCY8	29.4081	382.159	0.0769526	-3.69989	1.68447e-94	7.51861e-94
LOC153328	11.1496	71.5151	0.155905	-2.68126	1.99482e-94	9.13663e-94
GDAP1L1	5.11603	223.466	0.022894	-5.44889	2.86932e-94	1.23995e-93
ETV1	421.743	1736.03	0.242935	-2.04135	5.2435e-94	2.26411e-93
HMP19	31.2409	1218.01	0.0256492	-5.28494	5.80495e-94	2.57478e-93
ACSBG1	27.3715	232.485	0.117735	-3.08639	8.52388e-94	3.66431e-93
ZNF804A	15.212	62.3614	0.243933	-2.03544	1.01017e-93	4.58846e-93
ATP13A4	130.913	526.318	0.248733	-2.00733	1.21712e-93	5.21864e-93
SYP	89.3631	1606.26	0.0556344	-4.16788	1.50816e-93	6.65956e-93
P2RY12	13.3549	191.682	0.0696723	-3.84327	1.67889e-93	7.40686e-93
LHFPL3	16.1561	633.606	0.0254987	-5.29343	1.69672e-93	7.68578e-93
B3GALT2	20.8533	86.83	0.240162	-2.05792	2.08234e-93	9.1786e-93
PPFIA2	11.0624	110.751	0.0998854	-3.32358	3.90464e-93	1.75904e-92
BSN	54.1219	395.928	0.136696	-2.87095	5.05209e-93	2.15312e-92
BEND4	12.4913	226.607	0.0551231	-4.1812	5.10282e-93	2.17287e-92
CNKSR2	11.8449	92.0128	0.128731	-2.95757	5.0538e-93	2.27054e-92
SCRG1	75.6759	618.118	0.12243	-3.02998	5.99815e-93	2.69236e-92
SYT6	14.3641	103.794	0.138391	-2.85318	6.36705e-93	2.85535e-92
NPY6R	8.3436	75.8774	0.109962	-3.18493	8.32554e-93	3.72015e-92
DHDPSL	66.3212	309.602	0.214215	-2.22287	1.53544e-92	6.82385e-92
SCN3A	38.1619	409.092	0.0932846	-3.42222	1.92442e-92	8.52956e-92
CC2D2B	3.45143	14.5297	0.237542	-2.07375	3.77218e-92	1.64513e-91
CABP1	10.5461	136.384	0.0773268	-3.69289	3.71964e-92	1.6457e-91
SCRT1	3.26228	125.417	0.0260114	-5.26471	4.7407e-92	2.02187e-91
SOX8	116.534	2603.52	0.0447601	-4.48164	4.94319e-92	2.18509e-91
CACNG2	0.657729	25.5475	0.0257453	-5.27955	5.30242e-92	2.24051e-91
CMTM5	13.8145	186.544	0.0740546	-3.75527	5.80695e-92	2.47228e-91
DLGAP1	42.0113	178.57	0.235265	-2.08764	1.36494e-91	6.00671e-91
CNTN1	178.824	955.221	0.187207	-2.4173	1.71451e-91	7.39916e-91
UNC5D	12.3638	92.1823	0.134123	-2.89837	3.38194e-91	1.48433e-90
IQSEC3	43.0395	183.322	0.234776	-2.09064	4.01617e-91	1.76113e-90
CHRNB2	36.6859	204.202	0.179655	-2.4767	1.25758e-90	5.28923e-90
ADARB2	8.63648	54.6781	0.157951	-2.66245	1.74722e-90	7.2894e-90
HOXB13	202.751	1905.41	0.106408	-3.23232	5.1235e-90	2.23087e-89
LRP2	568.581	2938.41	0.1935	-2.3696	5.94259e-90	2.46471e-89
SYN1	51.7032	574.912	0.0899323	-3.47502	7.35674e-90	3.04612e-89
ACCN2	156.636	655.011	0.239134	-2.06411	7.19944e-90	3.1265e-89
OR2L13	1.57986	11.3942	0.138655	-2.85043	1.02072e-89	4.21226e-89
ATP1A2	142.254	4256.94	0.0334171	-4.90327	1.55904e-89	6.57344e-89
RGS7BP	15.5026	68.5263	0.226229	-2.14415	2.36253e-89	9.78419e-89
ENPEP	247.637	1742.03	0.142154	-2.81447	2.43029e-89	1.02295e-88
KCND2	70.4781	348.585	0.202183	-2.30626	3.73528e-89	1.60799e-88
THSD7A	52.6038	213.914	0.245911	-2.02379	4.51338e-89	1.85483e-88
C8orf56	1.01958	12.5971	0.0809379	-3.62704	6.73343e-89	2.81746e-88
GFAP	35.6135	75853.1	0.000469506	-11.0566	8.63665e-89	3.60771e-88
PAQR6	87.5359	748.569	0.116938	-3.09619	1.11419e-88	4.55247e-88
LOC150622	7.38413	159.97	0.0461596	-4.43723	1.07997e-88	4.61696e-88
RMST	3.72839	66.6502	0.0559397	-4.15998	1.96936e-88	8.12822e-88
GRIA1	27.2184	917.33	0.0296713	-5.07479	3.38999e-88	1.44177e-87
C15orf59	49.2102	327.319	0.150343	-2.73367	4.89606e-88	2.00714e-87
SNORD115_26	0.169135	3.29976	0.0512568	-4.28611	5.2297e-88	2.1403e-87
PSD	124.79	639.105	0.195257	-2.35655	6.47283e-88	2.62306e-87
KLK3	22.6545	55653.4	0.000407064	-11.2625	6.57097e-88	2.66065e-87
AQP4	216.174	5230.11	0.0413325	-4.59658	8.86413e-88	3.67175e-87
FAM153B	2.69087	14.4109	0.186725	-2.42101	1.11525e-87	4.54894e-87
SVOP	5.02228	163.492	0.0307188	-5.02474	2.25065e-87	9.53922e-87
PHYHIP	52.528	625.194	0.0840186	-3.57315	3.381e-87	1.3524e-86
FAM153A	9.11944	38.5208	0.236741	-2.07862	3.55857e-87	1.44664e-86
NTNG2	37.8558	242.654	0.156008	-2.68031	4.8684e-87	2.00487e-86
CUBN	60.8061	1689.41	0.0359926	-4.79616	5.98274e-87	2.45968e-86
JPH3	36.1506	270.095	0.133844	-2.90138	1.13877e-86	4.67017e-86
CELF3	21.0949	404.659	0.0521301	-4.26174	1.77786e-86	7.04878e-86
GRIN2C	34.1514	165.61	0.206215	-2.27778	2.12996e-86	8.43799e-86
LRRC3B	8.13362	51.605	0.157613	-2.66554	4.59396e-86	1.91589e-85
MEGF11	17.5744	253.665	0.0692818	-3.85138	2.13851e-85	8.57873e-85
RP1_177G6_2	0.84004	8.72647	0.0962634	-3.37687	2.8847e-85	1.12656e-84
GABRB2	29.2935	388.2	0.0754598	-3.72815	3.7019e-85	1.50077e-84
LRRC7	9.27748	40.1377	0.231141	-2.11315	4.48923e-85	1.81698e-84
TCERG1L	12.8219	324.025	0.0395708	-4.65942	4.73233e-85	1.84374e-84
PSD2	13.2716	676.82	0.0196088	-5.67236	1.1318e-84	4.39573e-84
UGT2A3	101.379	739.955	0.137008	-2.86767	2.00677e-84	7.78175e-84
NCAN	29.4817	2782.93	0.0105938	-6.56064	2.99203e-84	1.23119e-83
TMEM130	80.337	1054.12	0.0762125	-3.71383	8.32901e-84	3.20965e-83
LRRTM4	15.0953	97.9471	0.154116	-2.69791	8.66685e-84	3.46254e-83
STX1B	36.8701	338.68	0.108864	-3.1994	9.94082e-84	3.82482e-83
TMEM151B	27.7066	286.758	0.0966202	-3.37153	2.78017e-83	1.06555e-82
SCN2B	26.1166	173.046	0.150923	-2.72812	2.91411e-83	1.18531e-82
ARHGDIG	12.6283	105.353	0.119867	-3.0605	4.24266e-83	1.62105e-82
GSG1L	9.91094	96.0317	0.103205	-3.27642	4.87668e-83	1.97384e-82
CDH16	92.8131	2267.47	0.0409324	-4.61061	6.59011e-83	2.6543e-82
HPCAL4	17.2055	390.042	0.0441118	-4.50269	1.15159e-82	4.553e-82
KCNK4	2.0469	15.902	0.12872	-2.95769	1.24238e-82	4.90803e-82
GRM5	8.44898	114.757	0.0736248	-3.76366	1.51291e-82	6.07376e-82
ACCN4	4.35804	410.309	0.0106214	-6.55689	2.34628e-82	9.38894e-82
CLEC9A	6.43458	29.4525	0.218473	-2.19447	2.85834e-82	1.0821e-81
BTBD17	4.05296	129.938	0.0311915	-5.0027	3.33558e-82	1.31353e-81
RIMS1	20.2913	99.9189	0.203077	-2.2999	3.83924e-82	1.50947e-81
NXPH1	29.3432	244.366	0.120079	-3.05795	4.09302e-82	1.6339e-81
FXYD2	140.363	3734.34	0.037587	-4.73362	5.27884e-82	2.07383e-81
KCNJ9	1.12075	109.306	0.0102533	-6.60777	7.49372e-82	2.9393e-81
LPPR1	57.5542	354.855	0.162191	-2.62424	9.00347e-82	3.39552e-81
TMEM100	106.575	439.644	0.242412	-2.04447	8.83561e-82	3.43121e-81
SLITRK1	9.66593	101.258	0.0954588	-3.38898	1.27538e-81	5.07483e-81
RHBDL3	53.1129	296.701	0.179012	-2.48187	1.39912e-81	5.56273e-81
STEAP2	559.489	2597.29	0.215412	-2.21483	2.49343e-81	9.36078e-81
HAVCR1	18.2434	209.263	0.087179	-3.51988	2.7465e-81	1.06318e-80
DPP10	34.9295	146.29	0.238769	-2.06631	3.87793e-81	1.53564e-80
LOC400940	2.3312	28.8547	0.0807911	-3.62966	6.34404e-81	2.36551e-80
GFRA2	43.2323	267.343	0.161711	-2.62851	9.58288e-81	3.67445e-80
ZNF536	16.0023	69.5735	0.230005	-2.12026	1.90205e-80	7.05497e-80
VSTM2B	2.76504	35.9639	0.0768839	-3.70117	2.17279e-80	8.0351e-80
CDH22	21.306	180.845	0.117814	-3.08542	3.53e-80	1.37798e-79
GBA3	53.8629	373.031	0.144393	-2.79193	4.27632e-80	1.66537e-79
GABRB1	1.50427	17.2572	0.0871675	-3.52007	1.39527e-79	5.39548e-79
NYX	0.582687	4.30993	0.135196	-2.88687	2.03502e-79	7.85708e-79
LRP1B	48.9928	260.335	0.188192	-2.40973	2.85323e-79	1.10076e-78
GABRG1	2.67762	182.676	0.0146577	-6.0922	3.62638e-79	1.31936e-78
SEZ6	31.7424	454.464	0.0698458	-3.83968	4.98674e-79	1.91935e-78
MMD2	0.174446	122.034	0.0014295	-9.45028	5.59483e-79	2.02956e-78
KCNV1	5.29334	32.7774	0.161494	-2.63045	9.63386e-79	3.4769e-78
ENPP3	118.796	1004.64	0.118247	-3.08012	2.21271e-78	8.34192e-78
C12orf68	35.3644	174.575	0.202574	-2.30348	2.45488e-78	8.84686e-78
SLC17A1	18.8081	147.779	0.127273	-2.97401	3.20294e-78	1.22325e-77
TUBB4	552.639	2717.11	0.203392	-2.29767	3.74971e-78	1.34739e-77
PDE2A	134.105	684.245	0.19599	-2.35115	3.95945e-78	1.48705e-77
SMOC1	417.259	2459.98	0.169619	-2.55963	6.67592e-78	2.49591e-77
ALPK2	96.5439	457.692	0.210936	-2.24512	7.47167e-78	2.6693e-77
PCDHGC4	6.61281	212.681	0.0310926	-5.00728	7.81495e-78	2.78992e-77
KCNA2	4.39181	25.5483	0.171902	-2.54034	8.03174e-78	2.86525e-77
TARP	27.4049	1709.62	0.0160298	-5.9631	1.45648e-77	5.38919e-77
CELF4	24.5671	286.218	0.0858335	-3.54232	1.54098e-77	5.69319e-77
SLC30A2	64.8163	286.373	0.226336	-2.14346	3.47289e-77	1.23094e-76
BAI1	96.8845	642.911	0.150697	-2.73028	8.94208e-77	3.36571e-76
KCNN1	21.3796	87.2972	0.244906	-2.0297	1.61521e-76	5.95329e-76
LOC100131551	7.03552	109.94	0.0639941	-3.96592	1.647e-76	6.18033e-76
MT3	25.7257	2262.74	0.0113693	-6.45871	3.15724e-76	1.10403e-75
PCBP3	49.4279	229.973	0.214929	-2.21807	3.64984e-76	1.33626e-75
TMEM179	1.84628	23.5837	0.0782862	-3.6751	3.96609e-76	1.38296e-75
ENHO	75.8546	589.925	0.128583	-2.95922	7.45099e-76	2.77698e-75
DBX2	3.32161	43.138	0.0769996	-3.69901	7.97948e-76	2.97171e-75
FAM5C	45.7221	194.88	0.234617	-2.09162	1.07304e-75	3.91708e-75
NPR3	62.0211	264.79	0.234227	-2.09402	1.76786e-75	6.4345e-75
RAB3B	21.0857	97.5362	0.216183	-2.20968	1.01112e-74	3.67419e-74
TMPRSS5	17.2809	70.1826	0.246228	-2.02193	2.47376e-74	8.93152e-74
SLC5A10	11.0811	242.65	0.0456671	-4.4527	2.80438e-74	1.01601e-73
SLC1A2	214.861	3777.29	0.0568823	-4.13588	3.49783e-74	1.27952e-73
MDGA2	11.4714	47.7038	0.240472	-2.05606	4.7032e-74	1.69636e-73
BEST3	13.2912	134.49	0.0988266	-3.33896	9.33687e-74	3.33941e-73
NT5C1A	0.887434	7.31788	0.121269	-3.04371	1.58764e-73	5.37689e-73
KLRC3	7.45944	46.1394	0.161672	-2.62886	3.23409e-73	1.09156e-72
PCDHA2	11.0076	44.4526	0.247625	-2.01377	3.29229e-73	1.18936e-72
SHISA6	7.09501	36.7558	0.193031	-2.3731	4.02391e-73	1.45261e-72
RASL10A	11.4319	105.322	0.108542	-3.20367	4.41259e-73	1.48628e-72
SMTNL2	39.0296	166.964	0.233761	-2.09689	5.41705e-73	1.82213e-72
PACRG	20.6692	102.502	0.201647	-2.3101	6.26775e-73	2.24072e-72
C2orf40	68.9667	466.113	0.147961	-2.75671	6.70891e-73	2.38058e-72
LOC157627	0.832109	46.6577	0.0178344	-5.8092	1.11759e-72	4.00807e-72
VN1R2	0.0426883	0.277643	0.153752	-2.70132	1.52504e-72	5.45746e-72
LOC643923	0.173012	0.727749	0.237736	-2.07257	1.91754e-72	6.40647e-72
SLC17A3	17.6634	999.466	0.0176729	-5.82232	2.19881e-72	7.8629e-72
MYT1L	4.40559	145.726	0.030232	-5.04778	2.51351e-71	8.84275e-71
INPP5J	249.309	1316.16	0.189421	-2.40034	6.95183e-71	2.43314e-70
NAT8	80.7156	1244.14	0.0648768	-3.94615	1.18826e-70	4.14133e-70
FLJ37543	0.975251	6.08252	0.160337	-2.64082	2.75682e-70	9.01568e-70
B3GAT2	10.3942	131.199	0.0792249	-3.6579	5.37399e-70	1.85722e-69
C17orf102	0.633542	5.79077	0.109405	-3.19224	8.99602e-70	3.09764e-69
C9orf4	2.72212	17.8508	0.152493	-2.71319	1.11838e-69	3.64541e-69
TMEM132D	9.95425	80.2442	0.124049	-3.01101	1.59658e-69	5.49082e-69
RPH3A	11.6686	341.019	0.0342168	-4.86915	1.91757e-69	6.58556e-69
FOLH1	162.958	2197.39	0.0741599	-3.75322	2.44831e-69	8.28376e-69
KHDRBS2	4.03849	16.6254	0.242911	-2.0415	3.91263e-69	1.27115e-68
TIMP4	47.5721	428.173	0.111105	-3.17001	4.30461e-69	1.47527e-68
MARCH4	17.7589	121.839	0.145757	-2.77836	5.2283e-69	1.69637e-68
PAX2	93.9498	447.333	0.210022	-2.25139	7.03367e-69	2.36848e-68
SHANK1	19.7781	125.713	0.157327	-2.66816	9.39221e-69	3.19783e-68
ESM1	270.115	1104.81	0.24449	-2.03215	1.37719e-68	4.69061e-68
DOC2A	41.2419	200.418	0.20578	-2.28083	3.79925e-68	1.2199e-67
RALYL	7.18291	77.7722	0.0923583	-3.43661	8.24205e-68	2.73263e-67
SCRT2	1.10794	31.0367	0.0356977	-4.80802	9.36983e-68	3.16945e-67
SLC6A1	215.846	866.339	0.249148	-2.00493	1.49484e-67	5.03237e-67
NTSR2	2.04649	141.462	0.0144667	-6.11112	2.17527e-67	7.18317e-67
ZSWIM2	0.0989549	0.77914	0.127005	-2.97704	5.23365e-67	1.7488e-66
SCG5	148.995	1651.1	0.0902399	-3.47009	6.90664e-67	2.30626e-66
SPHKAP	6.28127	115.888	0.054201	-4.20554	1.89768e-66	6.19625e-66
TRPM8	77.8995	1631.99	0.0477329	-4.38887	4.61536e-66	1.4981e-65
MOG	4.15062	324.844	0.0127772	-6.29028	5.06504e-66	1.58219e-65
ST18	11.5963	129.78	0.089353	-3.48434	8.02785e-66	2.65909e-65
SLC39A12	1.53377	52.8707	0.0290098	-5.10732	8.81927e-66	2.84771e-65
RORB	11.4623	53.669	0.213575	-2.22719	1.04763e-65	3.46545e-65
SOX3	2.77758	38.8748	0.0714494	-3.80693	2.05977e-65	6.40989e-65
C2orf85	2.4205	86.8205	0.0278794	-5.16466	2.43013e-65	7.55295e-65
FAM182A	3.07729	14.8269	0.207547	-2.26849	3.93869e-65	1.26601e-64
RFPL1S	20.0337	93.4522	0.214374	-2.2218	4.71567e-65	1.45832e-64
DLL3	87.8463	825.959	0.106357	-3.23302	6.52729e-65	2.01479e-64
SYT3	14.7015	72.984	0.201434	-2.31162	1.02648e-64	3.36305e-64
EPHA5	13.3288	65.8085	0.202539	-2.30373	1.2127e-64	3.95849e-64
ZBED2	120.381	565.066	0.213039	-2.23081	2.79201e-64	8.86493e-64
ANO7	51.4306	502.132	0.102424	-3.28737	5.90052e-64	1.90965e-63
PCDHGB2	65.7862	281.294	0.23387	-2.09622	1.18648e-63	3.84064e-63
PCDHGC5	26.4427	141.34	0.187086	-2.41823	1.33272e-63	4.30257e-63
PAR4	0.0484964	1.05202	0.0460985	-4.43913	1.53866e-63	4.84194e-63
CYSLTR2	22.0358	162.742	0.135404	-2.88466	1.50192e-63	4.84497e-63
SLC8A2	27.9805	226.915	0.123308	-3.01966	1.85381e-63	5.97693e-63
CHRNA2	2.34672	426.372	0.00550393	-7.50532	2.67605e-63	8.58769e-63
ACPP	152.661	15218.7	0.0100312	-6.63937	3.59558e-63	1.12646e-62
LGI1	10.8202	75.3279	0.143641	-2.79946	3.78659e-63	1.18556e-62
SNAP25	77.5703	1557.91	0.0497913	-4.32796	4.07449e-63	1.27489e-62
TG	78.9466	97440	0.000810208	-10.2694	5.30278e-63	1.6962e-62
SLC22A11	40.8696	378.986	0.10784	-3.21304	7.22228e-63	2.30572e-62
TMEFF2	14.96	1017.75	0.0146991	-6.08813	1.22105e-62	3.79899e-62
MIMT1	1.41288	5.87674	0.24042	-2.05637	2.72945e-62	8.18008e-62
PRR18	10.3636	63.0287	0.164427	-2.60448	2.58525e-62	8.20045e-62
SEC14L5	22.5738	101.032	0.223433	-2.16209	3.09743e-62	9.27169e-62
MIOX	8.86863	571.777	0.0155106	-6.0106	3.45803e-62	1.09549e-61
GPR62	4.06358	23.967	0.169549	-2.56023	5.08162e-62	1.5682e-61
RBP5	220.494	951.582	0.231713	-2.10959	8.56605e-62	2.55176e-61
PCDH8	13.3485	67.505	0.197741	-2.33831	9.0474e-62	2.85639e-61
FLJ43390	1.66847	48.7767	0.0342064	-4.86959	1.15182e-61	3.42296e-61
KLKP1	1.77766	24.042	0.0739397	-3.75751	2.13908e-61	6.72718e-61
CLEC18A	34.5676	396.806	0.0871147	-3.52094	2.32105e-61	6.88522e-61
HCG22	5.67602	28.6571	0.198067	-2.33594	7.7002e-61	2.39376e-60
TRPM3	5.38864	62.3541	0.0864199	-3.53249	1.18903e-60	3.71675e-60
CRYGN	3.986	66.0758	0.0603246	-4.05111	1.38242e-60	4.31307e-60
KIF5A	18.1712	832.929	0.021816	-5.51847	1.95169e-60	5.71757e-60
JAKMIP1	27.6946	154.895	0.178796	-2.48362	2.09068e-60	6.51458e-60
GALR1	1.05729	37.4387	0.0282405	-5.14609	2.36136e-60	7.3034e-60
PLCXD3	35.9177	288.703	0.124411	-3.00682	3.80646e-60	1.18237e-59
PLP1	690.88	8044.21	0.0858854	-3.54144	4.35086e-60	1.26934e-59
EMX1	20.461	88.1434	0.232133	-2.10698	8.57969e-60	2.48987e-59
LYG1	15.0526	174.299	0.086361	-3.53348	9.71641e-60	2.99741e-59
RIT2	0.288231	19.2417	0.0149795	-6.06087	1.32559e-59	3.83791e-59
SNCB	11.4059	273.073	0.0417686	-4.58144	4.68725e-59	1.43167e-58
KIRREL3	17.6628	84.2934	0.20954	-2.2547	6.74306e-59	2.05705e-58
PRAC	25.9307	298.077	0.0869933	-3.52295	7.78596e-59	2.23592e-58
FAM19A2	18.0032	87.781	0.205092	-2.28566	3.6031e-58	1.05722e-57
NCRNA00087	32.878	161.367	0.203746	-2.29515	5.15004e-58	1.55382e-57
RAB3C	6.9361	32.5736	0.212936	-2.23151	8.24127e-58	2.33283e-57
HPSE2	7.50983	73.5495	0.102106	-3.29186	8.66656e-58	2.45041e-57
SMCR5	0.999629	4.42196	0.22606	-2.14522	8.4822e-58	2.53944e-57
NR2E1	7.79974	73.3872	0.106282	-3.23403	1.83378e-57	5.15834e-57
RASGRP2	112.594	479.64	0.234746	-2.09083	2.12265e-57	6.3538e-57
KLHL4	35.2526	159.574	0.220918	-2.17842	2.44375e-57	7.26254e-57
CITED1	82.4834	1184.99	0.0696071	-3.84462	6.52199e-57	1.82218e-56
SNORD115_13	0.0108082	0.208214	0.0519089	-4.26787	7.16806e-57	2.06651e-56
LOC285370	0.0370315	2.99137	0.0123795	-6.33591	1.81962e-56	5.38477e-56
DACH2	5.06802	39.3039	0.128945	-2.95518	1.85622e-56	5.44326e-56
ZNF676	10.9911	48.089	0.228557	-2.12937	1.65897e-55	4.71406e-55
PCA3	0.800155	1146.38	0.000697983	-10.4845	1.78584e-55	5.24398e-55
PIRT	2.98668	88.6405	0.0336943	-4.89135	2.30831e-55	6.3453e-55
SLC24A2	5.87432	34.3278	0.171124	-2.54688	2.45287e-55	6.73892e-55
MEG3	212.768	1440.35	0.14772	-2.75907	8.75153e-55	2.46697e-54
AVPR1B	1.89771	10.1743	0.18652	-2.4226	1.61744e-54	4.39489e-54
AGXT2	62.1414	267.276	0.232499	-2.1047	1.74284e-54	5.06653e-54
SLC4A10	10.3624	112.308	0.0922684	-3.43802	1.8896e-54	5.30547e-54
LOC728606	19.1233	96.7586	0.197639	-2.33906	1.97153e-54	5.72126e-54
PTPN5	8.16931	93.3099	0.0875503	-3.51374	3.04405e-54	8.23057e-54
TMEM196	1.58689	25.7694	0.0615806	-4.02138	3.85169e-54	1.03973e-53
MGAM	36.3921	247.479	0.147051	-2.76561	5.4305e-54	1.46352e-53
CAMKV	10.793	169.8	0.0635633	-3.97566	9.79275e-54	2.81862e-53
FAM163B	1.31089	41.6322	0.0314874	-4.98908	1.2107e-53	3.48068e-53
CRYGA	0.00637348	0.344821	0.0184835	-5.75762	4.89942e-53	1.4004e-52
AGAP2	154.468	697.489	0.221464	-2.17486	6.83492e-53	1.82314e-52
DCX	62.5888	379.899	0.164751	-2.60164	7.73421e-53	2.16861e-52
SLC26A4	46.4302	703.884	0.0659628	-3.9222	8.48063e-53	2.32314e-52
LCN12	67.3361	279.687	0.240755	-2.05436	1.13557e-52	3.23645e-52
SLC22A24	0.188735	4.09132	0.0461305	-4.43814	1.40356e-52	3.72976e-52
CNTNAP5	1.86202	36.5697	0.0509172	-4.2957	1.42404e-52	3.88375e-52
FAM153C	0.566054	7.06094	0.080167	-3.64085	1.38627e-52	3.94641e-52
KCNIP2	38.514	228.539	0.168523	-2.56898	1.88899e-52	5.00628e-52
MAG	28.5137	531.873	0.0536101	-4.22135	3.31214e-52	9.38027e-52
SULT4A1	38.1465	217.164	0.175658	-2.50916	8.6491e-52	2.33441e-51
LOC285768	2.73907	23.1694	0.11822	-3.08046	8.85245e-52	2.45106e-51
CLEC18C	6.54375	122.229	0.0535368	-4.22332	1.08515e-51	2.92406e-51
CNTN2	19.7515	569.867	0.0346598	-4.85059	1.04694e-51	2.92812e-51
GNG3	8.83047	187.46	0.047106	-4.40795	1.85854e-51	5.18044e-51
PRAM1	41.451	172.497	0.2403	-2.05709	2.10137e-51	5.63171e-51
CPLX2	289.804	2204.18	0.131479	-2.92709	4.86499e-51	1.33035e-50
GBX2	6.92907	30.3747	0.22812	-2.13213	9.47142e-51	2.58418e-50
SYT4	28.5947	629.45	0.045428	-4.46027	2.07494e-50	5.37247e-50
C7orf52	8.80233	46.0976	0.19095	-2.38873	3.66114e-50	9.99081e-50
LY6H	28.2243	151.118	0.18677	-2.42066	5.17312e-50	1.41012e-49
SYT1	242.326	1118.84	0.216588	-2.20698	6.05078e-50	1.63257e-49
TNR	3.0356	469.209	0.00646962	-7.2721	8.87172e-50	2.41166e-49
FAM19A1	2.71112	18.9163	0.143322	-2.80267	1.31242e-49	3.36993e-49
RPE65	10.3328	109.609	0.0942701	-3.40706	2.34728e-49	6.35284e-49
LGI3	104.235	491.298	0.212162	-2.23676	3.87929e-49	1.03746e-48
RIMBP2	52.2441	299.507	0.174434	-2.51925	5.07248e-49	1.36985e-48
LOC283999	0.500739	29.1646	0.0171694	-5.86402	6.44569e-49	1.64738e-48
HPCA	9.65142	141.155	0.0683746	-3.8704	6.87843e-49	1.78637e-48
CACNG8	0.299647	3.2775	0.0914253	-3.45126	7.95863e-49	2.06582e-48
ATP2B3	7.20985	180.193	0.0400117	-4.64343	1.58321e-48	4.19714e-48
SYN2	38.5628	351.778	0.109623	-3.18938	2.29638e-48	5.91113e-48
FRMPD4	3.36478	28.8875	0.116479	-3.10186	4.26278e-48	1.07614e-47
SLC5A12	29.3316	345.347	0.0849336	-3.55752	9.21333e-48	2.31644e-47
CNGA3	19.3973	113.046	0.171589	-2.54298	9.65438e-48	2.54002e-47
NETO1	10.8127	51.6535	0.209331	-2.25614	1.08464e-47	2.76893e-47
MBP	1349.27	10335.8	0.130544	-2.93739	1.09708e-47	2.9118e-47
CPEB1	30.7414	124.765	0.246395	-2.02095	1.80033e-47	4.76808e-47
NEFL	261.417	1233.29	0.211967	-2.23809	2.83426e-47	7.20575e-47
MOBP	4.18808	488.433	0.00857451	-6.86573	3.20034e-47	8.37462e-47
PRLHR	2.6365	122.677	0.0214914	-5.5401	3.62443e-47	9.03916e-47
LRRC55	46.4498	207.204	0.224174	-2.15731	4.21925e-47	1.0512e-46
SLC6A3	25.1851	557.767	0.0451536	-4.46902	4.69962e-47	1.23672e-46
AGXT2L1	124.528	572.463	0.21753	-2.20071	1.27201e-46	3.14695e-46
ERMN	36.2928	448.646	0.0808941	-3.62782	2.11315e-46	5.49932e-46
A2BP1	8.79692	108.581	0.0810169	-3.62563	3.28044e-46	8.22187e-46
NKX6_2	4.86626	56.9195	0.0854938	-3.54804	4.09291e-46	1.02478e-45
HRNBP3	19.1502	96.289	0.198883	-2.33001	4.44314e-46	1.11191e-45
CTSL3	0.0317471	1.45877	0.0217629	-5.52199	7.70703e-46	1.92094e-45
HCN4	15.1969	69.0675	0.220029	-2.18423	8.37392e-46	2.05018e-45
ENAM	9.19817	66.6488	0.13801	-2.85716	1.00258e-45	2.49512e-45
FAM163A	16.1583	194.694	0.0829934	-3.59086	1.0679e-45	2.75448e-45
CDH18	14.3628	64.006	0.224397	-2.15587	1.38246e-45	3.43072e-45
TMEM229A	6.69193	30.1931	0.221638	-2.17373	1.90007e-45	4.88561e-45
IYD	199.993	2435.14	0.0821281	-3.60598	2.01064e-45	4.88636e-45
RSPH6A	1.09176	11.5798	0.0942817	-3.40688	8.30661e-45	2.00005e-44
SPNS3	20.8872	117.976	0.177047	-2.4978	2.09704e-44	5.02477e-44
RFPL2	4.98208	50.7139	0.098239	-3.34756	2.18061e-44	5.34093e-44
FXYD7	10.4604	61.2704	0.170726	-2.55025	2.29603e-44	5.49892e-44
OR14I1	0.096647	0.89195	0.108355	-3.20617	2.20875e-44	5.60927e-44
BEGAIN	38.3107	167.937	0.228126	-2.1321	4.34572e-44	1.03777e-43
LOC389332	23.3645	138.363	0.168864	-2.56606	9.62091e-44	2.33563e-43
HCN1	11.121	69.5243	0.159959	-2.64423	1.12711e-43	2.73221e-43
HRH3	8.30422	40.0191	0.207506	-2.26877	1.34968e-43	3.20143e-43
C15orf21	63.8364	474.97	0.134401	-2.89539	2.09118e-43	4.94607e-43
GPR22	1.19247	30.8731	0.0386248	-4.69433	2.11032e-43	4.98894e-43
LOC100189589	1.27784	5.13641	0.24878	-2.00706	2.80095e-43	7.02694e-43
ARSF	7.9396	42.6552	0.186134	-2.42558	6.42292e-43	1.60474e-42
CCK	10.2203	101.828	0.100368	-3.31662	9.69045e-43	2.26921e-42
OR4N2	0.135204	6.45154	0.0209568	-5.57644	9.43607e-43	2.35164e-42
UNC13C	6.08759	43.3558	0.14041	-2.83228	1.12332e-42	2.6914e-42
PRCD	12.4541	66.733	0.186625	-2.42178	2.48782e-42	5.94338e-42
FEV	3.56716	147.43	0.0241956	-5.36911	2.787e-42	6.65491e-42
KLK15	2.7483	45.5118	0.0603865	-4.04963	2.96185e-42	7.34812e-42
HES5	8.31755	44.4889	0.186958	-2.41922	3.50534e-42	8.67471e-42
PEBP4	48.1328	202.818	0.23732	-2.07509	3.7511e-42	9.2736e-42
PTH1R	59.4105	326.995	0.181686	-2.46048	6.42696e-42	1.52949e-41
RGR	3.78097	36.3118	0.104125	-3.26361	8.09983e-41	1.89391e-40
C14orf23	4.16732	20.7895	0.200454	-2.31866	1.50609e-40	3.62547e-40
NKX2_2	19.4891	119.119	0.16361	-2.61167	2.16625e-40	5.20955e-40
LOC400794	2.4899	26.546	0.0937955	-3.41434	2.28871e-40	5.32134e-40
TMEM174	0.0882219	57.9311	0.00152288	-9.35899	6.42354e-40	1.45397e-39
ATP8B4	74.2537	407.715	0.182122	-2.45703	1.71513e-39	3.861e-39
MEG8	0.318749	1.69998	0.187502	-2.41503	1.88926e-39	4.24912e-39
GSX1	0.0480101	5.39265	0.00890288	-6.81151	2.23123e-39	5.32822e-39
GRIK1	9.95201	81.6062	0.121952	-3.03562	3.07772e-39	7.27756e-39
GPC5	10.2447	44.209	0.231734	-2.10946	3.08934e-39	7.30153e-39
NEFH	207.943	1884.05	0.11037	-3.17958	3.93527e-39	9.27868e-39
SLC12A5	6.43309	189.607	0.0339286	-4.88135	1.59188e-38	3.74622e-38
KCNJ4	13.8747	61.8411	0.22436	-2.15611	2.43749e-38	5.71962e-38
CLVS2	3.21832	21.221	0.151658	-2.72111	2.57562e-38	6.03793e-38
PWRN1	0.83814	4.14839	0.20204	-2.30729	3.93463e-38	9.15057e-38
CHRNA3	28.6564	920.761	0.0311226	-5.0059	4.29393e-38	9.69217e-38
SNORD89	0.0148905	0.0752184	0.197963	-2.3367	4.71709e-38	1.06376e-37
HTR5A	0.209216	9.88526	0.0211644	-5.56222	1.27128e-37	2.8539e-37
LCN10	22.6076	151.203	0.149518	-2.74161	1.39685e-37	3.13295e-37
SLC13A1	0.333619	229.774	0.00145194	-9.4278	1.41194e-37	3.25762e-37
S100Z	1.92676	18.7851	0.102569	-3.28534	2.40564e-37	5.2762e-37
NPPA	2.38211	48.7818	0.0488318	-4.35604	2.5048e-37	5.48882e-37
SYT5	29.6619	269.507	0.11006	-3.18364	4.87091e-37	1.116e-36
CPNE6	6.22927	92.9589	0.0670111	-3.89946	1.30012e-36	2.88334e-36
OR51S1	0.00370243	0.163817	0.022601	-5.46747	2.06261e-36	4.46448e-36
GABRA4	4.44479	41.8488	0.106211	-3.235	2.66922e-36	5.76487e-36
LCNL1	4.38039	20.2611	0.216197	-2.20958	5.38868e-36	1.18551e-35
LRRC26	45.7586	219.065	0.208881	-2.25925	7.98382e-36	1.70865e-35
DEFB131	0.0248647	0.190027	0.130848	-2.93403	8.23067e-36	1.76072e-35
GRIN3A	22.2792	141.667	0.157264	-2.66874	2.50691e-35	5.46902e-35
C1orf150	4.44526	34.4912	0.128881	-2.95589	3.35738e-35	7.31471e-35
NCRNA00113	0.257592	2.84077	0.0906768	-3.46312	3.43979e-35	7.48766e-35
MARCH11	4.33504	17.894	0.242262	-2.04536	9.80205e-35	2.06825e-34
PHOX2B	2.19287	223.421	0.00981499	-6.6708	1.19834e-34	2.69987e-34
OR2T10	0.136726	3.4341	0.0398142	-4.65057	1.32895e-34	2.87012e-34
TRPC2	2.02205	13.2092	0.153079	-2.70765	1.57956e-34	3.32299e-34
CPNE9	3.42221	15.8794	0.215513	-2.21415	1.87554e-34	3.93895e-34
DUSP15	45.6117	186.894	0.244051	-2.03475	1.97766e-34	4.35156e-34
MSMB	324.202	4604.03	0.0704171	-3.82793	2.16115e-34	4.53493e-34
KCNH7	1.72442	7.93143	0.217417	-2.20147	2.81888e-34	6.06935e-34
OR51F2	0.00791575	0.123175	0.0642642	-3.95984	3.04465e-34	6.80916e-34
SCG2	246.506	6311.88	0.0390543	-4.67838	3.47119e-34	7.46412e-34
OPALIN	0.0704186	115.237	0.000611078	-10.6764	3.64887e-34	8.15294e-34
ZCCHC12	34.6625	1816.16	0.0190856	-5.71137	3.99315e-34	8.7165e-34
SLC23A3	23.1662	159.662	0.145096	-2.78493	4.8396e-34	1.07936e-33
TSPAN32	19.4378	79.6295	0.244104	-2.03443	1.33248e-33	2.77488e-33
POTEG	0.946218	13.3629	0.0708093	-3.81992	2.97299e-33	6.41035e-33
C11orf21	14.4001	71.2138	0.202209	-2.30608	3.42337e-33	7.37181e-33
CACNG3	1.63378	49.5173	0.0329942	-4.92164	3.99306e-33	8.45769e-33
TRIM67	13.377	198.246	0.0674766	-3.88947	9.73332e-33	2.04934e-32
SLC17A7	34.1756	552.259	0.0618833	-4.01431	1.40339e-32	2.94604e-32
TTTY4C	0.0574844	1.39875	0.0410969	-4.60482	1.98386e-32	4.2243e-32
CLDN8	80.078	381.872	0.209698	-2.25361	2.08537e-32	4.29576e-32
FABP7	272.211	1393.11	0.195398	-2.35551	2.33478e-32	4.88262e-32
C4orf6	3.04324	12.6152	0.241236	-2.05148	4.40035e-32	9.01943e-32
RGS4	179.172	862.929	0.207633	-2.2679	1.02101e-31	2.11375e-31
GABRA1	4.98303	117.418	0.0424382	-4.55849	1.21611e-31	2.62088e-31
FAM150B	31.0961	124.936	0.248897	-2.00638	2.00333e-31	4.21834e-31
OR52R1	0.0323566	0.470343	0.0687936	-3.86158	2.55506e-31	5.20693e-31
MAB21L2	29.9747	163.502	0.183329	-2.44749	3.40226e-31	6.91635e-31
LOC285780	0.799517	5.20585	0.15358	-2.70293	3.50235e-31	7.3435e-31
CIB4	0.851914	4.37008	0.194943	-2.35888	4.87298e-31	1.00005e-30
DLGAP2	7.25336	41.2296	0.175926	-2.50696	7.2322e-31	1.48054e-30
INSM1	78.0568	474.189	0.164611	-2.60287	1.03523e-30	2.15144e-30
VWC2L	0.100155	2.0169	0.0496581	-4.33183	1.30552e-30	2.63447e-30
PCGEM1	0.0737377	75.0092	0.000983049	-9.99045	1.69626e-30	3.50604e-30
FKSG29	0.108864	0.554537	0.196315	-2.34876	1.73653e-30	3.58627e-30
C19orf30	1.46971	35.2084	0.0417431	-4.58232	2.97196e-30	6.01686e-30
HAND2	104.655	813.5	0.128647	-2.95851	3.26194e-30	6.54505e-30
LOC642597	1.04476	54.2279	0.0192661	-5.69779	3.41275e-30	6.84487e-30
CHGA	721.294	47749.9	0.0151056	-6.04877	4.39136e-30	9.0275e-30
MCF2	6.85365	45.2205	0.151561	-2.72203	4.82699e-30	1.01685e-29
VWA5B2	45.9739	693.724	0.0662711	-3.91548	6.79805e-30	1.35742e-29
PRO1768	-0.0177172	0.887586	-0.0199611	-5.64667	6.85565e-30	1.36837e-29
OR51T1	0.0485947	0.266369	0.182434	-2.45456	8.00197e-30	1.6095e-29
CHGB	679.238	43418.8	0.0156439	-5.99826	8.05713e-30	1.61994e-29
CHRM4	5.68246	24.3059	0.23379	-2.09672	8.22058e-30	1.6375e-29
TH	29.6455	3034.7	0.00976882	-6.6776	8.07904e-30	1.65533e-29
CALY	4.25794	194.657	0.0218741	-5.51463	8.38611e-30	1.68539e-29
GALNTL5	0.0462217	0.938223	0.0492651	-4.34329	1.25502e-29	2.51613e-29
DBH	15.4719	7641.95	0.00202461	-8.94814	1.53322e-29	3.04675e-29
NLRP12	10.0663	42.1027	0.239088	-2.06438	1.50314e-29	3.06964e-29
LOC100192426	0.292184	1.31214	0.222677	-2.16697	3.21467e-29	6.35994e-29
GLRA1	0.102141	1.86047	0.0549005	-4.18704	4.0924e-29	8.07706e-29
DLK1	2087.35	17480.3	0.119412	-3.06599	7.36735e-29	1.4506e-28
SCGN	48.09	274.521	0.175178	-2.51311	8.09253e-29	1.63639e-28
NPTX1	150.082	640.558	0.234299	-2.09357	1.14296e-28	2.24777e-28
NBLA00301	34.3236	427.083	0.0803676	-3.63724	1.35973e-28	2.66664e-28
PHOX2A	10.0095	294.375	0.0340026	-4.87821	1.33423e-28	2.74408e-28
KCNG4	0.545172	9.72897	0.056036	-4.1575	1.69477e-28	3.40885e-28
CDH9	2.30686	14.6113	0.157882	-2.66308	3.27775e-28	6.57412e-28
DRD2	29.4998	235.783	0.125114	-2.99868	5.49131e-28	1.08252e-27
TAS2R13	0.289885	1.32445	0.218872	-2.19184	6.71575e-28	1.30517e-27
C16orf92	0.18392	1.0196	0.180384	-2.47085	7.96415e-28	1.5675e-27
FSHR	0.162212	2.22187	0.0730066	-3.77583	8.64245e-28	1.69897e-27
OTOS	1.51437	54.7262	0.0276718	-5.17544	1.17221e-27	2.33028e-27
IGFN1	55.7797	316.955	0.175986	-2.50647	1.27284e-27	2.464e-27
FLT3	35.4089	334.034	0.106004	-3.23781	1.60813e-27	3.19044e-27
SLC22A13	0.873106	8.99152	0.0971033	-3.36434	3.53863e-27	6.98957e-27
FEZF2	1.7969	14.3454	0.125259	-2.99701	5.5662e-27	1.06999e-26
PCDHGA3	18.8874	88.3575	0.213761	-2.22593	7.99734e-27	1.53257e-26
GOLGA9P	1.18032	6.77276	0.174275	-2.52056	8.46919e-27	1.62048e-26
LILRA1	7.57221	37.2073	0.203514	-2.2968	9.79714e-27	1.92286e-26
CAMK2A	23.9406	619.299	0.0386576	-4.69311	1.33867e-26	2.55447e-26
POU5F1	43.555	847.446	0.0513957	-4.28221	1.77873e-26	3.48138e-26
COL20A1	34.3953	252.487	0.136226	-2.87593	2.16347e-26	4.12042e-26
KCNH5	3.2686	13.4586	0.242863	-2.04179	6.62821e-26	1.26923e-25
RGS8	0.249224	2.82593	0.0881922	-3.50321	6.81369e-26	1.31948e-25
SIM1	7.81319	37.38	0.20902	-2.25828	7.73504e-26	1.46696e-25
OR4D6	0.0252015	0.243494	0.103499	-3.27231	7.671e-26	1.46835e-25
MSTN	14.7307	89.4585	0.164665	-2.60239	7.94967e-26	1.53706e-25
TPO	5.86929	3420.82	0.00171576	-9.18694	9.97205e-26	1.92282e-25
KCNA4	3.41805	13.866	0.246505	-2.02031	1.18168e-25	2.25756e-25
GDEP	0.140386	158.574	0.000885304	-10.1415	1.82534e-25	3.50324e-25
FLJ26850	2.58352	20.2069	0.127853	-2.96744	2.52458e-25	4.79351e-25
VENTX	25.0786	101.327	0.247501	-2.0145	2.56841e-25	4.91979e-25
NCRNA00175	0.511064	3.06571	0.166703	-2.58465	2.81658e-25	5.30912e-25
GPR52	0.273968	1.18087	0.232006	-2.10776	2.80215e-25	5.35922e-25
DISC2	0.314379	1.44221	0.217984	-2.19771	4.30539e-25	8.13422e-25
FOXB2	0.279358	2.06987	0.134964	-2.88935	4.97499e-25	9.72985e-25
GAD2	4.18553	36.183	0.115677	-3.11183	5.87606e-25	1.10299e-24
POTEH	0.530925	7.49642	0.0708238	-3.81962	5.95854e-25	1.11805e-24
HBB	523.352	3226.66	0.162196	-2.62419	7.64168e-25	1.43278e-24
SLC10A2	5.97549	97.1091	0.0615338	-4.02248	1.52888e-24	2.85361e-24
C9orf71	9.54427	170.768	0.0558901	-4.16126	4.23185e-24	7.88099e-24
C4orf49	12.6338	307.904	0.0410316	-4.60712	4.1463e-24	7.96181e-24
MAP3K15	4.62048	40.4905	0.114113	-3.13147	6.65643e-24	1.2373e-23
HAPLN4	22.5844	161.684	0.139682	-2.83978	6.8264e-24	1.28128e-23
C13orf26	1.09647	4.98726	0.219855	-2.18538	7.70913e-24	1.47218e-23
OR2T5	0.0465002	0.593933	0.0782921	-3.67499	1.06995e-23	1.96953e-23
CLCNKA	11.7531	164.697	0.071362	-3.8087	1.32769e-23	2.47789e-23
TAS2R43	0.366954	1.63177	0.224881	-2.15276	1.52615e-23	2.84613e-23
RPS4Y2	0.394775	3.10305	0.127222	-2.97458	2.2951e-23	4.36231e-23
PCDH11Y	0.938536	20.6648	0.0454172	-4.46062	2.85118e-23	5.40236e-23
PCDHA9	3.18839	15.7216	0.202804	-2.30184	4.36443e-23	8.09647e-23
ARHGAP36	50.9655	1645.77	0.0309676	-5.0131	9.87153e-23	1.78917e-22
LOC154822	16.5465	314.258	0.0526525	-4.24735	1.18617e-22	2.23067e-22
TBR1	1.88476	22.4063	0.0841177	-3.57145	1.23013e-22	2.25996e-22
ARL5C	0.409559	4.02655	0.101715	-3.2974	1.47873e-22	2.77162e-22
SLC18A1	10.6008	503.423	0.0210574	-5.56953	2.23529e-22	4.02775e-22
TMIGD2	9.94079	56.6341	0.175527	-2.51024	2.8618e-22	5.15103e-22
SNORD115_7	0.00465676	0.0368033	0.126531	-2.98244	3.4428e-22	6.22419e-22
C21orf96	0.553172	5.93764	0.0931636	-3.42409	4.88967e-22	8.93007e-22
ZNF804B	0.927517	5.89645	0.157301	-2.6684	4.97982e-22	9.24118e-22
OR52B6	0.108531	0.482568	0.224903	-2.15263	5.22622e-22	9.69103e-22
C5orf40	0.974615	25.64	0.0380116	-4.71742	5.69797e-22	1.02713e-21
ARC	46.063	868.671	0.053027	-4.23713	7.06776e-22	1.28368e-21
PRSSL1	0.732803	131.421	0.00557601	-7.48655	7.79729e-22	1.39231e-21
OR52H1	0.0521802	0.42067	0.124041	-3.01111	9.39421e-22	1.738e-21
NANOG	1.44291	321.536	0.00448756	-7.79985	1.34922e-21	2.40142e-21
DNTT	0.58119	417.432	0.0013923	-9.48831	1.45663e-21	2.63494e-21
OR2L1P	0.26425	1.19168	0.221747	-2.17301	1.49093e-21	2.74996e-21
DPPA4	4.65808	261.621	0.0178047	-5.8116	1.53419e-21	2.75653e-21
NPTX2	415.876	1944.92	0.213827	-2.22548	2.2481e-21	4.05183e-21
RTP2	0.213091	1.40341	0.151839	-2.71939	3.03102e-21	5.56946e-21
SLC6A18	0.353532	41.1636	0.00858846	-6.86338	3.3013e-21	5.9208e-21
GDF6	22.0028	97.1529	0.226476	-2.14257	3.3562e-21	6.03578e-21
SSTR3	2.53578	11.9482	0.212232	-2.23629	6.71357e-21	1.17797e-20
TRIM71	3.61059	28.3875	0.12719	-2.97495	8.91136e-21	1.59507e-20
FRMPD2L1	0.157911	1.23895	0.127456	-2.97193	9.60916e-21	1.7073e-20
SYCP3	0.42598	18.6227	0.0228742	-5.45013	1.05269e-20	1.86768e-20
OR52I1	0.0540856	0.240781	0.224626	-2.1544	1.53327e-20	2.73258e-20
TMEM215	12.562	92.3917	0.135964	-2.8787	2.05872e-20	3.71823e-20
OR5B3	0.00398325	0.0322716	0.123429	-3.01825	2.31293e-20	4.11022e-20
ABCC8	46.1228	294.149	0.156801	-2.67299	1.00589e-19	1.73904e-19
UTF1	0.493569	49.0049	0.0100718	-6.63353	1.06437e-19	1.83886e-19
C4orf50	0.821212	5.80772	0.1414	-2.82215	1.03929e-19	1.86734e-19
TRHR	0.132863	0.708338	0.18757	-2.4145	1.86964e-19	3.33218e-19
GPR151	0.15881	0.664745	0.238903	-2.0655	1.91952e-19	3.35679e-19
SLC18A2	19.2089	202.486	0.0948656	-3.39797	2.80594e-19	4.81908e-19
PAX1	27.4216	484.753	0.0565682	-4.14386	3.8428e-19	6.80398e-19
HTR1A	0.0902618	4.08945	0.0220719	-5.50165	4.05795e-19	6.94525e-19
HEMGN	1.02534	36.4009	0.0281679	-5.14981	5.04121e-19	8.61917e-19
CASR	10.7489	57.4605	0.187067	-2.41838	5.25146e-19	9.0732e-19
SPINK2	7.54268	41.9131	0.17996	-2.47425	8.64961e-19	1.5204e-18
GPR6	0.58304	2.34972	0.248131	-2.01082	1.23471e-18	2.09439e-18
OR51D1	0.00687048	0.138137	0.0497369	-4.32954	1.69433e-18	2.93289e-18
PADI4	4.35792	43.0508	0.101227	-3.30433	1.71713e-18	2.94009e-18
NEUROD6	0.309946	11.1166	0.0278815	-5.16455	1.9271e-18	3.29732e-18
RNASE2	18.1951	209.981	0.0866512	-3.52864	2.09877e-18	3.58733e-18
NODAL	7.17147	57.28	0.1252	-2.99769	2.25071e-18	3.84306e-18
LRTM2	10.2222	46.1883	0.221315	-2.17583	5.07564e-18	8.74305e-18
CLCNKB	11.4175	520.354	0.0219418	-5.51017	5.92619e-18	9.91639e-18
BHLHE23	0.0674986	0.556199	0.121357	-3.04267	7.1658e-18	1.21309e-17
RAG2	0.326699	72.7103	0.00449316	-7.79805	8.13128e-18	1.39482e-17
KNCN	0.690209	2.88569	0.239183	-2.06381	1.98762e-17	3.41236e-17
COX4I2	37.0473	155.561	0.238154	-2.07004	2.6694e-17	4.51942e-17
INSRR	6.98442	34.8713	0.200292	-2.31983	2.71546e-17	4.55645e-17
ASB18	0.0165471	0.14557	0.113671	-3.13707	3.56331e-17	5.88886e-17
BSND	1.848	38.3615	0.0481734	-4.37562	4.72013e-17	7.95326e-17
KIAA0125	57.6278	407.583	0.141389	-2.82226	6.52085e-17	1.08717e-16
VSTM1	1.71889	12.6545	0.135832	-2.8801	1.03044e-16	1.72743e-16
SLC6A2	46.0605	192.799	0.238904	-2.0655	1.27204e-16	2.08481e-16
NLRP9	4.26795	60.7574	0.0702458	-3.83145	1.54515e-16	2.57716e-16
DPPA5	3.98264	168.581	0.0236244	-5.40358	1.72228e-16	2.85317e-16
LIN28A	17.0976	380.155	0.0449754	-4.47472	1.80173e-16	2.94904e-16
CLNK	1.72777	25.3898	0.0680497	-3.87727	1.9678e-16	3.2198e-16
OR2B11	0.137969	0.55959	0.246554	-2.02003	1.95758e-16	3.25737e-16
CELA1	0.320732	1.29167	0.248308	-2.0098	2.2887e-16	3.73869e-16
FAM74A3	0.0351448	0.419385	0.0838008	-3.57689	4.52218e-16	7.42202e-16
C6orf221	14.8467	209.795	0.0707677	-3.82077	5.03208e-16	8.17424e-16
RBMXL2	1.56615	11.1854	0.140017	-2.83633	5.16723e-16	8.46385e-16
HYAL4	4.59943	19.543	0.235349	-2.08712	5.68731e-16	9.42457e-16
IGLL1	1.41318	52.5472	0.0268935	-5.2166	5.9529e-16	9.83921e-16
OR10A2	-0.00771352	0.0461957	-0.166975	-2.5823	6.0753e-16	9.94798e-16
KCNE1L	9.03781	52.9748	0.170606	-2.55126	9.00062e-16	1.4827e-15
CLEC4D	5.00569	24.4406	0.20481	-2.28764	1.14406e-15	1.86593e-15
TAS2R60	0.273135	1.31819	0.207205	-2.27087	1.1947e-15	1.92679e-15
CD1E	31.7855	419.099	0.0758425	-3.72085	1.19917e-15	1.96952e-15
SLC6A19	60.1682	257.18	0.233954	-2.0957	1.31722e-15	2.15983e-15
CCR9	2.39048	50.1862	0.0476322	-4.39192	1.34583e-15	2.16699e-15
PRPH	41.1044	195.326	0.21044	-2.24852	1.34341e-15	2.1889e-15
L1TD1	80.6337	394.353	0.204471	-2.29003	2.03543e-15	3.35013e-15
CD1B	8.45916	197.917	0.042741	-4.54823	2.07952e-15	3.42037e-15
TMEM14E	0.442294	2.38397	0.185528	-2.43029	2.99511e-15	4.78986e-15
SYT10	3.23024	15.8571	0.203709	-2.29542	3.59266e-15	5.84621e-15
C10orf27	0.46503	333.599	0.00139398	-9.48658	4.79154e-15	7.7409e-15
SLC4A1	2.71855	619.762	0.00438644	-7.83273	5.55629e-15	8.83435e-15
TBX20	3.58402	16.6323	0.215486	-2.21433	9.35469e-15	1.50392e-14
GFI1B	5.10758	32.9483	0.155018	-2.68949	9.90353e-15	1.59652e-14
MCHR2	0.555166	3.20843	0.173033	-2.53088	1.0783e-14	1.70515e-14
C9orf44	1.76018	9.27041	0.189871	-2.39691	1.20956e-14	1.91211e-14
OR13D1	0.0688217	0.503929	0.13657	-2.87229	2.47479e-14	3.95543e-14
OR2T35	0.00229393	0.0227626	0.100776	-3.31078	2.55865e-14	4.10414e-14
SLC32A1	0.907261	60.7171	0.0149424	-6.06444	2.73911e-14	4.31078e-14
GP9	0.436333	2.15601	0.202381	-2.30486	2.93446e-14	4.61677e-14
OR51G1	0.00662979	0.0333015	0.199084	-2.32855	3.20449e-14	5.03839e-14
REN	31.8829	304.519	0.104699	-3.25568	3.3355e-14	5.33637e-14
PRDM14	1.88262	53.1887	0.0353952	-4.8203	4.19369e-14	6.69636e-14
STAR	46.0312	2543.49	0.0180976	-5.78805	4.63633e-14	7.26887e-14
KCNQ1DN	0.446004	1.80796	0.246689	-2.01924	4.78289e-14	7.57368e-14
TRIM60	0.357966	8.98957	0.0398201	-4.65036	6.85458e-14	1.07161e-13
TRIML2	11.4012	56.7378	0.200946	-2.31512	7.17917e-14	1.13846e-13
ASAP1IT1	0.049212	0.549085	0.0896255	-3.47995	7.74806e-14	1.23043e-13
GYPA	0.210195	2.44648	0.0859173	-3.54091	9.64365e-14	1.50384e-13
TMEM213	25.7075	432.677	0.0594149	-4.07303	1.13797e-13	1.78767e-13
PRTN3	2.28022	130.864	0.0174244	-5.84275	1.21128e-13	1.91864e-13
C14orf115	12.5	52.8023	0.236732	-2.07867	1.55844e-13	2.46537e-13
SLC22A12	21.835	275.992	0.0791144	-3.65992	1.83533e-13	2.87479e-13
ZSCAN10	1.26026	57.2004	0.0220324	-5.50423	1.93238e-13	3.02487e-13
AMELY	0.104323	0.624295	0.167105	-2.58118	2.05998e-13	3.2515e-13
PLA2G2E	0.0177029	0.217068	0.0815545	-3.61609	2.17052e-13	3.39357e-13
NR5A1	29.348	348.811	0.0841372	-3.57111	2.24562e-13	3.54112e-13
SNORA11D	0.00569303	0.0402072	0.141592	-2.82018	2.4647e-13	3.81939e-13
KCNH6	13.2505	84.6002	0.156625	-2.67462	4.07275e-13	6.39172e-13
AZU1	6.22547	281.834	0.0220891	-5.50052	4.11371e-13	6.39537e-13
SLC47A2	32.5173	177.446	0.183252	-2.4481	4.26789e-13	6.63298e-13
DRGX	1.53473	8.11405	0.189145	-2.40244	4.87081e-13	7.54199e-13
OPRM1	0.315681	5.32764	0.0592535	-4.07696	5.14016e-13	7.92075e-13
ATP6V0A4	80.0657	601.806	0.133042	-2.91004	5.51616e-13	8.49221e-13
PRSS16	300.786	1923.2	0.156399	-2.6767	5.86651e-13	9.17187e-13
NCRNA00161	0.46637	2.17487	0.214436	-2.22138	6.33097e-13	9.79045e-13
PSG9	3.94862	22.6728	0.174157	-2.52154	6.3691e-13	9.95448e-13
RAG1	53.6908	368.706	0.145619	-2.77973	8.00484e-13	1.23319e-12
NEUROD2	8.08792	33.3307	0.242657	-2.04301	8.19866e-13	1.25789e-12
RLN1	2.60746	210.31	0.0123981	-6.33373	9.87411e-13	1.53839e-12
NOX3	0.283617	1.17433	0.241514	-2.04982	1.03708e-12	1.59017e-12
SLC34A1	1.64491	30.6415	0.0536823	-4.21941	1.05888e-12	1.62611e-12
PSMB11	0.235063	86.9247	0.00270422	-8.53057	1.34989e-12	2.0615e-12
C8orf71	0.0916712	3.60831	0.0254056	-5.29871	1.53679e-12	2.35113e-12
OR5B2	0.0318467	0.136385	0.233506	-2.09847	1.57015e-12	2.41824e-12
HBA2	624.923	4142.54	0.150855	-2.72876	1.63963e-12	2.52447e-12
C2orf14	2.23598	16.4478	0.135944	-2.87891	1.67778e-12	2.56359e-12
RTL1	27.2866	134.256	0.203244	-2.29872	2.43383e-12	3.69404e-12
OR51A4	0.00438198	0.0237067	0.184841	-2.43564	2.91259e-12	4.418e-12
GDF3	3.53608	454.453	0.00778097	-7.00583	3.02264e-12	4.66663e-12
RESP18	0.0178834	0.78209	0.0228661	-5.45064	3.11675e-12	4.80592e-12
ALAS2	2.53058	63.8477	0.0396346	-4.6571	3.41437e-12	5.17278e-12
LIM2	1.43301	12.3184	0.11633	-3.1037	3.43603e-12	5.204e-12
RFX8	10.4364	44.6856	0.233551	-2.09819	9.6907e-12	1.4795e-11
CD1A	61.9671	277.109	0.22362	-2.16088	9.98049e-12	1.51684e-11
DYTN	0.0287665	0.915023	0.031438	-4.99134	1.08091e-11	1.64126e-11
CYP21A2	115.365	1636.59	0.0704912	-3.82641	1.14181e-11	1.74161e-11
FOXI1	68.1053	326.999	0.208273	-2.26345	1.32739e-11	1.98908e-11
AHSP	0.614987	12.6677	0.0485477	-4.36445	2.20998e-11	3.29599e-11
CYP11A1	51.723	985.34	0.0524926	-4.25174	2.29318e-11	3.47956e-11
HES3	0.0268995	0.76511	0.0351577	-4.83002	2.33892e-11	3.53408e-11
GPX5	0.168618	0.922494	0.182785	-2.45178	3.88036e-11	5.84356e-11
STAP1	25.3684	136.223	0.186227	-2.42487	4.0194e-11	6.04926e-11
KIAA0087	2.14856	16.5096	0.13014	-2.94186	6.10813e-11	9.20036e-11
GIP	4.22133	46.272	0.0912288	-3.45437	6.76646e-11	1.00061e-10
GSG1	1.49811	13.0272	0.114998	-3.12032	7.15985e-11	1.07138e-10
PLK5P	1.76355	10.9878	0.160501	-2.63934	7.37382e-11	1.10273e-10
CRYBA2	5.45598	73.2579	0.0744763	-3.74707	7.83865e-11	1.17782e-10
PVALB	76.1057	416.005	0.182944	-2.45052	8.28445e-11	1.22144e-10
C1QTNF9B	5.08526	20.8847	0.243493	-2.03805	8.66259e-11	1.30044e-10
BCL8	7.76226	50.4593	0.153832	-2.70057	9.01999e-11	1.35245e-10
FOXH1	20.192	89.957	0.224463	-2.15545	9.3946e-11	1.38347e-10
FOXI2	5.4395	50.3185	0.108102	-3.20954	1.06143e-10	1.56194e-10
LOC100130264	0.235924	1.06238	0.222071	-2.17091	1.2768e-10	1.90922e-10
ATP6V1G3	0.302708	49.6416	0.00609787	-7.35748	1.39182e-10	2.04658e-10
CEACAM20	4.40176	22.5079	0.195565	-2.35428	1.57062e-10	2.30811e-10
FNDC7	0.542141	2.69416	0.201228	-2.31309	1.62297e-10	2.41107e-10
NGB	12.6178	83.2679	0.151532	-2.7223	3.24486e-10	4.78179e-10
VPREB1	0.289725	3.82417	0.0757614	-3.72239	3.42272e-10	4.99282e-10
GPRC6A	0.925176	13.8154	0.0669671	-3.9004	6.65695e-10	9.79709e-10
ADCYAP1	34.7286	220.158	0.157744	-2.66434	8.24942e-10	1.19281e-09
CTXN3	2.04465	16.3921	0.124734	-3.00307	9.84282e-10	1.41251e-09
ASB17	0.0634924	0.440897	0.144007	-2.79579	9.71716e-10	1.42541e-09
C22orf42	0.119445	2.71542	0.0439875	-4.50676	1.03044e-09	1.47701e-09
DPPA2	5.7777	40.832	0.141499	-2.82113	1.31081e-09	1.88763e-09
LOC730811	0.0865099	0.538673	0.160598	-2.63847	1.42368e-09	2.07393e-09
FAM19A4	5.32677	58.8432	0.0905247	-3.46554	1.72398e-09	2.50623e-09
SLC4A9	1.31332	15.6663	0.083831	-3.57637	1.80917e-09	2.63046e-09
PDYN	8.15813	60.3185	0.135251	-2.88629	2.50889e-09	3.63235e-09
GATA1	1.39714	13.1156	0.106525	-3.23073	3.27089e-09	4.72038e-09
CFC1B	3.9205	83.9282	0.0467125	-4.42005	3.9791e-09	5.7432e-09
TSPYL6	1.20949	4.9549	0.2441	-2.03446	4.91813e-09	7.082e-09
MS4A3	0.937291	92.6069	0.0101212	-6.62648	6.33326e-09	9.07632e-09
DDX4	2.167	9.32085	0.23249	-2.10476	6.49601e-09	9.24159e-09
C3orf27	0.193627	1.79491	0.107875	-3.21256	6.52749e-09	9.34656e-09
ADAM18	0.435366	2.10236	0.207085	-2.27171	6.99715e-09	1.00046e-08
LHCGR	1.28085	6.82623	0.187636	-2.41399	7.2879e-09	1.04143e-08
OR2G3	0.0574029	0.254649	0.22542	-2.14931	7.75897e-09	1.10225e-08
SPTA1	7.40824	38.9148	0.190371	-2.39312	8.68807e-09	1.23937e-08
C4orf11	0.00687438	0.0966765	0.071107	-3.81386	1.17131e-08	1.65826e-08
NPBWR2	0.0311187	2.98479	0.0104257	-6.58371	1.17684e-08	1.68383e-08
EGR4	10.1227	64.1004	0.15792	-2.66273	1.22387e-08	1.73986e-08
OR10R2	0.00921586	1.93982	0.00475089	-7.71759	1.29069e-08	1.84565e-08
KRTAP5_8	2.13068	16.7973	0.126846	-2.97885	1.66484e-08	2.31006e-08
DEFB119	0.076696	5.92166	0.0129518	-6.27071	1.66586e-08	2.34566e-08
OR2W5	0.0157683	0.115934	0.13601	-2.87821	1.74612e-08	2.47234e-08
SLC22A8	2.36303	33.1493	0.0712845	-3.81027	2.0205e-08	2.8543e-08
ADAM7	0.126716	11.1143	0.0114011	-6.45468	2.52224e-08	3.55497e-08
FAM19A3	10.4938	54.7128	0.191798	-2.38234	2.79619e-08	3.93326e-08
FAM74A1	0.040989	0.282618	0.145033	-2.78554	3.05307e-08	4.26981e-08
OR2T4	0.0334639	0.205829	0.162581	-2.62077	3.44362e-08	4.82751e-08
SERPINB10	2.65247	11.5535	0.229581	-2.12292	4.45319e-08	6.2879e-08
CRYGB	0.039448	0.620268	0.0635983	-3.97487	4.68676e-08	6.45891e-08
G6PC2	0.720085	34.3983	0.0209338	-5.57802	4.9212e-08	6.93882e-08
CTSG	48.8845	276.429	0.176843	-2.49946	6.63898e-08	9.21709e-08
CDX4	0.0177042	0.340516	0.0519925	-4.26555	7.03589e-08	9.80233e-08
TMEM114	1.72619	13.1084	0.131686	-2.92483	7.41837e-08	1.04123e-07
ELANE	6.3527	259.387	0.0244912	-5.3516	8.0455e-08	1.12861e-07
CLRN1	0.353028	5.30291	0.0665726	-3.90893	8.36554e-08	1.15654e-07
HBA1	158.193	1569.6	0.100785	-3.31064	1.95824e-07	2.69783e-07
MC2R	1.01138	46.7937	0.0216136	-5.53192	2.47524e-07	3.40063e-07
CRHBP	12.8121	68.4713	0.187116	-2.418	2.54891e-07	3.53344e-07
CXADRP2	1.38557	8.44821	0.164008	-2.60816	3.71064e-07	5.07534e-07
GUCY2F	0.149433	0.965608	0.154755	-2.69194	4.79646e-07	6.54063e-07
TPRX1	0.120595	1.01906	0.11834	-3.07899	5.09329e-07	6.93584e-07
SNORA11E	0.00707639	0.0539419	0.131185	-2.93032	5.17762e-07	7.04874e-07
CYP11B1	8.8021	1379.31	0.00638152	-7.29188	5.36084e-07	7.34292e-07
AOX2P	0.186178	2.01626	0.0923384	-3.43693	5.73722e-07	7.84759e-07
LOC100287704	0.0265644	0.171894	0.15454	-2.69395	6.16274e-07	8.36456e-07
SLC5A2	2.61193	21.687	0.120437	-3.05364	6.56962e-07	8.90705e-07
AIRE	3.79039	17.3643	0.218287	-2.19571	7.88589e-07	1.07391e-06
SLC36A2	1.54006	16.8166	0.0915798	-3.44883	1.24538e-06	1.67132e-06
GNG8	1.12093	7.30139	0.153523	-2.70347	1.26933e-06	1.70507e-06
ITLN1	341.711	5370.33	0.0636293	-3.97417	1.55252e-06	2.05229e-06
HSD3B2	19.1178	448.596	0.042617	-4.55243	1.67341e-06	2.24239e-06
LIPI	0.708588	3.1898	0.222141	-2.17045	1.71507e-06	2.28985e-06
CDY1B	0.00454761	0.0221294	0.205501	-2.28279	1.78661e-06	2.39084e-06
RXFP2	0.51721	3.53226	0.146425	-2.77177	2.07715e-06	2.76879e-06
GCG	14.7264	1118.93	0.0131611	-6.24757	2.46955e-06	3.28786e-06
IFIT1B	0.476468	5.15089	0.092502	-3.43437	3.53107e-06	4.67472e-06
OTX2	9.35286	38.4106	0.243497	-2.03802	3.96378e-06	5.29576e-06
OR10K1	0.00869807	0.0391184	0.222352	-2.16908	4.73817e-06	6.18941e-06
LOC144776	0.0241458	0.575521	0.0419546	-4.57503	5.32225e-06	7.01227e-06
PNMT	100.02	459.783	0.217537	-2.20067	5.39299e-06	7.11018e-06
LOC360030	0.143352	0.636647	0.225168	-2.15093	6.31685e-06	8.30061e-06
NPAS4	4.90962	28.3146	0.173396	-2.52786	8.39254e-06	1.0887e-05
KCNK16	0.869866	23.3443	0.0372625	-4.74613	1.02711e-05	1.33936e-05
HBG1	2.72838	468.493	0.00582373	-7.42384	1.08031e-05	1.40798e-05
CA1	19.5049	89.5283	0.217863	-2.1985	1.85108e-05	2.40461e-05
GPR32	0.199903	1.46574	0.136383	-2.87426	2.22091e-05	2.90287e-05
DDI1	0.179071	0.889387	0.201342	-2.31228	2.26921e-05	2.93031e-05
KCNV2	1.17485	10.5967	0.110869	-3.17307	2.32842e-05	3.03857e-05
REG3G	21.9176	192.562	0.113821	-3.13516	2.87024e-05	3.65509e-05
AQP2	16.1033	265.752	0.0605952	-4.04465	2.91181e-05	3.74375e-05
C12orf59	27.3696	148.308	0.184546	-2.43795	3.07433e-05	3.96243e-05
DEFB123	0.0965943	0.828991	0.11652	-3.10135	4.73258e-05	6.06811e-05
C7orf16	2.87257	65.4658	0.0438789	-4.51033	5.29849e-05	6.84221e-05
LCN9	0.0131945	0.108105	0.122053	-3.03442	6.05212e-05	7.63899e-05
OR2T29	0.000221218	0.00288103	0.0767843	-3.70304	6.13888e-05	7.91091e-05
TARM1	0.110505	0.609694	0.181246	-2.46398	8.49868e-05	0.000109064
TGM4	9.05585	1276.73	0.00709303	-7.13938	8.98975e-05	0.000113908
ARGFX	0.389595	4.54087	0.0857973	-3.54292	9.17429e-05	0.00011752
HESRG	26.1793	133.133	0.196641	-2.34637	9.42255e-05	0.000120607
POTEB	0.0890474	0.710408	0.125347	-2.996	0.000144375	0.000180264
KCNJ1	4.92432	106.219	0.0463602	-4.43097	0.000164855	0.00020701
AGRP	1.31438	48.8016	0.0269332	-5.21447	0.000197101	0.000246837
SPATA3	0.103542	0.437607	0.236609	-2.07942	0.000210766	0.00026701
EPX	1.1617	9.81525	0.118357	-3.07879	0.000220605	0.000279331
CUZD1	24.7927	185.424	0.133708	-2.90284	0.00024172	0.000302181
GYPB	0.0357072	0.201935	0.176825	-2.4996	0.000301884	0.000371773
KLK1	97.5049	1239.93	0.0786377	-3.66864	0.000335006	0.000420951
SNORD67	0.000247072	0.00261739	0.0943962	-3.40513	0.000422103	0.000527576
OR14C36	0.0121743	0.053911	0.225823	-2.14674	0.000522477	0.000644853
OTUD6A	0.209036	3.18846	0.06556	-3.93104	0.000616706	0.000766539
GK2	0.0390108	0.503999	0.0774024	-3.69148	0.000759573	0.000932366
CSHL1	0.0109257	0.126205	0.086571	-3.52997	0.000795186	0.000968001
CELA2B	0.52633	212.538	0.0024764	-8.65754	0.000916028	0.00111121
AQP6	22.9697	327.714	0.0700908	-3.83463	0.000985958	0.00119306
FERD3L	0.0435512	0.22115	0.196931	-2.34424	0.00104161	0.00128147
C1QTNF8	0.658974	4.6201	0.142632	-2.80963	0.001079	0.00132073
REG1P	0.258489	16.9359	0.0152628	-6.03384	0.00113044	0.00138267
CTRB1	98.053	2278.8	0.0430283	-4.53857	0.00115108	0.00138735
ZPBP	0.104268	0.4469	0.233314	-2.09966	0.00117674	0.00144268
ITGB1BP3	28.1086	223.601	0.125709	-2.99184	0.00121529	0.00146329
MRAP	5.33962	25.9051	0.206123	-2.27843	0.00137864	0.0016827
CPA2	39.7526	1203.35	0.033035	-4.91986	0.00141823	0.00172079
CTRL	14.5868	171.993	0.0848104	-3.55961	0.00155246	0.0018809
TRIM49L	0.969022	5.17397	0.187288	-2.41667	0.00157918	0.00191046
PRG3	0.0103047	0.0518167	0.198868	-2.33012	0.00175111	0.00209702
CTRB2	120.827	5464.3	0.0221121	-5.49902	0.00178207	0.00213305
PLA2G1B	28.5291	784.01	0.0363887	-4.78037	0.00198982	0.00241258
DNAJB8	0.0320567	0.40807	0.0785568	-3.67012	0.00239322	0.00287001
FATE1	5.77735	94.1609	0.0613562	-4.02665	0.00265561	0.00315686
CYLC1	0.0182499	0.12476	0.14628	-2.7732	0.00284695	0.00340176
CPA1	17.881	6912.13	0.0025869	-8.59456	0.00288082	0.00347219
TRY6	49.1684	704.901	0.0697522	-3.84162	0.0031837	0.00379497
PPY	1.91229	594.202	0.00321824	-8.27951	0.0035108	0.00415114
GP2	272.368	2379.53	0.114463	-3.12705	0.00358382	0.00423543
CLPS	14.3664	1788.75	0.00803151	-6.96011	0.00353744	0.00424631
PNLIP	7.21882	7044.06	0.00102481	-9.93043	0.00353758	0.00424819
OR4F6	0.00774786	0.0343461	0.225582	-2.14828	0.00358549	0.00430189
FCN2	5.46381	27.0458	0.20202	-2.30743	0.0038534	0.0046166
PNLIPRP2	8.64188	385.687	0.0224064	-5.47994	0.00419695	0.00496569
SLC12A3	13.3513	83.2424	0.16039	-2.64034	0.00423331	0.00499329
PRSS1	211.611	8557.44	0.0247283	-5.33769	0.00454978	0.00543247
DEFA4	0.237428	3.25449	0.0729541	-3.77687	0.00567121	0.00667169
DEFB108B	0.000553253	0.00221897	0.249328	-2.00388	0.00587351	0.0069793
C16orf82	0.356147	1.67029	0.213224	-2.22956	0.00670038	0.00786186
AMY2B	159.186	1097.25	0.145077	-2.7851	0.00762805	0.00901166
HIGD1C	0.0199294	0.223485	0.0891755	-3.48721	0.00815164	0.00963305
CELA3B	1.31239	1541.41	0.000851425	-10.1978	0.00846653	0.00998844
CELP	24.7973	185.989	0.133327	-2.90696	0.00873998	0.0102958
CELA2A	1.54164	2206.73	0.000698609	-10.4832	0.0095928	0.0111814
CSH2	0.397451	5.02228	0.0791376	-3.65949	0.0100704	0.011719
NPVF	0.144426	2.16536	0.0666985	-3.9062	0.0106388	0.0123803
GUCA1C	0.379147	2.47637	0.153106	-2.7074	0.0119581	0.0140201
OPTC	0.421238	5.49783	0.0766189	-3.70616	0.0136001	0.0157154
INSL3	5.99549	34.1741	0.17544	-2.51095	0.0150382	0.0175481
SST	210.836	1674.85	0.125883	-2.98984	0.0169508	0.0197241
HSD3B1	11.8416	84.4138	0.140281	-2.83361	0.0178114	0.0206678
CEL	745.422	3301.68	0.22577	-2.14707	0.017856	0.0207058
ZNRF4	0.0327797	0.333914	0.0981682	-3.3486	0.0184711	0.0212447
DEFB125	0.0197335	0.153853	0.128262	-2.96284	0.0192234	0.0220792
AMY2A	11.0772	2389.65	0.00463549	-7.75306	0.0204918	0.0236835
BIRC8	0.0272655	0.113601	0.240012	-2.05882	0.0206883	0.0238994
OR1N1	0.0939554	0.444661	0.211297	-2.24266	0.0223586	0.0257687
CYP11B2	1.46821	25.362	0.0578901	-4.11054	0.0226786	0.0262533
CSH1	0.117045	7.44503	0.0157212	-5.99115	0.023493	0.0269014
LGALS13	0.0733058	1.38254	0.0530227	-4.23725	0.0248346	0.0283267
SNAR_D	4.96832e-05	0.00124869	0.0397881	-4.65152	0.0261102	0.0299598
SEPT14	3.60835	34.8297	0.1036	-3.2709	0.0302253	0.0345612
KRTAP25_1	0.000109056	0.000935583	0.116564	-3.1008	0.0331505	0.0376056
IAPP	2.71026	52.7985	0.0513322	-4.28399	0.0334058	0.0383129
DRD3	0.0516493	0.249763	0.206793	-2.27374	0.0393838	0.0444606
PATE1	0.0350248	1.55852	0.0224732	-5.47565	0.0408075	0.0460049

## Sheet: LM Supertype GO Mol Function
Term	Overlap	P_value	AdjustedP_value	OldP_value	OldAdjustedP_value	OddsRatio	CombinedScore	Genes
potassium channel activity (GO:0005267)	28/101	8.0038e-13	9.21237e-10	0	0	4.96379	138.26	HCN4;KCNG4;KCNC1;GRIK5;KCNA2;GRIK4;KCNA4;GRIK1;GRIK2;LRRC55;KCNV1;KCNV2;KCNN1;KCNN2;CNGA3;LRRC26;KCNH5;KCNH6;KCND2;KCNH7;ABCC8;KCNB1;KCNK16;KCNQ2;KCNK3;HCN2;KCNK4;HCN1
transmitter-gated ion channel activity (GO:0022824)	15/34	9.94951e-11	5.72594e-08	0	0	7.89931	181.928	GABRB3;GRIA1;GABRA1;GABRB1;CHRNA3;GRID2;GRID1;GRIK5;GABRA4;GRIK4;GRIK1;GRIK2;GABRG1;GRIA3;GRIA4
neurotransmitter receptor activity involved in regulation of postsynaptic membrane potential (GO:0099529)	12/21	1.5981e-10	6.13137e-08	0	0	10.2315	230.792	GRIA1;GABRA1;GRID2;GRID1;GABRA4;GRIK5;GRIK4;GRIK1;GRIK2;GRIA3;GABRG1;GRIA4
voltage-gated potassium channel activity (GO:0005249)	23/86	1.95073e-10	5.61321e-08	0	0	4.78857	107.061	HCN4;KCNJ4;LRRC26;KCNG4;KCNH5;KCNJ10;KCNC1;KCND2;KCNH6;KCNH7;KCNB1;KCNIP2;KCNJ9;KCNA2;KCNA4;LRRC55;KCNV1;KCNV2;KCNQ2;CNGA3;KCNJ1;HCN2;HCN1
transmitter-gated ion channel activity involved in regulation of postsynaptic membrane potential (GO:1904315)	15/37	4.28365e-10	9.86097e-08	0	0	7.25883	156.58	GRIA1;CHRNB2;GABRA1;CHRNA3;GRID2;CHRNA2;GRID1;GRIK5;GABRA4;GRIK4;GRIK1;GRIK2;GABRG1;GRIA3;GRIA4
voltage-gated cation channel activity (GO:0022843)	24/101	1.11004e-09	2.12943e-07	0	0	4.25468	87.7266	HCN4;LRRC26;KCNG4;KCNH5;KCNH6;KCNC1;KCND2;KCNH7;KCNB1;KCNA2;KCNA4;OPRM1;NALCN;LRRC55;KCNV1;KCNV2;CACNG8;CACNB4;KCNQ2;CNGA3;CACNG2;CACNG3;HCN2;HCN1
calcium ion binding (GO:0005509)	43/285	2.66606e-09	4.38377e-07	0	0	2.70147	53.3342	SLC24A2;PNLIPRP2;DOC2A;AMY2A;PLA2G1B;NRXN1;CPNE6;CIB4;HPCA;ITLN1;LRP2;RASGRP2;CDH9;CDH6;RPH3A;SCGN;CDH4;CDH20;SPOCK2;CDH22;SLIT1;SPOCK1;SNCB;SYT5;SYT4;CASR;SYT3;SYT1;KCNIP1;KCNIP2;KCNIP4;CADPS;SYT16;SYT6;S100Z;SYT11;CDH10;SYT10;SPARCL1;PADI4;MASP1;ASTN2;CDH18
glutamate receptor activity (GO:0008066)	10/20	3.13534e-08	4.51096e-06	0	0	8.95255	154.682	GRIA1;GRID2;GRM5;GRID1;GRIK5;GRIK4;GRIK1;GRIK2;GRIA3;GRIA4
ionotropic glutamate receptor activity (GO:0004970)	9/16	4.10204e-08	5.24605e-06	0	0	10.0716	171.31	GRIA1;GRIN3A;GRIK5;GRIK4;GRIK1;GRIK2;GRIN2C;GRIA3;GRIA4
ligand-gated cation channel activity (GO:0099094)	16/61	1.50754e-07	1.73518e-05	0	0	4.69642	73.7696	CHRNB2;GRIA1;KCNJ4;CHRNA3;CHRNA2;KCNJ10;KCNJ9;GRIK5;GRIK4;GRIK1;GRIK2;GRIN2C;GRIN3A;KCNJ1;GRIA3;GRIA4
anion transmembrane transporter activity (GO:0008509)	16/63	2.45056e-07	2.56418e-05	0	0	4.54733	69.2184	ABCC4;ABCC8;SLC22A2;AQP6;SLC4A10;SLC4A1;SLC22A12;SLC22A13;SLC22A24;SLC4A9;SLC22A17;SLCO1A2;SLC22A8;SLC26A4;SLC17A3;SLC22A11
extracellular ligand-gated ion channel activity (GO:0005230)	14/53	8.19818e-07	7.86342e-05	0	0	4.72965	66.2822	GABRB3;CHRNB2;GRIA1;GABRB2;GABRA1;GABRB1;CHRNA3;CHRNA2;GABRA4;GABRG1;GLRA1;GABRD;GRIA3;GRIA4
ligand-gated ion channel activity (GO:0015276)	16/69	9.32296e-07	8.25441e-05	0	0	4.15191	57.6518	GABRB3;CHRNB2;GABRB2;GABRA1;GABRB1;CHRNA3;CHRNA2;GRIK5;GABRA4;GRIK4;GRIK1;GRIK2;GABRG1;GLRA1;CNGA3;GABRD
sodium channel activity (GO:0005272)	12/41	1.51559e-06	0.000124603	0	0	5.24052	70.2214	HCN4;GRIK5;GRIK4;GRIK1;GRIK2;SCN3B;NALCN;SCN3A;SCN4B;HCN2;SCN1A;HCN1
anion:cation symporter activity (GO:0015296)	12/44	3.46359e-06	0.000265773	0	0	4.88321	61.3976	SLC13A1;SLC4A9;SLC10A2;SLC34A1;SLC1A2;SLC6A13;SLC4A10;SLC1A3;SLC4A1;SLC6A1;SLC17A1;SLC17A3
syntaxin binding (GO:0019905)	16/78	5.21596e-06	0.000375223	0	0	3.67284	44.6757	SYT5;SNAP25;UNC13C;SYT4;SYT3;UNC13A;DOC2A;SYT1;LRRK2;SYT16;CPLX2;SYT6;STXBP5L;RPH3A;SYT11;SYT10
sodium ion transmembrane transporter activity (GO:0015081)	15/72	8.36866e-06	0.000566608	0	0	3.73023	43.6102	SLC13A1;SLC24A2;SLC12A3;SLC34A1;SLC4A10;ATP1A3;SLC4A1;ATP1A2;SLC5A10;NALCN;SLC8A2;SLC8A3;SLC4A9;SLC17A1;SLC17A3
metal ion binding (GO:0046872)	48/443	8.79514e-06	0.0005624	0	0	1.94006	22.5848	SLC24A2;PNLIPRP2;BRSK2;DOC2A;AMY2A;PLA2G1B;NRXN1;CPNE6;CIB4;HPCA;MAST1;ITLN1;ADCY2;LRP2;RASGRP2;CDH9;CDH6;RPH3A;SCGN;CDH4;CDH20;SPOCK2;CDH22;SLIT1;SPOCK1;SNCB;RAG1;SYT5;SYT4;CASR;SYT3;KCNIP1;SYT1;KCNIP2;KCNIP4;CADPS;SYT16;MT3;SYT6;S100Z;SYT11;SYT10;CDH10;SPARCL1;PADI4;MASP1;ASTN2;CDH18
GABA receptor activity (GO:0016917)	8/21	9.77253e-06	0.00059201	0	0	6.82099	78.6865	GABRB3;GABBR2;GABRB2;GABRA1;GABRB1;GABRA4;GABRD;GABRG1
G-protein coupled peptide receptor activity (GO:0008528)	14/65	1.1102e-05	0.000638918	0	0	3.85648	43.9963	LHCGR;AVPR1B;GPR32;NPR3;GPR37L1;SORCS3;MCHR2;TSHR;MC2R;CYSLTR2;FSHR;GALR1;NPBWR2;PRLHR
inorganic anion exchanger activity (GO:0005452)	9/29	1.855e-05	0.00101672	0	0	5.55676	60.5411	SLC22A12;SLC22A13;SLC22A24;SLC22A17;SLC22A2;SLC4A10;SLC4A1;SLC22A8;SLC22A11
voltage-gated ion channel activity involved in regulation of postsynaptic membrane potential (GO:1905030)	8/23	2.13015e-05	0.00111445	0	0	6.22786	66.9915	HCN4;KCND2;SCN3B;SCN3A;SCN4B;HCN2;SCN1A;HCN1
voltage-gated sodium channel activity (GO:0005248)	8/23	2.13015e-05	0.001066	0	0	6.22786	66.9915	HCN4;SCN3B;SCN3A;SCN4B;HCN2;SCN1A;SCN2B;HCN1
monoamine transmembrane transporter activity (GO:0008504)	5/8	2.61736e-05	0.00125524	0	0	11.1907	118.07	SLC22A2;SLC18A1;SLC6A2;SLC6A3;SLC18A2
ligand-gated channel activity (GO:0022834)	9/32	4.4638e-05	0.00205513	0	0	5.03581	50.4433	CHRNB2;GABRB1;CHRNA3;CHRNA2;GRIK5;GRIK4;GRIK1;CNGA3;GRIK2
GABA-A receptor activity (GO:0004890)	7/19	4.62775e-05	0.00204867	0	0	6.59662	65.8399	GABRB3;GABRB2;GABRA1;GABRB1;GABRA4;GABRD;GABRG1
inorganic anion transmembrane transporter activity (GO:0015103)	11/49	6.4314e-05	0.00274168	0	0	4.01951	38.7953	SLC22A12;SLC22A13;SLC22A24;SLC12A5;SLC22A17;SLC22A2;SLC4A10;SLC4A1;SLC22A8;SLC26A4;SLC22A11
sodium-independent organic anion transmembrane transporter activity (GO:0015347)	9/34	7.54531e-05	0.00310166	0	0	4.73959	44.9881	SLC22A12;SLCO1C1;SLC22A13;SLC22A24;SLC22A17;SLC22A2;SLCO1A2;SLC22A8;SLC22A11
syntaxin-1 binding (GO:0017075)	6/15	9.68421e-05	0.00384363	0	0	7.16204	66.1947	SNAP25;UNC13C;UNC13A;SYT1;LRRK2;CPLX2
solute:sodium symporter activity (GO:0015370)	7/22	0.000135115	0.0051839	0	0	5.69708	50.7575	SLC32A1;SLC1A2;SLC5A12;SLC1A3;SLC5A10;SLC5A2;SLC28A1
chloride channel activity (GO:0005254)	12/62	0.000139949	0.00519617	0	0	3.4655	30.7537	GABRB3;GABRB2;GLRA1;GABRA1;GABRB1;TTYH1;GABRA4;CLCNKB;BSND;CLCNKA;SLC26A4;GABRG1
ion channel activity (GO:0005216)	15/94	0.00021313	0.00766601	0	0	2.8572	24.1536	CHRNB2;GABRB1;CHRNA3;CHRNA2;GRIK5;AQP6;GRIK4;GRIK1;GRIK2;NALCN;CNGA3;SCN3A;TRPM3;KCNK3;SCN1A
organic acid transmembrane transporter activity (GO:0005342)	6/17	0.000217413	0.0075831	0	0	6.31945	53.2964	SLC22A12;SLC22A24;SLC10A2;SLC5A12;SLC17A3;SLC22A11
G-protein coupled receptor activity (GO:0004930)	30/268	0.000232065	0.0078561	0	0	2.0043	16.773	TAS2R60;GPR45;GPR22;NPR3;PTH1R;RORB;RXFP2;MCHR2;GPRC6A;GRM5;CYSLTR2;GALR1;NPBWR2;PRLHR;NTSR2;GABBR2;CASR;LHCGR;AVPR1B;GPR32;GPR52;HTR1A;GPR37L1;OPRM1;GPR6;HTR5A;SSTR3;TSHR;FSHR;RGR
calcium-dependent phospholipid binding (GO:0005544)	10/48	0.000265408	0.00872812	0	0	3.73023	30.7156	RPH3A;SYT5;SYT4;SYT3;DOC2A;SYT1;SYT11;SYT10;SYT16;SYT6
secondary active transmembrane transporter activity (GO:0015291)	12/67	0.000300422	0.00960515	0	0	3.20688	26.0089	SLC22A12;SLCO1C1;SLC22A13;SLC22A24;SLC22A17;SLC22A2;SLCO1A2;SLC4A10;SLC5A12;SLC4A1;SLC22A8;SLC22A11
GABA-gated chloride ion channel activity (GO:0022851)	5/12	0.000306546	0.00953608	0	0	7.46046	60.3562	GABRB3;GABRA1;GABRB1;GABRA4;GABRG1
ligand-gated anion channel activity (GO:0099095)	6/18	0.000310767	0.00941297	0	0	5.96837	48.2033	GABRB3;GABRA1;GLRA1;GABRB1;GABRA4;GABRG1
organic anion transmembrane transporter activity (GO:0008514)	12/71	0.000522313	0.0154149	0	0	3.02621	22.8698	SLC22A12;SLCO1C1;SLC22A13;SLC22A24;SLC22A17;SLC22A2;SLCO1A2;SLC4A1;SLC22A8;SLC26A4;SLC17A3;SLC22A11
potassium channel regulator activity (GO:0015459)	9/44	0.000616614	0.0177431	0	0	3.66241	27.0698	DPP10;KCNV1;LRRC26;DPP6;KCNIP1;KCNIP2;KCNIP4;KCNAB1;LRRC55
intracellular cAMP activated cation channel activity (GO:0005222)	4/9	0.000972129	0.0272907	0	0	7.95782	55.1956	HCN4;CNGA3;HCN2;HCN1
excitatory extracellular ligand-gated ion channel activity (GO:0005231)	7/30	0.00108974	0.0298641	0	0	4.17786	28.5006	GRIA1;CHRNB2;CHRNA3;CHRNA2;GRIK2;GRIA3;GRIA4
chloride transmembrane transporter activity (GO:0015108)	10/57	0.00111128	0.0297462	0	0	3.14125	21.3675	GABRB2;GLRA1;GABRA1;SLC12A5;TTYH1;GABRA4;BSND;SLC4A1;SLC26A4;GABRG1
potassium ion transmembrane transporter activity (GO:0015079)	8/39	0.00120518	0.0315263	0	0	3.67284	24.6856	SLC12A3;SLC12A5;ABCC8;KCNA2;KCNK16;KCNK3;HCN1;KCNK4
neurexin family protein binding (GO:0042043)	4/10	0.00154877	0.0396142	0	0	7.16204	46.3405	NLGN3;NLGN1;CPE;CEL
sodium:phosphate symporter activity (GO:0005436)	4/10	0.00154877	0.038753	0	0	7.16204	46.3405	SLC34A1;SLC17A7;SLC17A1;SLC17A3
salt transmembrane transporter activity (GO:1901702)	4/10	0.00154877	0.0379285	0	0	7.16204	46.3405	SLC22A12;SLC22A24;SLC17A3;SLC22A11
urate transmembrane transporter activity (GO:0015143)	4/10	0.00154877	0.0371383	0	0	7.16204	46.3405	SLC22A12;SLC22A24;SLC17A3;SLC22A11
intracellular cyclic nucleotide activated cation channel activity (GO:0005221)	4/11	0.00232669	0.0546534	0	0	6.51095	39.4779	HCN4;CNGA3;HCN2;HCN1
dopamine transmembrane transporter activity (GO:0005329)	3/6	0.00305877	0.070413	0	0	8.95255	51.833	SLC22A2;SLC6A2;SLC6A3
neuropeptide hormone activity (GO:0005184)	6/27	0.00321885	0.0726451	0	0	3.97891	22.8339	ADCYAP1;NPPA;PPY;CCK;AGRP;PDYN
sodium:amino acid symporter activity (GO:0005283)	4/12	0.00333676	0.0738579	0	0	5.96837	34.0361	SLC1A2;SLC6A13;SLC1A3;SLC6A1
metalloendopeptidase inhibitor activity (GO:0008191)	4/12	0.00333676	0.0724643	0	0	5.96837	34.0361	SPOCK2;COL4A3;SPOCK1;TIMP4
anion channel activity (GO:0005253)	10/67	0.00385906	0.082255	0	0	2.6724	14.8514	GABRB2;GLRA1;GABRA1;TTYH1;GABRA4;AQP6;BSND;SLC26A4;SLC17A3;GABRG1
glutamate receptor binding (GO:0035254)	5/20	0.00412916	0.0864121	0	0	4.47628	24.5733	DLG2;CAMK2A;SHISA7;SHISA6;SHANK1
phosphate ion transmembrane transporter activity (GO:0015114)	4/13	0.00460853	0.0947218	0	0	5.50926	29.639	SLC34A1;SLC17A7;SLC17A1;SLC17A3
ionotropic glutamate receptor binding (GO:0035255)	4/13	0.00460853	0.09306	0	0	5.50926	29.639	DLG2;SHISA7;SHISA6;SHANK1
oxidoreductase activity, acting on paired donors, with incorporation or reduction of molecular oxygen, reduced iron-sulfur protein as one donor, and incorporation of one atom of oxygen (GO:0016713)	3/7	0.00513116	0.101827	0	0	7.67362	40.4586	CYP11A1;CYP11B2;CYP11B1
sodium-dependent phosphate transmembrane transporter activity (GO:0015321)	3/7	0.00513116	0.100101	0	0	7.67362	40.4586	SLC34A1;SLC17A7;SLC17A1
voltage-gated ion channel activity (GO:0005244)	5/21	0.0051738	0.0992508	0	0	4.26312	22.4417	GRIN3A;KCND2;GRIN2C;SLC17A3;HCN1
inward rectifier potassium channel activity (GO:0005242)	5/21	0.0051738	0.0976238	0	0	4.26312	22.4417	KCNJ4;KCNJ10;KCNJ9;ABCC8;KCNJ1
delayed rectifier potassium channel activity (GO:0005251)	6/30	0.00559788	0.103922	0	0	3.58102	18.5689	KCNG4;KCNC1;KCNB1;KCNA2;KCNQ2;KCNA4
acetylcholine receptor activity (GO:0015464)	5/23	0.00779895	0.142486	0	0	3.89241	18.8929	CHRNB2;CHRNA3;CHRNA2;CHRM1;CHRM4
sodium:bicarbonate symporter activity (GO:0008510)	3/8	0.00787085	0.141552	0	0	6.71441	32.5286	SLC4A9;SLC4A10;SLC4A1
inhibitory extracellular ligand-gated ion channel activity (GO:0005237)	4/15	0.00804616	0.142479	0	0	4.77469	23.0263	GABRA1;GLRA1;GABRA4;GABRG1
cation channel activity (GO:0005261)	16/147	0.00809845	0.141232	0	0	1.94885	9.38584	SLC24A2;CHRNA3;ABCC8;PDE2A;KCNA2;KCNK16;NALCN;CACNB4;TRPM8;CACNG2;SCN3A;TRPM3;KCNK3;SCN1A;KCNK4;HCN1
serine-type peptidase activity (GO:0008236)	21/221	0.0123423	0.212029	0	0	1.70139	7.47714	FCN2;PRSS1;CELA3B;CELA2A;CELA2B;KLK1;CTRB2;CTRB1;PRSS16;KLK3;CELA1;KLK15;KLK2;AZU1;CTRL;CNTN1;CTSG;PRTN3;MASP1;RHBDL3;ELANE
serine-type endopeptidase activity (GO:0004252)	19/197	0.014487	0.245214	0	0	1.72689	7.31251	FCN2;PRSS1;CELA3B;CELA2A;CELA2B;KLK1;CTRB2;CTRB1;KLK3;CELA1;KLK15;KLK2;AZU1;CNTN1;CTSG;PRTN3;MASP1;RHBDL3;ELANE
benzodiazepine receptor activity (GO:0008503)	3/10	0.015508	0.258691	0	0	5.37153	22.3799	GABRA1;GABRA4;GABRG1
protein-hormone receptor activity (GO:0016500)	3/10	0.015508	0.254996	0	0	5.37153	22.3799	LHCGR;FSHR;TSHR
G-protein activated inward rectifier potassium channel activity (GO:0015467)	3/10	0.015508	0.251404	0	0	5.37153	22.3799	KCNJ4;KCNJ10;KCNJ9
calcium channel activity (GO:0005262)	11/94	0.0155785	0.24904	0	0	2.09528	8.72026	SLC24A2;FAM155A;CACNG8;CACNB4;PDE2A;OPRM1;TRPM8;CACNG2;NALCN;CACNG3;TRPM3
ankyrin binding (GO:0030506)	4/18	0.0157868	0.248913	0	0	3.97891	16.5068	SPTBN4;KCNQ2;SLC4A1;NRCAM
voltage-gated anion channel activity (GO:0008308)	4/18	0.0157868	0.245549	0	0	3.97891	16.5068	CLCNKB;BSND;CLCNKA;SLC17A3
voltage-gated calcium channel activity (GO:0005245)	6/38	0.0178365	0.273731	0	0	2.82712	11.3834	CACNG8;CACNB4;OPRM1;CACNG2;NALCN;CACNG3
hormone activity (GO:0005179)	10/84	0.018413	0.278859	0	0	2.13156	8.51494	ADCYAP1;SST;NPPA;PPY;GCG;CCK;AGRP;CSHL1;PDYN;CHGB
nucleotide diphosphatase activity (GO:0004551)	3/11	0.020451	0.305702	0	0	4.88321	18.9943	NUDT11;NUDT10;ENPP3
amino acid binding (GO:0016597)	6/40	0.0225788	0.333182	0	0	2.68577	10.1811	GPRC6A;GLRA1;ALAS2;CASR;GRIN3A;PADI4
leak channel activity (GO:0022840)	4/20	0.0228821	0.333384	0	0	3.58102	13.5269	KCNK16;NALCN;KCNK3;KCNK4
calcium:cation antiporter activity (GO:0015368)	3/12	0.0261557	0.376316	0	0	4.47628	16.3101	SLC24A2;SLC8A3;SLC8A2
voltage-gated chloride channel activity (GO:0005247)	3/12	0.0261557	0.37167	0	0	4.47628	16.3101	CLCNKB;BSND;CLCNKA
bicarbonate transmembrane transporter activity (GO:0015106)	4/22	0.0316391	0.444105	0	0	3.25547	11.2423	SLC4A9;SLC4A10;SLC4A1;SLC26A4
glycine binding (GO:0016594)	3/13	0.0326199	0.452356	0	0	4.13195	14.143	GLRA1;ALAS2;GRIN3A
water transmembrane transporter activity (GO:0005372)	3/13	0.0326199	0.446971	0	0	4.13195	14.143	AQP6;AQP4;AQP2
dopamine neurotransmitter receptor activity (GO:0004952)	3/13	0.0326199	0.441712	0	0	4.13195	14.143	GPR52;DRD2;DRD3
acidic amino acid transmembrane transporter activity (GO:0015172)	3/13	0.0326199	0.436576	0	0	4.13195	14.143	SLC1A2;SLC1A3;SLC17A7
water channel activity (GO:0015250)	3/13	0.0326199	0.431558	0	0	4.13195	14.143	AQP6;AQP4;AQP2
amino acid transmembrane transporter activity (GO:0015171)	7/57	0.0386001	0.504871	0	0	2.19887	7.15623	SLC6A19;SLC36A2;SLC6A18;SLC32A1;SLC1A2;SLC1A3;SLC3A1
L-glutamate transmembrane transporter activity (GO:0005313)	3/14	0.0398336	0.515151	0	0	3.83681	12.3662	SLC1A2;SLC1A3;SLC17A7
beta-glucosidase activity (GO:0008422)	2/6	0.0402207	0.514378	0	0	5.96837	19.1786	KL;GBA3
leukotriene receptor activity (GO:0004974)	2/6	0.0402207	0.508725	0	0	5.96837	19.1786	CYSLTR2;MCHR2
G-protein coupled neurotransmitter receptor activity (GO:0099528)	2/6	0.0402207	0.503196	0	0	5.96837	19.1786	CHRM1;CHRM4
glucose:sodium symporter activity (GO:0005412)	2/6	0.0402207	0.497785	0	0	5.96837	19.1786	SLC5A10;SLC5A2
cysteinyl leukotriene receptor activity (GO:0001631)	2/6	0.0402207	0.49249	0	0	5.96837	19.1786	CYSLTR2;MCHR2
calcium:sodium antiporter activity (GO:0005432)	2/6	0.0402207	0.487305	0	0	5.96837	19.1786	SLC8A3;SLC8A2
G-protein coupled acetylcholine receptor activity (GO:0016907)	2/6	0.0402207	0.482229	0	0	5.96837	19.1786	CHRM1;CHRM4
hydrogen:amino acid symporter activity (GO:0005280)	2/6	0.0402207	0.477258	0	0	5.96837	19.1786	SLC36A2;SLC32A1
mechanically-gated ion channel activity (GO:0008381)	2/6	0.0402207	0.472388	0	0	5.96837	19.1786	FAM155A;KCNK4
carboxylic acid binding (GO:0031406)	5/35	0.0434654	0.50534	0	0	2.55787	8.02095	GPRC6A;BCAN;CASR;NCAN;HAPLN4
olfactory receptor activity (GO:0004984)	25/312	0.044863	0.516373	0	0	1.4347	4.45352	OR51F2;OR52H1;OR2G3;OR51D1;OR2T35;OR2T10;OR2W5;OR51S1;OR13D1;OR5B3;OR5B2;OR52B6;OR51G1;OR52I1;OR14C36;OR2T29;OR14I1;OR2T5;OR2T4;OR52R1;OR2L13;OR51T1;OR51A4;OR2B11;OR10A2
3',5'-cyclic-AMP phosphodiesterase activity (GO:0004115)	3/15	0.0477805	0.544508	0	0	3.58102	10.8904	PDE1A;PDE2A;PDE8B
myosin V binding (GO:0031489)	3/15	0.0477805	0.53917	0	0	3.58102	10.8904	RAB3B;RAB3C;RAB39B
acetylcholine-gated cation-selective channel activity (GO:0022848)	3/15	0.0477805	0.533935	0	0	3.58102	10.8904	CHRNB2;CHRNA3;CHRNA2
ammonium transmembrane transporter activity (GO:0008519)	4/25	0.0479902	0.531123	0	0	2.86482	8.69975	SLC22A2;SLC18A1;SLC6A3;SLC18A2
ATPase coupled ion transmembrane transporter activity (GO:0042625)	4/25	0.0479902	0.526064	0	0	2.86482	8.69975	ABCC4;ABCC8;ATP13A4;ATP2B3
neuropeptide receptor activity (GO:0008188)	5/36	0.048246	0.523878	0	0	2.48682	7.53865	CYSLTR2;GALR1;PRLHR;OPRM1;SORCS3
steroid hydroxylase activity (GO:0008395)	5/36	0.048246	0.518982	0	0	2.48682	7.53865	CYP11A1;CYP11B2;CYP21A2;CYP11B1;CYP46A1
high-affinity glutamate transmembrane transporter activity (GO:0005314)	2/7	0.0542565	0.578234	0	0	5.11574	14.9074	SLC1A2;SLC1A3
AT DNA binding (GO:0003680)	2/7	0.0542565	0.572929	0	0	5.11574	14.9074	HAND2;MAPT
opioid receptor activity (GO:0004985)	2/7	0.0542565	0.567721	0	0	5.11574	14.9074	NPBWR2;OPRM1
chloride ion binding (GO:0031404)	2/7	0.0542565	0.562606	0	0	5.11574	14.9074	AMY2A;NPR3
acetylcholine receptor binding (GO:0033130)	2/7	0.0542565	0.557583	0	0	5.11574	14.9074	RIC3;NRXN1
NMDA glutamate receptor activity (GO:0004972)	2/7	0.0542565	0.552648	0	0	5.11574	14.9074	GRIN3A;GRIN2C
potassium ion leak channel activity (GO:0022841)	3/16	0.0564388	0.569834	0	0	3.35721	9.65062	KCNK16;KCNK3;KCNK4
bile acid transmembrane transporter activity (GO:0015125)	3/16	0.0564388	0.564879	0	0	3.35721	9.65062	SLCO1C1;SLC10A2;SLCO1A2
amyloid-beta binding (GO:0001540)	6/50	0.0587232	0.582676	0	0	2.14861	6.09114	GRIA1;NLGN1;ATP1A3;IAPP;CRYAB;GRIA3
carboxylic ester hydrolase activity (GO:0052689)	10/104	0.0651736	0.641152	0	0	1.72164	4.7013	NLGN3;PNLIPRP2;FAM135B;CA1;NLGN1;PLA2G2E;PLA2G1B;CEL;PNLIP;RPE65
substrate-specific channel activity (GO:0022838)	4/28	0.0681958	0.665198	0	0	2.55787	6.86884	AQP6;AQP4;AQP2;KCNK3
calcium ion transmembrane transporter activity (GO:0015085)	8/78	0.0690868	0.668226	0	0	1.83642	4.90764	SLC24A2;CACNB4;PDE2A;ATP13A4;ATP2B3;TRPM8;CACNG2;TRPM3
glucosidase activity (GO:0015926)	2/8	0.0697184	0.668716	0	0	4.47628	11.9216	KL;GBA3
m7G(5')pppN diphosphatase activity (GO:0050072)	2/8	0.0697184	0.66319	0	0	4.47628	11.9216	NUDT11;NUDT10
activin receptor binding (GO:0070697)	2/8	0.0697184	0.657754	0	0	4.47628	11.9216	CFC1B;NODAL
carboxylic acid transmembrane transporter activity (GO:0046943)	7/65	0.0697303	0.652517	0	0	1.92824	5.13514	SLC6A19;SLC36A2;SLC6A18;SLC32A1;SLC1A2;SLC1A3;SLC3A1
metallocarboxypeptidase activity (GO:0004181)	4/29	0.0757649	0.703269	0	0	2.46967	6.37204	CPA2;CPA1;FOLH1;CPE
dicarboxylic acid transmembrane transporter activity (GO:0005310)	4/29	0.0757649	0.697643	0	0	2.46967	6.37204	SLC1A2;SLC1A3;SLC17A7;SLC26A4
hyaluronic acid binding (GO:0005540)	3/18	0.0757816	0.692259	0	0	2.98418	7.69889	BCAN;NCAN;HAPLN4
ion antiporter activity (GO:0099516)	3/18	0.0757816	0.686808	0	0	2.98418	7.69889	SLC4A1;SLC22A8;SLC26A4
neuropeptide binding (GO:0042923)	3/19	0.0864035	0.776957	0	0	2.82712	6.92285	NPBWR2;OPRM1;SSTR3
dopamine neurotransmitter receptor activity, coupled via Gi/Go (GO:0001591)	2/9	0.0864037	0.770935	0	0	3.97891	9.74326	DRD2;DRD3
potassium ion symporter activity (GO:0022820)	2/9	0.0864037	0.765005	0	0	3.97891	9.74326	SLC12A3;SLC12A5
potassium:chloride symporter activity (GO:0015379)	2/9	0.0864037	0.759165	0	0	3.97891	9.74326	SLC12A3;SLC12A5
neurotrophin binding (GO:0043121)	2/9	0.0864037	0.753414	0	0	3.97891	9.74326	NTRK2;NTRK3
cation:chloride symporter activity (GO:0015377)	2/9	0.0864037	0.747749	0	0	3.97891	9.74326	SLC12A3;SLC12A5
cation transmembrane transporter activity (GO:0008324)	9/98	0.0967518	0.831055	0	0	1.64435	3.84054	SLC22A13;SLC36A2;SLC22A2;ATP13A4;ATP2B3;NALCN;SCN3A;TRPM3;SCN1A
G-protein coupled amine receptor activity (GO:0008227)	6/57	0.0972803	0.829405	0	0	1.88475	4.39176	CHRM1;HRH3;CHRM4;HTR1A;DRD2;HTR5A
3',5'-cyclic-nucleotide phosphodiesterase activity (GO:0004114)	3/20	0.0976132	0.826123	0	0	2.68577	6.24909	PDE1A;PDE2A;PDE8B
ligand-gated calcium channel activity (GO:0099604)	3/20	0.0976132	0.820093	0	0	2.68577	6.24909	JPH4;JPH3;GRIN2C
hydrolase activity, acting on acid anhydrides, in phosphorus-containing anhydrides (GO:0016818)	2/10	0.104128	0.868485	0	0	3.58102	8.10076	NUDT11;NUDT10
cGMP binding (GO:0030553)	2/10	0.104128	0.862237	0	0	3.58102	8.10076	PDE2A;CNGA3
cyclic-nucleotide phosphodiesterase activity (GO:0004112)	2/10	0.104128	0.856078	0	0	3.58102	8.10076	PDE2A;PDE8B
co-SMAD binding (GO:0070410)	2/10	0.104128	0.850006	0	0	3.58102	8.10076	CITED1;FOXH1
anion:anion antiporter activity (GO:0015301)	3/21	0.109374	0.886545	0	0	2.55787	5.66053	SLC4A1;SLC22A8;SLC26A4
cyclic nucleotide binding (GO:0030551)	3/21	0.109374	0.880345	0	0	2.55787	5.66053	PDE2A;CNGA3;HCN1
AU-rich element binding (GO:0017091)	3/21	0.109374	0.874232	0	0	2.55787	5.66053	CPEB1;ELAVL4;ELAVL3
polypeptide N-acetylgalactosaminyltransferase activity (GO:0004653)	3/21	0.109374	0.868203	0	0	2.55787	5.66053	GALNT13;GALNTL5;GALNT9
ATPase activity, coupled to transmembrane movement of ions, phosphorylative mechanism (GO:0015662)	3/22	0.121648	0.959018	0	0	2.4416	5.14355	ABCC4;ATP13A4;ATP2B3
sodium:potassium-exchanging ATPase activity (GO:0005391)	2/11	0.122722	0.960908	0	0	3.25547	6.82943	ATP1A3;ATP1A2
potassium-transporting ATPase activity (GO:0008556)	2/11	0.122722	0.954416	0	0	3.25547	6.82943	ATP1A3;ATP1A2
intramolecular oxidoreductase activity, transposing C=C bonds (GO:0016863)	2/11	0.122722	0.94801	0	0	3.25547	6.82943	HSD3B2;HSD3B1
aryl sulfotransferase activity (GO:0004062)	2/11	0.122722	0.94169	0	0	3.25547	6.82943	SULT4A1;SULT1C4
galanin receptor activity (GO:0004966)	2/11	0.122722	0.935454	0	0	3.25547	6.82943	CYSLTR2;GALR1
neuropeptide receptor binding (GO:0071855)	2/11	0.122722	0.929299	0	0	3.25547	6.82943	NPPA;SHANK1
acylglycerol lipase activity (GO:0047372)	2/11	0.122722	0.923226	0	0	3.25547	6.82943	PNLIPRP2;CEL
3',5'-cyclic-GMP phosphodiesterase activity (GO:0047555)	2/11	0.122722	0.917231	0	0	3.25547	6.82943	PDE1A;PDE2A
PDZ domain binding (GO:0030165)	6/63	0.13876	1	0	0	1.70525	3.36787	SLC22A12;GRIA1;KCNJ4;GRID2;NLGN1;ATP2B3
ion transmembrane transporter activity (GO:0015075)	4/36	0.139341	1	0	0	1.98946	3.92088	SLC4A9;SLC4A10;SLC4A1;KCNK3
fibroblast growth factor receptor binding (GO:0005104)	2/12	0.142036	1	0	0	2.98418	5.82416	KL;FGF1
ATPase-coupled anion transmembrane transporter activity (GO:0043225)	2/12	0.142036	1	0	0	2.98418	5.82416	ABCC4;ABCC8
cAMP binding (GO:0030552)	2/12	0.142036	1	0	0	2.98418	5.82416	PDE2A;HCN1
potassium ion binding (GO:0030955)	2/12	0.142036	1	0	0	2.98418	5.82416	SLC24A2;ATP1A2
sodium ion binding (GO:0031402)	2/12	0.142036	1	0	0	2.98418	5.82416	SLC24A2;ATP1A2
symporter activity (GO:0015293)	2/12	0.142036	1	0	0	2.98418	5.82416	SLC12A3;SLC12A5
L-amino acid transmembrane transporter activity (GO:0015179)	5/50	0.145416	1	0	0	1.79051	3.45238	SLC36A2;SLC1A2;SLC1A3;SLC3A1;SLC17A7
peptidase activity, acting on L-amino acid peptides (GO:0070011)	14/186	0.158277	1	0	0	1.3477	2.48435	PSMB11;PRSS1;ENPEP;CELA2A;CTRB2;CTRB1;PRSS16;KLK3;KLK15;ADAM18;CTRL;PRTN3;CTSG;ELANE
miRNA binding (GO:0035198)	3/25	0.161161	1	0	0	2.14861	3.92198	TRIM71;LIN28A;POU5F1
organic acid:sodium symporter activity (GO:0005343)	2/13	0.16193	1	0	0	2.75463	5.01506	SLC10A2;SLC5A12
bitter taste receptor activity (GO:0033038)	3/26	0.175099	1	0	0	2.06597	3.59976	TAS2R60;TAS2R43;TAS2R13
triglyceride lipase activity (GO:0004806)	3/26	0.175099	1	0	0	2.06597	3.59976	PNLIPRP2;CEL;PNLIP
outward rectifier potassium channel activity (GO:0015271)	2/14	0.182279	1	0	0	2.55787	4.35405	KCND2;KCNIP2
5'-nucleotidase activity (GO:0008253)	2/14	0.182279	1	0	0	2.55787	4.35405	NT5C1A;ACPP
calcium-transporting ATPase activity (GO:0005388)	2/14	0.182279	1	0	0	2.55787	4.35405	ATP13A4;ATP2B3
sulfotransferase activity (GO:0008146)	4/40	0.182699	1	0	0	1.79051	3.04371	GAL3ST1;GAL3ST3;SULT4A1;SULT1C4
carboxypeptidase activity (GO:0004180)	4/40	0.182699	1	0	0	1.79051	3.04371	CPA2;CPA1;FOLH1;CPE
RNA polymerase II transcription corepressor activity (GO:0001106)	3/27	0.189356	1	0	0	1.98946	3.3107	SOX3;TCERG1L;ELANE
metalloexopeptidase activity (GO:0008235)	5/55	0.191996	1	0	0	1.62774	2.68622	CPA2;CPA1;ENPEP;FOLH1;CPE
intracellular ligand-gated ion channel activity (GO:0005217)	2/15	0.202971	1	0	0	2.38735	3.80708	JPH4;JPH3
transmembrane receptor protein tyrosine phosphatase activity (GO:0005001)	2/15	0.202971	1	0	0	2.38735	3.80708	PTPRN2;PTPRZ1
transmembrane receptor protein phosphatase activity (GO:0019198)	2/15	0.202971	1	0	0	2.38735	3.80708	PTPRN2;PTPRZ1
RNA polymerase II core promoter sequence-specific DNA binding (GO:0000979)	3/28	0.203896	1	0	0	1.9184	3.05054	SOX3;SOX8;GATA1
oxidoreductase activity, acting on paired donors, with incorporation or reduction of molecular oxygen, NAD(P)H as one donor, and incorporation of one atom of oxygen (GO:0016709)	4/42	0.205853	1	0	0	1.70525	2.69531	CYP11A1;CYP11B2;CYP11B1;CYP46A1
phosphatidylinositol bisphosphate binding (GO:1902936)	7/88	0.220518	1	0	0	1.42427	2.15317	RPH3A;SYT1;FRMPD4;CLVS2;MAPT;RAG2;KCNJ1
G-protein coupled chemoattractant receptor activity (GO:0001637)	2/16	0.223904	1	0	0	2.23814	3.34946	CX3CR1;CCR9
alkali metal ion binding (GO:0031420)	2/16	0.223904	1	0	0	2.23814	3.34946	SLC24A2;ATP1A2
nucleotidase activity (GO:0008252)	2/16	0.223904	1	0	0	2.23814	3.34946	NT5C1A;ACPP
lipase activity (GO:0016298)	4/44	0.229794	1	0	0	1.62774	2.3937	PNLIPRP2;LIPI;CEL;PNLIP
cytokine receptor activity (GO:0004896)	6/74	0.231569	1	0	0	1.45177	2.12376	CX3CR1;CNTFR;FLT3;CCR9;CNTN1;GFRA2
RNA polymerase II regulatory region DNA binding (GO:0001012)	14/202	0.239665	1	0	0	1.24095	1.77271	CDX4;AIRE;HNF1B;RORB;GATA1;PHOX2B;SCRT1;PHF21B;PHOX2A;NR5A1;HAND2;TBX20;NANOG;PURG
transforming growth factor beta receptor binding (GO:0005160)	4/45	0.242015	1	0	0	1.59156	2.25804	MSTN;GDF3;GDF6;NODAL
kinase inhibitor activity (GO:0019210)	5/60	0.243012	1	0	0	1.49209	2.11078	LRRTM4;LRTM2;LRRC4C;NYX;MAPK8IP1
Notch binding (GO:0005112)	2/17	0.244987	1	0	0	2.10648	2.96287	GALNTL5;DLL3
phosphatidylinositol-4,5-bisphosphate binding (GO:0005546)	5/61	0.253627	1	0	0	1.46763	2.01343	RPH3A;SYT1;FRMPD4;RAG2;KCNJ1
exopeptidase activity (GO:0008238)	4/46	0.254378	1	0	0	1.55697	2.13138	CPA2;ENPEP;FOLH1;CPE
taste receptor activity (GO:0008527)	3/32	0.264152	1	0	0	1.6786	2.23461	TAS2R60;TAS2R43;TAS2R13
serotonin receptor activity (GO:0099589)	3/32	0.264152	1	0	0	1.6786	2.23461	CHRNA3;HTR1A;HTR5A
transmembrane receptor protein tyrosine kinase activity (GO:0004714)	5/62	0.264354	1	0	0	1.44396	1.92114	EPHA5;NTRK2;FLT3;NTRK3;INSRR
monovalent inorganic cation transmembrane transporter activity (GO:0015077)	2/18	0.266138	1	0	0	1.98946	2.63352	SLC12A3;SLC36A2
calcium-activated potassium channel activity (GO:0015269)	2/18	0.266138	1	0	0	1.98946	2.63352	KCNN1;KCNN2
myosin binding (GO:0017022)	4/47	0.266866	1	0	0	1.52384	2.013	RAB3B;RAB3C;MOBP;RAB39B
protein tyrosine phosphatase activity (GO:0004725)	5/63	0.275181	1	0	0	1.42104	1.8336	PTPRN2;PTPRZ1;DUSP15;DUSP26;PTPN5
transmembrane receptor protein kinase activity (GO:0019199)	5/63	0.275181	1	0	0	1.42104	1.8336	EPHA5;NTRK2;FLT3;NTRK3;INSRR
MAP kinase kinase kinase activity (GO:0004709)	6/79	0.278971	1	0	0	1.35988	1.73609	EPHA5;NTRK2;MAP3K15;FLT3;NTRK3;INSRR
monocarboxylic acid transmembrane transporter activity (GO:0008028)	3/33	0.279572	1	0	0	1.62774	2.07454	SLCO1C1;SLCO1A2;SLC5A12
transition metal ion transmembrane transporter activity (GO:0046915)	3/33	0.279572	1	0	0	1.62774	2.07454	TTYH1;SLC30A2;SLC39A12
transcriptional repressor activity, RNA polymerase II transcription regulatory region sequence-specific binding (GO:0001227)	11/160	0.282224	1	0	0	1.23098	1.55725	SCRT2;MYT1L;ZBTB16;ZNF536;INSM1;HOXB13;GATA1;SCRT1;POU5F1;HES5;PURG
intracellular chloride channel activity (GO:0061778)	2/19	0.287283	1	0	0	1.88475	2.35082	TTYH1;ANO7
intracellular calcium activated chloride channel activity (GO:0005229)	2/19	0.287283	1	0	0	1.88475	2.35082	TTYH1;ANO7
spectrin binding (GO:0030507)	2/19	0.287283	1	0	0	1.88475	2.35082	SPTBN4;ANK2
bile acid:sodium symporter activity (GO:0008508)	1/6	0.291684	1	0	0	2.98418	3.67677	SLC10A2
purine nucleobase transmembrane transporter activity (GO:0005345)	1/6	0.291684	1	0	0	2.98418	3.67677	SLC28A1
clathrin light chain binding (GO:0032051)	1/6	0.291684	1	0	0	2.98418	3.67677	CALY
beta-galactosidase activity (GO:0004565)	1/6	0.291684	1	0	0	2.98418	3.67677	GBA3
pancreatic polypeptide receptor activity (GO:0001602)	1/6	0.291684	1	0	0	2.98418	3.67677	NPY6R
primary amine oxidase activity (GO:0008131)	1/6	0.291684	1	0	0	2.98418	3.67677	VCAM1
vasopressin receptor activity (GO:0005000)	1/6	0.291684	1	0	0	2.98418	3.67677	AVPR1B
cation:amino acid symporter activity (GO:0005416)	1/6	0.291684	1	0	0	2.98418	3.67677	SLC36A2
acyl-CoA oxidase activity (GO:0003997)	1/6	0.291684	1	0	0	2.98418	3.67677	ACADL
solute:proton antiporter activity (GO:0015299)	1/6	0.291684	1	0	0	2.98418	3.67677	SLC47A2
G-quadruplex RNA binding (GO:0002151)	1/6	0.291684	1	0	0	2.98418	3.67677	LIN28A
olfactory receptor binding (GO:0031849)	1/6	0.291684	1	0	0	2.98418	3.67677	RTP2
arylesterase activity (GO:0004064)	1/6	0.291684	1	0	0	2.98418	3.67677	CA1
cuprous ion binding (GO:1903136)	1/6	0.291684	1	0	0	2.98418	3.67677	SNCB
arginine binding (GO:0034618)	1/6	0.291684	1	0	0	2.98418	3.67677	PADI4
sphingolipid transporter activity (GO:0046624)	1/6	0.291684	1	0	0	2.98418	3.67677	SPNS3
LBD domain binding (GO:0050693)	1/6	0.291684	1	0	0	2.98418	3.67677	CITED1
very long-chain fatty acid-CoA ligase activity (GO:0031957)	1/6	0.291684	1	0	0	2.98418	3.67677	ACSBG1
acetylgalactosaminyltransferase activity (GO:0008376)	4/49	0.292148	1	0	0	1.46164	1.79854	GALNT13;B3GALT2;GALNTL5;GALNT9
glucuronosyltransferase activity (GO:0015020)	3/34	0.295071	1	0	0	1.57986	1.92829	B3GAT2;B3GAT1;UGT2A3
mitogen-activated protein kinase kinase binding (GO:0031434)	5/66	0.308154	1	0	0	1.35645	1.59675	EPHA5;NTRK2;FLT3;NTRK3;INSRR
aldo-keto reductase (NADP) activity (GO:0004033)	2/20	0.308357	1	0	0	1.79051	2.10653	MIOX;KCNAB1
organic cation transmembrane transporter activity (GO:0015101)	2/20	0.308357	1	0	0	1.79051	2.10653	SLC22A13;SLC22A2
protein phosphatase 2A binding (GO:0051721)	2/20	0.308357	1	0	0	1.79051	2.10653	GRIN3A;MAPT
glucose transmembrane transporter activity (GO:0005355)	2/20	0.308357	1	0	0	1.79051	2.10653	SLC5A10;SLC5A2
steroid dehydrogenase activity, acting on the CH-OH group of donors, NAD or NADP as acceptor (GO:0033764)	2/21	0.329303	1	0	0	1.70525	1.89415	HSD3B2;HSD3B1
chemokine receptor activity (GO:0004950)	2/21	0.329303	1	0	0	1.70525	1.89415	CX3CR1;CCR9
phosphatidylinositol-3,5-bisphosphate binding (GO:0080025)	2/21	0.329303	1	0	0	1.70525	1.89415	CLVS2;RAG2
protein kinase inhibitor activity (GO:0004860)	5/68	0.330438	1	0	0	1.31655	1.45787	LRRTM4;LRTM2;LRRC4C;NYX;MAPK8IP1
calcium-dependent phospholipase A2 activity (GO:0047498)	1/7	0.331255	1	0	0	2.55787	2.82611	PLA2G1B
quaternary ammonium group transmembrane transporter activity (GO:0015651)	1/7	0.331255	1	0	0	2.55787	2.82611	SLC22A2
superoxide-generating NADPH oxidase activity (GO:0016175)	1/7	0.331255	1	0	0	2.55787	2.82611	PAX2
aldehyde-lyase activity (GO:0016832)	1/7	0.331255	1	0	0	2.55787	2.82611	ALDOC
choline transmembrane transporter activity (GO:0015220)	1/7	0.331255	1	0	0	2.55787	2.82611	SLC22A2
inositol-1,3,4,5-tetrakisphosphate 5-phosphatase activity (GO:0052659)	1/7	0.331255	1	0	0	2.55787	2.82611	INPP5J
protein-glutamine gamma-glutamyltransferase activity (GO:0003810)	1/7	0.331255	1	0	0	2.55787	2.82611	TGM4
iron ion transmembrane transporter activity (GO:0005381)	1/7	0.331255	1	0	0	2.55787	2.82611	TTYH1
alanine transmembrane transporter activity (GO:0022858)	1/7	0.331255	1	0	0	2.55787	2.82611	SLC36A2
serotonin-gated cation-selective channel activity (GO:0022850)	1/7	0.331255	1	0	0	2.55787	2.82611	CHRNA3
L-proline transmembrane transporter activity (GO:0015193)	1/7	0.331255	1	0	0	2.55787	2.82611	SLC36A2
glycine transmembrane transporter activity (GO:0015187)	1/7	0.331255	1	0	0	2.55787	2.82611	SLC36A2
vascular endothelial growth factor-activated receptor activity (GO:0005021)	1/7	0.331255	1	0	0	2.55787	2.82611	FLT3
L-alanine transmembrane transporter activity (GO:0015180)	1/7	0.331255	1	0	0	2.55787	2.82611	SLC36A2
intracellular cGMP activated cation channel activity (GO:0005223)	1/7	0.331255	1	0	0	2.55787	2.82611	CNGA3
neuropeptide Y receptor activity (GO:0004983)	1/7	0.331255	1	0	0	2.55787	2.82611	NPY6R
cardiolipin binding (GO:1901612)	1/7	0.331255	1	0	0	2.55787	2.82611	RPE65
monocarboxylic acid binding (GO:0033293)	2/22	0.350068	1	0	0	1.62774	1.70852	PLA2G1B;LCN12
zinc ion transmembrane transporter activity (GO:0005385)	2/22	0.350068	1	0	0	1.62774	1.70852	SLC30A2;SLC39A12
G-protein coupled nucleotide receptor activity (GO:0001608)	1/8	0.368618	1	0	0	2.23814	2.23365	P2RY12
bile acid binding (GO:0032052)	1/8	0.368618	1	0	0	2.23814	2.23365	PLA2G1B
rRNA methyltransferase activity (GO:0008649)	1/8	0.368618	1	0	0	2.23814	2.23365	FBLL1
growth hormone receptor binding (GO:0005131)	1/8	0.368618	1	0	0	2.23814	2.23365	CSHL1
phospholipase inhibitor activity (GO:0004859)	1/8	0.368618	1	0	0	2.23814	2.23365	SNCB
sequence-specific mRNA binding (GO:1990825)	1/8	0.368618	1	0	0	2.23814	2.23365	LIN28A
calcium-dependent protein kinase activity (GO:0010857)	1/8	0.368618	1	0	0	2.23814	2.23365	CAMK2A
G-protein coupled purinergic nucleotide receptor activity (GO:0045028)	1/8	0.368618	1	0	0	2.23814	2.23365	P2RY12
phosphatidylinositol-4,5-bisphosphate 5-phosphatase activity (GO:0004439)	1/8	0.368618	1	0	0	2.23814	2.23365	INPP5J
phosphatidylinositol-4,5-bisphosphate phosphatase activity (GO:0106019)	1/8	0.368618	1	0	0	2.23814	2.23365	INPP5J
calcium-release channel activity (GO:0015278)	2/23	0.370609	1	0	0	1.55697	1.54546	JPH4;JPH3
calcium activated cation channel activity (GO:0005227)	2/23	0.370609	1	0	0	1.55697	1.54546	KCNN1;KCNN2
divalent inorganic cation transmembrane transporter activity (GO:0072509)	3/39	0.37278	1	0	0	1.37732	1.35909	SLC30A2;ATP2B3;SLC39A12
heme binding (GO:0020037)	5/73	0.386605	1	0	0	1.22638	1.16549	CYP21A2;CYP11A1;CYP11B2;CYP11B1;CYP46A1
protein kinase regulator activity (GO:0019887)	7/108	0.398897	1	0	0	1.16052	1.06657	CNKSR2;LRRTM4;LRTM2;LRRC4C;NYX;MT3;MAPK8IP1
hormone receptor binding (GO:0051427)	3/41	0.40351	1	0	0	1.31013	1.18901	ADCYAP1;NPPA;CSHL1
serine-type exopeptidase activity (GO:0070008)	1/9	0.403894	1	0	0	1.98946	1.80364	CPE
GABA receptor binding (GO:0050811)	1/9	0.403894	1	0	0	1.98946	1.80364	JAKMIP1
transcription factor activity, RNA polymerase II core promoter sequence-specific binding involved in preinitiation complex assembly (GO:0001075)	1/9	0.403894	1	0	0	1.98946	1.80364	DACH2
phosphate ion binding (GO:0042301)	1/9	0.403894	1	0	0	1.98946	1.80364	RPH3A
nucleoside-triphosphate diphosphatase activity (GO:0047429)	1/9	0.403894	1	0	0	1.98946	1.80364	ENPP3
dipeptidyl-peptidase activity (GO:0008239)	1/9	0.403894	1	0	0	1.98946	1.80364	PRSS16
galactosidase activity (GO:0015925)	1/9	0.403894	1	0	0	1.98946	1.80364	GBA3
sterol esterase activity (GO:0004771)	1/9	0.403894	1	0	0	1.98946	1.80364	CEL
serine-type carboxypeptidase activity (GO:0004185)	1/9	0.403894	1	0	0	1.98946	1.80364	CPE
inositol tetrakisphosphate phosphatase activity (GO:0052743)	1/9	0.403894	1	0	0	1.98946	1.80364	INPP5J
protein-cysteine S-palmitoyltransferase activity (GO:0019706)	2/25	0.41086	1	0	0	1.43241	1.27413	ZDHHC22;ZDHHC15
protein-cysteine S-acyltransferase activity (GO:0019707)	2/25	0.41086	1	0	0	1.43241	1.27413	ZDHHC22;ZDHHC15
cysteine-type endopeptidase inhibitor activity involved in apoptotic process (GO:0043027)	2/25	0.41086	1	0	0	1.43241	1.27413	BIRC8;MT3
G-protein coupled serotonin receptor activity (GO:0004993)	2/25	0.41086	1	0	0	1.43241	1.27413	HTR1A;HTR5A
phosphatidylinositol phospholipase C activity (GO:0004435)	2/25	0.41086	1	0	0	1.43241	1.27413	CASR;CHRM1
neutral amino acid transmembrane transporter activity (GO:0015175)	2/25	0.41086	1	0	0	1.43241	1.27413	SLC6A19;SLC36A2
copper ion binding (GO:0005507)	3/42	0.418714	1	0	0	1.27894	1.1134	DBH;SNCB;MT3
pyrophosphatase activity (GO:0016462)	3/42	0.418714	1	0	0	1.27894	1.1134	NUDT11;NUDT10;ENPP3
ion gated channel activity (GO:0022839)	2/26	0.430507	1	0	0	1.37732	1.16079	TTYH1;ANO7
metal ion transmembrane transporter activity (GO:0046873)	2/26	0.430507	1	0	0	1.37732	1.16079	SLC12A3;ATP2B3
phosphatidylglycerol binding (GO:1901611)	1/10	0.437202	1	0	0	1.79051	1.4814	RPE65
tau-protein kinase activity (GO:0050321)	1/10	0.437202	1	0	0	1.79051	1.4814	BRSK2
NADPH binding (GO:0070402)	1/10	0.437202	1	0	0	1.79051	1.4814	KCNAB1
adenylate cyclase binding (GO:0008179)	1/10	0.437202	1	0	0	1.79051	1.4814	ADCY2
eukaryotic initiation factor 4E binding (GO:0008190)	1/10	0.437202	1	0	0	1.79051	1.4814	OTX2
volume-sensitive anion channel activity (GO:0005225)	1/10	0.437202	1	0	0	1.79051	1.4814	TTYH1
long-chain fatty acid-CoA ligase activity (GO:0004467)	1/10	0.437202	1	0	0	1.79051	1.4814	ACSBG1
dipeptidase activity (GO:0016805)	1/10	0.437202	1	0	0	1.79051	1.4814	FOLH1
oxidoreductase activity, oxidizing metal ions, NAD or NADP as acceptor (GO:0016723)	1/10	0.437202	1	0	0	1.79051	1.4814	STEAP2
diacylglycerol kinase activity (GO:0004143)	1/10	0.437202	1	0	0	1.79051	1.4814	DGKB
hydrolase activity, acting on carbon-nitrogen (but not peptide) bonds, in linear amidines (GO:0016813)	1/10	0.437202	1	0	0	1.79051	1.4814	PADI4
inositol trisphosphate phosphatase activity (GO:0046030)	1/10	0.437202	1	0	0	1.79051	1.4814	INPP5J
sequence-specific double-stranded DNA binding (GO:1990837)	7/113	0.445048	1	0	0	1.10917	0.89795	NR5A1;HAND2;RORB;MAPT;GATA1;POU5F1;PURG
filamin binding (GO:0031005)	1/11	0.46865	1	0	0	1.62774	1.23366	DPYSL4
inositol 1,4,5 trisphosphate binding (GO:0070679)	1/11	0.46865	1	0	0	1.62774	1.23366	RPH3A
peptide hormone receptor binding (GO:0051428)	1/11	0.46865	1	0	0	1.62774	1.23366	ADCYAP1
lipase inhibitor activity (GO:0055102)	1/11	0.46865	1	0	0	1.62774	1.23366	SNCB
mRNA 3'-UTR AU-rich region binding (GO:0035925)	1/11	0.46865	1	0	0	1.62774	1.23366	CPEB1
dopamine binding (GO:0035240)	1/11	0.46865	1	0	0	1.62774	1.23366	DRD2
dynactin binding (GO:0034452)	1/11	0.46865	1	0	0	1.62774	1.23366	MAPT
calcium-dependent protein serine/threonine kinase activity (GO:0009931)	1/11	0.46865	1	0	0	1.62774	1.23366	CAMK2A
nitric-oxide synthase binding (GO:0050998)	1/11	0.46865	1	0	0	1.62774	1.23366	DNM3
complement receptor activity (GO:0004875)	1/11	0.46865	1	0	0	1.62774	1.23366	GPR32
calmodulin-dependent protein kinase activity (GO:0004683)	2/28	0.468714	1	0	0	1.27894	0.969129	CAMKV;CAMK2A
phospholipase C activity (GO:0004629)	2/28	0.468714	1	0	0	1.27894	0.969129	CASR;CHRM1
transcriptional repressor activity, RNA polymerase II core promoter proximal region sequence-specific binding (GO:0001078)	6/98	0.469005	1	0	0	1.09623	0.830003	SCRT2;MYT1L;ZNF536;INSM1;GATA1;HES5
ATPase binding (GO:0051117)	4/64	0.483031	1	0	0	1.11907	0.814318	BRSK2;ANK2;ATP6V0A4;ATP6V1G3
kinesin binding (GO:0019894)	2/29	0.487235	1	0	0	1.23483	0.887856	NEFH;MAPK8IP1
palmitoyltransferase activity (GO:0016409)	2/29	0.487235	1	0	0	1.23483	0.887856	ZDHHC22;ZDHHC15
arylsulfatase activity (GO:0004065)	1/12	0.498342	1	0	0	1.49209	1.0392	ARSF
oxalate transmembrane transporter activity (GO:0019531)	1/12	0.498342	1	0	0	1.49209	1.0392	SLC26A4
voltage-gated potassium channel activity involved in cardiac muscle cell action potential repolarization (GO:0086008)	1/12	0.498342	1	0	0	1.49209	1.0392	KCNIP2
protein tyrosine kinase activator activity (GO:0030296)	1/12	0.498342	1	0	0	1.49209	1.0392	GRM5
C2H2 zinc finger domain binding (GO:0070742)	1/12	0.498342	1	0	0	1.49209	1.0392	GATA1
UDP-galactose:beta-N-acetylglucosamine beta-1,3-galactosyltransferase activity (GO:0008499)	1/12	0.498342	1	0	0	1.49209	1.0392	B3GALT2
basic amino acid transmembrane transporter activity (GO:0015174)	1/12	0.498342	1	0	0	1.49209	1.0392	SLC3A1
oxidoreductase activity, acting on NAD(P)H, oxygen as acceptor (GO:0050664)	1/12	0.498342	1	0	0	1.49209	1.0392	PAX2
sulfate transmembrane transporter activity (GO:0015116)	1/12	0.498342	1	0	0	1.49209	1.0392	SLC26A4
phosphatidylinositol binding (GO:0035091)	6/101	0.498423	1	0	0	1.06367	0.74064	RPH3A;TUB;SYT1;MAPT;RAG2;RUNDC3A
ubiquitin conjugating enzyme binding (GO:0031624)	2/30	0.505347	1	0	0	1.19367	0.814694	RNF180;LONRF2
WW domain binding (GO:0050699)	2/30	0.505347	1	0	0	1.19367	0.814694	TCEAL5;TCEAL2
cation-transporting ATPase activity (GO:0019829)	2/30	0.505347	1	0	0	1.19367	0.814694	ATP13A4;ATP2B3
phosphotyrosine residue binding (GO:0001784)	2/30	0.505347	1	0	0	1.19367	0.814694	STAP1;PTPN5
RNA polymerase II activating transcription factor binding (GO:0001102)	3/48	0.506667	1	0	0	1.11907	0.760856	BEX1;TBX20;DUSP26
transcriptional repressor activity, RNA polymerase II transcription factor binding (GO:0001191)	3/48	0.506667	1	0	0	1.11907	0.760856	SOX3;TCERG1L;ELANE
endopeptidase activity (GO:0004175)	20/355	0.517057	1	0	0	1.00874	0.665367	FCN2;PSMB11;PRSS1;CELA3B;CELA2A;CELA2B;KLK1;CTRB2;CTRB1;KLK3;CELA1;KLK15;KLK2;AZU1;CNTN1;CTSG;PRTN3;MASP1;RHBDL3;ELANE
RNA polymerase II transcription cofactor activity (GO:0001104)	5/85	0.518322	1	0	0	1.05324	0.692147	SOX3;CITED1;TCERG1L;TBX20;ELANE
phospholipase A2 activity (GO:0004623)	2/31	0.523037	1	0	0	1.15517	0.748668	PLA2G2E;PLA2G1B
pre-mRNA binding (GO:0036002)	2/31	0.523037	1	0	0	1.15517	0.748668	CELF3;CELF4
Hsp90 protein binding (GO:0051879)	2/31	0.523037	1	0	0	1.15517	0.748668	PACRG;MAPT
insulin-like growth factor I binding (GO:0031994)	1/13	0.526376	1	0	0	1.37732	0.883877	INSRR
ammonium ion binding (GO:0070405)	1/13	0.526376	1	0	0	1.37732	0.883877	DRD2
phosphatidylinositol phosphate 5-phosphatase activity (GO:0034595)	1/13	0.526376	1	0	0	1.37732	0.883877	INPP5J
low-density lipoprotein receptor activity (GO:0005041)	1/13	0.526376	1	0	0	1.37732	0.883877	LRP2
guanylate kinase activity (GO:0004385)	1/13	0.526376	1	0	0	1.37732	0.883877	DLG2
G-protein coupled photoreceptor activity (GO:0008020)	1/13	0.526376	1	0	0	1.37732	0.883877	RGR
carbonate dehydratase activity (GO:0004089)	1/13	0.526376	1	0	0	1.37732	0.883877	CA1
high voltage-gated calcium channel activity (GO:0008331)	1/13	0.526376	1	0	0	1.37732	0.883877	CACNB4
microtubule binding (GO:0008017)	11/196	0.537536	1	0	0	1.00488	0.623788	DNM3;MAP2;KIF5C;LRRK2;MAP1A;KIF5A;DCX;MAP6;MAPT;FSD1;NEFH
ATP-dependent microtubule motor activity, plus-end-directed (GO:0008574)	2/32	0.540296	1	0	0	1.11907	0.688942	KIF5C;KIF5A
activating transcription factor binding (GO:0033613)	4/69	0.542685	1	0	0	1.03798	0.634439	BEX1;HAND2;TBX20;DUSP26
insulin-like growth factor binding (GO:0005520)	1/14	0.552845	1	0	0	1.27894	0.757996	INSRR
MAP kinase activity (GO:0004707)	1/14	0.552845	1	0	0	1.27894	0.757996	MAPK10
lipoprotein transporter activity (GO:0042954)	1/14	0.552845	1	0	0	1.27894	0.757996	LRP2
beta-1,3-galactosyltransferase activity (GO:0048531)	1/14	0.552845	1	0	0	1.27894	0.757996	B3GALT2
acid-amino acid ligase activity (GO:0016881)	1/14	0.552845	1	0	0	1.27894	0.757996	CARNS1
retinoic acid binding (GO:0001972)	1/14	0.552845	1	0	0	1.27894	0.757996	LCN12
1-phosphatidylinositol binding (GO:0005545)	1/14	0.552845	1	0	0	1.27894	0.757996	SYT1
transaminase activity (GO:0008483)	1/14	0.552845	1	0	0	1.27894	0.757996	AGXT2
growth factor activity (GO:0008083)	4/70	0.554189	1	0	0	1.02315	0.603913	NRG3;CSPG5;CSHL1;FGF1
phospholipase activity (GO:0004620)	4/70	0.554189	1	0	0	1.02315	0.603913	PNLIPRP2;PLA2G2E;LIPI;PLA2G1B
hydrolase activity, hydrolyzing O-glycosyl compounds (GO:0004553)	2/33	0.557117	1	0	0	1.08516	0.634796	HPSE2;GBA3
SH3/SH2 adaptor activity (GO:0005070)	3/52	0.561283	1	0	0	1.03299	0.596581	STAP1;CLNK;ARHGAP6
cysteine-type endopeptidase inhibitor activity (GO:0004869)	3/52	0.561283	1	0	0	1.03299	0.596581	BIRC8;SPOCK1;MT3
transcription regulatory region sequence-specific DNA binding (GO:0000976)	16/293	0.57369	1	0	0	0.977753	0.543304	CDX4;AIRE;HNF1B;RORB;GATA1;PAX2;POU5F1;PHOX2B;SCRT1;PHF21B;PHOX2A;NR5A1;HAND2;TBX20;NANOG;PURG
acyl-CoA dehydrogenase activity (GO:0003995)	1/15	0.577836	1	0	0	1.19367	0.654688	ACADL
lipoprotein particle receptor activity (GO:0030228)	1/15	0.577836	1	0	0	1.19367	0.654688	LRP2
oxidoreductase activity, acting on the CH-NH2 group of donors, oxygen as acceptor (GO:0016641)	1/15	0.577836	1	0	0	1.19367	0.654688	VCAM1
purinergic nucleotide receptor activity (GO:0001614)	1/15	0.577836	1	0	0	1.19367	0.654688	P2RY12
protein tyrosine/serine/threonine phosphatase activity (GO:0008138)	2/35	0.589426	1	0	0	1.02315	0.540842	DUSP15;DUSP26
aminopeptidase activity (GO:0004177)	2/35	0.589426	1	0	0	1.02315	0.540842	ENPEP;PRSS16
E-box binding (GO:0070888)	2/35	0.589426	1	0	0	1.02315	0.540842	NEUROD2;HAND2
protein phosphorylated amino acid binding (GO:0045309)	2/35	0.589426	1	0	0	1.02315	0.540842	STAP1;PTPN5
RNA polymerase II regulatory region sequence-specific DNA binding (GO:0000977)	25/461	0.590323	1	0	0	0.970993	0.511796	AIRE;FOXI1;RORB;GATA1;PHF21B;SOX3;TBX20;SOX8;OTX2;PURG;CDX4;ZBTB16;HNF1B;ETV1;SCRT1;PHOX2B;PHOX2A;NPAS4;NR5A1;RFX8;RFX4;HAND2;ZNF536;NANOG;INSM1
endopeptidase inhibitor activity (GO:0004866)	6/112	0.600471	1	0	0	0.959202	0.489233	SERPINB10;SPINK2;SPOCK2;COL4A3;SPOCK1;TIMP4
sulfuric ester hydrolase activity (GO:0008484)	1/16	0.601432	1	0	0	1.11907	0.568982	ARSF
transferase activity, transferring amino-acyl groups (GO:0016755)	1/16	0.601432	1	0	0	1.11907	0.568982	TGM4
nucleotidyltransferase activity (GO:0016779)	1/16	0.601432	1	0	0	1.11907	0.568982	DNTT
potassium ion antiporter activity (GO:0022821)	1/16	0.601432	1	0	0	1.11907	0.568982	SLC24A2
peptidoglycan binding (GO:0042834)	1/16	0.601432	1	0	0	1.11907	0.568982	REG3G
transmembrane receptor protein serine/threonine kinase binding (GO:0070696)	1/16	0.601432	1	0	0	1.11907	0.568982	CFC1B
cysteine-type endopeptidase activator activity involved in apoptotic process (GO:0008656)	1/16	0.601432	1	0	0	1.11907	0.568982	NLRP12
adrenergic receptor activity (GO:0004935)	1/16	0.601432	1	0	0	1.11907	0.568982	DRD2
protein homodimerization activity (GO:0042803)	36/665	0.602411	1	0	0	0.969299	0.491256	CITED1;FLT3;LRRK2;NPR3;CAMK2A;SLC4A1;PTH1R;CDH9;CDH6;TRIM9;CDH4;TMEM27;CDH20;CDH22;KCNN2;FSD1;RAG1;CUBN;NTRK2;CASR;ZBTB16;DEFA4;PDE2A;SYT6;DMRTC1;S100Z;SYT11;HAND2;CDH10;PADI4;MAPT;MASP1;ACPP;CRYAB;DSCAML1;CDH18
ubiquitin-like protein conjugating enzyme binding (GO:0044390)	2/36	0.604911	1	0	0	0.994728	0.500024	RNF180;LONRF2
integrin binding (GO:0005178)	5/95	0.618092	1	0	0	0.942374	0.453393	ESM1;VCAM1;COL4A3;ADAM22;FGF1
guanyl ribonucleotide binding (GO:0032561)	9/171	0.620625	1	0	0	0.942374	0.449539	RAB3B;GNAO1;RIT2;LRRK2;PDE2A;DIRAS2;SCG5;CNGA3;RND2
proton-transporting ATPase activity, rotational mechanism (GO:0046961)	1/17	0.62371	1	0	0	1.05324	0.497204	ATP6V0A4
ephrin receptor activity (GO:0005003)	1/17	0.62371	1	0	0	1.05324	0.497204	EPHA5
DNA binding, bending (GO:0008301)	1/17	0.62371	1	0	0	1.05324	0.497204	FOXI1
G-protein beta/gamma-subunit complex binding (GO:0031683)	1/17	0.62371	1	0	0	1.05324	0.497204	GNAO1
metalloaminopeptidase activity (GO:0070006)	1/17	0.62371	1	0	0	1.05324	0.497204	ENPEP
transmembrane-ephrin receptor activity (GO:0005005)	1/17	0.62371	1	0	0	1.05324	0.497204	EPHA5
serine-type endopeptidase inhibitor activity (GO:0004867)	3/57	0.624127	1	0	0	0.942374	0.444236	SERPINB10;SPINK2;SPOCK1
ATPase activity, coupled to movement of substances (GO:0043492)	3/57	0.624127	1	0	0	0.942374	0.444236	ABCC4;ATP8B4;ABCC8
G-protein coupled receptor binding (GO:0001664)	7/134	0.626187	1	0	0	0.935341	0.437839	GNAO1;RTP2;PACRG;NPPA;PPY;GCG;PDYN
Ran GTPase binding (GO:0008536)	1/18	0.644743	1	0	0	0.994728	0.436589	RANBP3L
fatty acid ligase activity (GO:0015645)	1/18	0.644743	1	0	0	0.994728	0.436589	ACSBG1
chemokine binding (GO:0019956)	1/18	0.644743	1	0	0	0.994728	0.436589	CX3CR1
semaphorin receptor binding (GO:0030215)	1/18	0.644743	1	0	0	0.994728	0.436589	RIT2
peptidase activator activity involved in apoptotic process (GO:0016505)	1/18	0.644743	1	0	0	0.994728	0.436589	NLRP12
signal sequence binding (GO:0005048)	2/40	0.6624	1	0	0	0.895255	0.368743	KCNIP2;CABP1
RNA polymerase II transcription coactivator activity (GO:0001105)	2/40	0.6624	1	0	0	0.895255	0.368743	CITED1;TBX20
RNA methyltransferase activity (GO:0008173)	1/19	0.664602	1	0	0	0.942374	0.385023	FBLL1
RNA polymerase binding (GO:0070063)	1/19	0.664602	1	0	0	0.942374	0.385023	TCERG1L
ephrin receptor binding (GO:0046875)	1/19	0.664602	1	0	0	0.942374	0.385023	ANKS1B
neuropilin binding (GO:0038191)	1/19	0.664602	1	0	0	0.942374	0.385023	SEMA5B
dynein complex binding (GO:0070840)	1/19	0.664602	1	0	0	0.942374	0.385023	NEFH
R-SMAD binding (GO:0070412)	1/19	0.664602	1	0	0	0.942374	0.385023	FOXH1
insulin receptor binding (GO:0005158)	1/19	0.664602	1	0	0	0.942374	0.385023	INSL3
RNA polymerase II transcription factor activity, sequence-specific transcription regulatory region DNA binding (GO:0001133)	1/19	0.664602	1	0	0	0.942374	0.385023	RORB
tubulin binding (GO:0015631)	13/256	0.677821	1	0	0	0.909244	0.35358	PACRG;LRRK2;STMN4;DNM3;MAP2;KIF5C;MAP1A;KIF5A;DCX;MAP6;MAPT;FSD1;NEFH
RNA polymerase II transcription factor binding (GO:0001085)	6/122	0.682629	1	0	0	0.880579	0.336208	GFI1B;BEX1;TCERG1L;TBX20;DUSP26;GATA1
ubiquitin conjugating enzyme activity (GO:0061631)	1/20	0.683352	1	0	0	0.895255	0.340864	UBE2QL1
low-density lipoprotein particle receptor binding (GO:0050750)	1/20	0.683352	1	0	0	0.895255	0.340864	SYT1
phospholipid-translocating ATPase activity (GO:0004012)	1/20	0.683352	1	0	0	0.895255	0.340864	ATP8B4
hydrolase activity, acting on acid anhydrides, catalyzing transmembrane movement of substances (GO:0016820)	2/43	0.70095	1	0	0	0.832795	0.295908	ABCC4;ABCC8
N-methyltransferase activity (GO:0008170)	1/21	0.701054	1	0	0	0.852624	0.302826	PNMT
transcription factor activity, RNA polymerase II core promoter sequence-specific (GO:0000983)	1/21	0.701054	1	0	0	0.852624	0.302826	DACH2
solute:proton symporter activity (GO:0015295)	1/21	0.701054	1	0	0	0.852624	0.302826	SLC36A2
hydrogen-exporting ATPase activity (GO:0036442)	1/21	0.701054	1	0	0	0.852624	0.302826	ATP6V0A4
ubiquitin-like protein conjugating enzyme activity (GO:0061650)	1/21	0.701054	1	0	0	0.852624	0.302826	UBE2QL1
mRNA 3'-UTR binding (GO:0003730)	3/64	0.70123	1	0	0	0.839302	0.297884	CPEB1;CSDC2;ELAVL4
GTPase activity (GO:0003924)	11/223	0.706711	1	0	0	0.883211	0.306592	RAB3B;GNAO1;DNM3;RAB3C;GNG3;RIT2;LRRK2;RAB39B;GNG8;RND2;SEPT14
transcription factor activity, RNA polymerase II core promoter proximal region sequence-specific binding (GO:0000982)	14/281	0.708182	1	0	0	0.892069	0.307812	CDX4;MYT1L;FOXI1;ETV1;GATA1;PHOX2B;NPAS4;SCRT2;RFX4;HAND2;ZNF536;OTX2;INSM1;HES5
transcription factor activity, RNA polymerase II distal enhancer sequence-specific binding (GO:0003705)	3/65	0.711198	1	0	0	0.826389	0.281637	NR5A1;ZBTB16;FOXH1
1-phosphatidylinositol-3-kinase activity (GO:0016303)	2/44	0.712961	1	0	0	0.813868	0.275354	KL;FGF1
cholesterol binding (GO:0015485)	2/44	0.712961	1	0	0	0.813868	0.275354	PMP2;SYP
actinin binding (GO:0042805)	1/22	0.717768	1	0	0	0.813868	0.269886	KCNN2
bHLH transcription factor binding (GO:0043425)	1/22	0.717768	1	0	0	0.813868	0.269886	FOXH1
N-acetyltransferase activity (GO:0008080)	1/22	0.717768	1	0	0	0.813868	0.269886	NAT8
core promoter proximal region DNA binding (GO:0001159)	1/22	0.717768	1	0	0	0.813868	0.269886	PAX2
nucleotide kinase activity (GO:0019201)	1/23	0.733548	1	0	0	0.778483	0.241223	DLG2
lipoprotein particle binding (GO:0071813)	1/23	0.733548	1	0	0	0.778483	0.241223	MAPT
fibroblast growth factor binding (GO:0017134)	1/23	0.733548	1	0	0	0.778483	0.241223	KL
single-stranded RNA binding (GO:0003727)	2/46	0.73577	1	0	0	0.778483	0.238868	L1TD1;ADARB2
ATPase activity, coupled to transmembrane movement of substances (GO:0042626)	2/46	0.73577	1	0	0	0.778483	0.238868	ABCC4;ABCC8
P-P-bond-hydrolysis-driven transmembrane transporter activity (GO:0015405)	2/46	0.73577	1	0	0	0.778483	0.238868	ABCC4;ABCC8
RNA helicase activity (GO:0003724)	3/68	0.739562	1	0	0	0.789931	0.23832	HFM1;DDX4;DDX25
ATP-dependent RNA helicase activity (GO:0004004)	3/68	0.739562	1	0	0	0.789931	0.23832	HFM1;DDX4;DDX25
RNA-dependent ATPase activity (GO:0008186)	3/69	0.74851	1	0	0	0.778483	0.225503	HFM1;DDX4;DDX25
S-adenosylmethionine-dependent methyltransferase activity (GO:0008757)	2/48	0.757014	1	0	0	0.746046	0.207679	PNMT;FBLL1
retinoid binding (GO:0005501)	1/25	0.762512	1	0	0	0.716204	0.194189	LCN12
UDP-galactosyltransferase activity (GO:0035250)	1/25	0.762512	1	0	0	0.716204	0.194189	B3GALT2
mannosyltransferase activity (GO:0000030)	1/25	0.762512	1	0	0	0.716204	0.194189	DPY19L2
kinase activator activity (GO:0019209)	1/25	0.762512	1	0	0	0.716204	0.194189	MT3
phosphatidylinositol-3,4-bisphosphate binding (GO:0043325)	1/25	0.762512	1	0	0	0.716204	0.194189	RAG2
ATP-dependent microtubule motor activity (GO:1990939)	2/49	0.767072	1	0	0	0.730821	0.193795	KIF5C;KIF5A
protein tyrosine kinase binding (GO:1990782)	2/49	0.767072	1	0	0	0.730821	0.193795	GRM5;NRG3
sterol binding (GO:0032934)	2/49	0.767072	1	0	0	0.730821	0.193795	PMP2;SYP
transcriptional activator activity, RNA polymerase II core promoter proximal region sequence-specific binding (GO:0001077)	8/176	0.772901	1	0	0	0.813868	0.209656	NPAS4;CDX4;RFX4;HAND2;FOXI1;OTX2;ETV1;PHOX2B
lipoprotein particle receptor binding (GO:0070325)	1/26	0.775793	1	0	0	0.688658	0.17483	SYT1
ATPase activity, coupled to transmembrane movement of ions, rotational mechanism (GO:0044769)	1/26	0.775793	1	0	0	0.688658	0.17483	ATP6V0A4
phosphoprotein phosphatase activity (GO:0004721)	6/137	0.783538	1	0	0	0.784165	0.191286	PTPRZ1;PPP2R2B;DUSP15;DUSP26;PPM1E;PTPN5
transcriptional activator activity, RNA polymerase II transcription factor binding (GO:0001190)	2/51	0.786104	1	0	0	0.702161	0.168986	CITED1;TBX20
acetylglucosaminyltransferase activity (GO:0008375)	2/51	0.786104	1	0	0	0.702161	0.168986	MGAT4C;B3GALT2
carboxy-lyase activity (GO:0016831)	1/27	0.788331	1	0	0	0.663152	0.157722	GAD2
enhancer binding (GO:0035326)	1/27	0.788331	1	0	0	0.663152	0.157722	FOXH1
calcium channel regulator activity (GO:0005246)	1/27	0.788331	1	0	0	0.663152	0.157722	NRXN1
alpha-tubulin binding (GO:0043014)	1/27	0.788331	1	0	0	0.663152	0.157722	PACRG
core promoter sequence-specific DNA binding (GO:0001046)	3/74	0.789603	1	0	0	0.725883	0.171471	SOX3;SOX8;GATA1
phosphatidylinositol kinase activity (GO:0052742)	2/52	0.795097	1	0	0	0.688658	0.157903	KL;FGF1
hydrogen ion transmembrane transporter activity (GO:0015078)	2/52	0.795097	1	0	0	0.688658	0.157903	SLC36A2;ATP6V0A4
purine ribonucleoside binding (GO:0032550)	7/160	0.796234	1	0	0	0.783348	0.178496	RAB3B;GNAO1;RIT2;LRRK2;DIRAS2;SCG5;RND2
beta-tubulin binding (GO:0048487)	1/28	0.800168	1	0	0	0.639468	0.142559	PACRG
Hsp70 protein binding (GO:0030544)	1/28	0.800168	1	0	0	0.639468	0.142559	PACRG
RNA polymerase II distal enhancer sequence-specific DNA binding (GO:0000980)	2/53	0.803753	1	0	0	0.675664	0.147608	NR5A1;ZBTB16
transcriptional activator activity, RNA polymerase II transcription regulatory region sequence-specific binding (GO:0001228)	13/285	0.810808	1	0	0	0.816724	0.171287	CDX4;EGR4;AIRE;FOXI1;ETV1;GATA1;PHOX2B;NPAS4;RFX4;HAND2;NANOG;OTX2;VENTX
nuclear localization sequence binding (GO:0008139)	1/29	0.811345	1	0	0	0.617417	0.129079	CABP1
RNA polymerase II repressing transcription factor binding (GO:0001103)	1/29	0.811345	1	0	0	0.617417	0.129079	TCERG1L
iron ion binding (GO:0005506)	2/55	0.820096	1	0	0	0.651095	0.129134	MIOX;SCD5
alpha-actinin binding (GO:0051393)	1/30	0.821896	1	0	0	0.596837	0.117064	KCNN2
SH3 domain binding (GO:0017124)	2/56	0.827801	1	0	0	0.639468	0.120848	MAPT;SHANK1
protein kinase activator activity (GO:0030295)	2/56	0.827801	1	0	0	0.639468	0.120848	GRM5;MT3
glutathione transferase activity (GO:0004364)	1/31	0.831858	1	0	0	0.577584	0.106329	GDAP1L1
NADP binding (GO:0050661)	1/31	0.831858	1	0	0	0.577584	0.106329	KCNAB1
phosphoric ester hydrolase activity (GO:0042578)	2/57	0.835207	1	0	0	0.628249	0.113132	DUSP15;ACPP
GTP binding (GO:0005525)	6/148	0.8406	1	0	0	0.725883	0.126042	GNAO1;RIT2;LRRK2;DIRAS2;SCG5;RND2
protein tyrosine kinase activity (GO:0004713)	6/148	0.8406	1	0	0	0.725883	0.126042	EPHA5;NTRK2;FLT3;NTRK3;INSRR;FGF1
oxidoreductase activity, acting on paired donors, with incorporation or reduction of molecular oxygen, 2-oxoglutarate as one donor, and incorporation of one atom each of oxygen into both donors (GO:0016706)	1/32	0.841263	1	0	0	0.559534	0.0967159	BBOX1
phosphatidylinositol phosphate binding (GO:1901981)	3/82	0.843633	1	0	0	0.655065	0.111385	RPH3A;MAPT;RAG2
transcription regulatory region DNA binding (GO:0044212)	17/375	0.843996	1	0	0	0.811698	0.13767	CITED1;AIRE;FOXH1;FOXI1;RORB;GATA1;ST18;PAX2;POU5F1;NR5A1;NEUROD2;SALL3;HAND2;ZNF536;NANOG;INSM1;PURG
phosphatidylinositol-3,4,5-trisphosphate binding (GO:0005547)	1/33	0.850143	1	0	0	0.542579	0.0880882	RAG2
GTPase regulator activity (GO:0030695)	12/276	0.850461	1	0	0	0.778483	0.126096	RGS4;RIMS1;RANBP3L;LRRK2;ELMOD1;AGAP2;RGS8;ARHGAP6;ARHGAP36;RUNDC3A;STXBP5L;RGS7
nuclease activity (GO:0004518)	2/60	0.855727	1	0	0	0.596837	0.0929894	RNASE2;RAG1
phosphoric diester hydrolase activity (GO:0008081)	1/34	0.858526	1	0	0	0.526621	0.0803298	PDE2A
ion channel inhibitor activity (GO:0008200)	1/34	0.858526	1	0	0	0.526621	0.0803298	KCNV1
microtubule motor activity (GO:0003777)	2/61	0.862031	1	0	0	0.587053	0.0871561	KIF5C;KIF5A
ATP-dependent helicase activity (GO:0008026)	3/86	0.865831	1	0	0	0.624597	0.0899832	HFM1;DDX4;DDX25
protein serine/threonine phosphatase activity (GO:0004722)	2/62	0.868082	1	0	0	0.577584	0.0817105	PPP2R2B;PPM1E
zinc ion binding (GO:0008270)	13/303	0.870146	1	0	0	0.768206	0.106853	CPA2;ENPEP;AIRE;BBOX1;MYT1;MT3;RPH3A;RNF112;GLRA1;DPF3;RAG2;INSL3;RAG1
manganese ion binding (GO:0030145)	1/36	0.873913	1	0	0	0.497364	0.0670319	ADCY2
UDP-glycosyltransferase activity (GO:0008194)	2/64	0.879457	1	0	0	0.559534	0.0718724	B3GALT2;UGT2A3
oxidoreductase activity, acting on the CH-OH group of donors, NAD or NADP as acceptor (GO:0016616)	3/89	0.880609	1	0	0	0.603543	0.076735	ABCC4;MIOX;KCNAB1
peptidase inhibitor activity (GO:0030414)	1/37	0.880968	1	0	0	0.483922	0.0613295	SPINK2
endopeptidase regulator activity (GO:0061135)	1/37	0.880968	1	0	0	0.483922	0.0613295	SPINK2
enhancer sequence-specific DNA binding (GO:0001158)	2/65	0.884799	1	0	0	0.550926	0.0674307	NR5A1;ZBTB16
regulatory region DNA binding (GO:0000975)	9/225	0.887011	1	0	0	0.716204	0.0858717	CITED1;AIRE;SALL3;HAND2;FOXH1;FOXI1;ZNF536;NANOG;PAX2
ligand-dependent nuclear receptor transcription coactivator activity (GO:0030374)	2/66	0.88992	1	0	0	0.542579	0.0632774	ZCCHC12;RORB
cytokine receptor binding (GO:0005126)	5/138	0.890097	1	0	0	0.648736	0.075529	MSTN;GDF3;CSHL1;GDF6;NODAL
ATPase regulator activity (GO:0060590)	1/39	0.893916	1	0	0	0.459105	0.0514858	BRSK2
ribosome binding (GO:0043022)	1/39	0.893916	1	0	0	0.459105	0.0514858	CPEB1
sequence-specific DNA binding (GO:0043565)	17/395	0.894494	1	0	0	0.770599	0.0859199	GSX1;EGR4;FOXH1;FOXI1;HOXB13;GATA1;POU5F1;SCRT1;POU3F3;NR5A1;SALL3;ZSCAN10;ZNF536;MAPT;VENTX;PURG;RAG1
GTPase activator activity (GO:0005096)	10/250	0.897013	1	0	0	0.716204	0.0778408	RGS4;RANBP3L;LRRK2;ELMOD1;AGAP2;RGS8;ARHGAP6;ARHGAP36;STXBP5L;RGS7
growth factor receptor binding (GO:0070851)	3/93	0.898054	1	0	0	0.577584	0.0621048	KL;ESM1;FGF1
receptor tyrosine kinase binding (GO:0030971)	1/40	0.899852	1	0	0	0.447628	0.0472359	NRG3
phosphatidylinositol-4,5-bisphosphate 3-kinase activity (GO:0046934)	2/69	0.904043	1	0	0	0.518988	0.0523547	KL;FGF1
transition metal ion binding (GO:0046914)	17/400	0.904815	1	0	0	0.760967	0.0761158	CPA2;ENPEP;AIRE;SCD5;BBOX1;ADCY2;DBH;MYT1;MT3;RPH3A;RNF112;GLRA1;DPF3;INSL3;RAG2;SNCB;RAG1
protease binding (GO:0002020)	4/119	0.905025	1	0	0	0.601852	0.0600606	CNTN1;INSL3;ELANE;TIMP4
protein kinase C binding (GO:0005080)	1/41	0.905456	1	0	0	0.43671	0.0433724	AVPR1B
phosphotransferase activity, phosphate group as acceptor (GO:0016776)	1/42	0.910747	1	0	0	0.426312	0.0398558	DLG2
core promoter proximal region sequence-specific DNA binding (GO:0000987)	11/279	0.914965	1	0	0	0.705936	0.0627362	NPAS4;RFX8;CDX4;RFX4;FOXI1;ZNF536;OTX2;ETV1;INSM1;PAX2;PHOX2B
androgen receptor binding (GO:0050681)	1/43	0.915742	1	0	0	0.416398	0.0366514	FOXH1
phosphatidylinositol bisphosphate kinase activity (GO:0052813)	2/72	0.916458	1	0	0	0.497364	0.0433895	KL;FGF1
core promoter binding (GO:0001047)	3/98	0.916615	1	0	0	0.548115	0.0477231	INSM1;GATA1;ST18
endonuclease activity (GO:0004519)	2/74	0.923879	1	0	0	0.483922	0.0383143	RNASE2;RAG1
transferase activity, transferring hexosyl groups (GO:0016758)	3/101	0.926218	1	0	0	0.531835	0.0407628	DPY19L2;B3GALT2;UGT2A3
RNA polymerase II core promoter proximal region sequence-specific DNA binding (GO:0000978)	10/263	0.926594	1	0	0	0.680802	0.0519042	NPAS4;RFX8;CDX4;RFX4;FOXI1;ZNF536;OTX2;ETV1;INSM1;PHOX2B
hydro-lyase activity (GO:0016836)	1/46	0.929113	1	0	0	0.389241	0.0286187	CA1
hydrolase activity, acting on carbon-nitrogen (but not peptide) bonds, in linear amides (GO:0016811)	2/76	0.930674	1	0	0	0.471187	0.0338528	KLK3;ASPA
magnesium ion binding (GO:0000287)	4/128	0.931846	1	0	0	0.559534	0.0394965	BRSK2;CIB4;MAST1;ADCY2
phosphatidylinositol 3-kinase activity (GO:0035004)	2/77	0.933853	1	0	0	0.465068	0.0318274	KL;FGF1
steroid hormone receptor binding (GO:0035258)	2/77	0.933853	1	0	0	0.465068	0.0318274	FOXH1;LRP2
protein phosphatase regulator activity (GO:0019888)	1/48	0.936828	1	0	0	0.373023	0.024342	PPP2R2B
phosphatase activity (GO:0016791)	3/105	0.937445	1	0	0	0.511574	0.0330463	DUSP15;DUSP26;ACPP
flavin adenine dinucleotide binding (GO:0050660)	1/49	0.940364	1	0	0	0.36541	0.0224684	ACADL
histone methyltransferase activity (GO:0042054)	1/49	0.940364	1	0	0	0.36541	0.0224684	FBLL1
phospholipid transporter activity (GO:0005548)	1/49	0.940364	1	0	0	0.36541	0.0224684	ATP8B4
cytokine activity (GO:0005125)	5/156	0.940435	1	0	0	0.573882	0.0352438	MSTN;GDF3;GDF6;SCG2;NODAL
ribonuclease activity (GO:0004540)	1/50	0.943703	1	0	0	0.358102	0.0207498	RNASE2
protein transporter activity (GO:0008565)	2/81	0.945238	1	0	0	0.442101	0.0248984	MLC1;LRP2
immunoglobulin receptor binding (GO:0034987)	2/82	0.947778	1	0	0	0.43671	0.0234228	IGLL1;TARM1
GDP binding (GO:0019003)	1/52	0.94983	1	0	0	0.344329	0.0177232	RAB3B
actin binding (GO:0003779)	9/255	0.950747	1	0	0	0.631945	0.0319182	SPTA1;SPTBN4;PACRG;MOBP;LRRK2;MAP1A;HPCA;FMN2;MAPT
methylation-dependent protein binding (GO:0140034)	1/53	0.95264	1	0	0	0.337832	0.0163911	RAG2
collagen binding (GO:0005518)	1/53	0.95264	1	0	0	0.337832	0.0163911	SPARCL1
protein kinase binding (GO:0019901)	20/496	0.953388	1	0	0	0.72198	0.0344628	EPHA5;NTRK2;AVPR1B;FLT3;NTRK3;INSRR;CADPS;ANK2;GDF3;RND2;PRAM1;SNAP91;SYN1;STX1B;GRM5;SV2A;DCX;STAP1;MAPT;NEFH
repressing transcription factor binding (GO:0070491)	1/54	0.955292	1	0	0	0.331576	0.0151658	TCERG1L
motor activity (GO:0003774)	2/86	0.956858	1	0	0	0.416398	0.0183631	KIF5C;KIF5A
methylated histone binding (GO:0035064)	1/56	0.960159	1	0	0	0.319734	0.0129993	RAG2
nuclear hormone receptor binding (GO:0035257)	1/57	0.96239	1	0	0	0.314125	0.0120421	LRP2
transferase activity, transferring acyl groups other than amino-acyl groups (GO:0016747)	1/57	0.96239	1	0	0	0.314125	0.0120421	ZDHHC15
nucleoside-triphosphatase activity (GO:0017111)	16/425	0.966853	1	0	0	0.674074	0.0227219	RAB3B;RAB3C;DDX4;LRRK2;RAB39B;ATP1A2;RND2;SEPT14;GNAO1;DNM3;GNG3;RIT2;KIF5C;CARNS1;KIF5A;GNG8
Rho guanyl-nucleotide exchange factor activity (GO:0005089)	1/60	0.968362	1	0	0	0.298418	0.0095939	MCF2
double-stranded RNA binding (GO:0003725)	1/60	0.968362	1	0	0	0.298418	0.0095939	ADARB2
protein phosphatase binding (GO:0019903)	2/93	0.96923	1	0	0	0.385056	0.0120343	GRIN3A;MAPT
transcription corepressor activity (GO:0003714)	6/204	0.974133	1	0	0	0.526621	0.0138016	SOX3;NEUROD2;TCERG1L;FEV;NANOG;ELANE
small GTPase binding (GO:0031267)	1/64	0.974878	1	0	0	0.279767	0.00711824	AGAP2
adenyl ribonucleotide binding (GO:0032559)	9/280	0.97698	1	0	0	0.575521	0.0134033	BRSK2;DDX25;PDE2A;MAST1;ATP1A3;ATP1A2;SYN2;SYN1;HCN1
ubiquitin-protein transferase activity (GO:0004842)	15/418	0.977462	1	0	0	0.642528	0.0146467	TRIM71;BIRC8;RNF180;KLHL32;UBE2QL1;FBXL16;KLHL4;ASB18;MARCH4;KBTBD11;TRIM9;PDZD4;KLHDC8A;LONRF2;RAG1
double-stranded DNA binding (GO:0003690)	2/100	0.978146	1	0	0	0.358102	0.00791285	MAPT;PURG
Ras GTPase binding (GO:0017016)	5/185	0.979547	1	0	0	0.483922	0.0100005	RIMS1;RANBP3L;MOBP;LRRK2;STXBP5L
Rab GTPase binding (GO:0017137)	3/131	0.979567	1	0	0	0.410041	0.00846508	RIMS1;MOBP;STXBP5L
translation factor activity, RNA binding (GO:0008135)	1/68	0.980052	1	0	0	0.26331	0.00530561	CPEB1
metallopeptidase activity (GO:0008237)	2/103	0.981148	1	0	0	0.347672	0.00661676	ADAM18;ENPEP
Rho GTPase binding (GO:0017048)	1/73	0.985049	1	0	0	0.245275	0.00369481	LRRK2
GTPase binding (GO:0051020)	1/77	0.988129	1	0	0	0.232534	0.00277681	AGAP2
thiol-dependent ubiquitin-specific protease activity (GO:0004843)	1/77	0.988129	1	0	0	0.232534	0.00277681	OTUD6A
kinase binding (GO:0019900)	14/419	0.988273	1	0	0	0.598261	0.00705751	CADPS;ANK2;GDF3;RND2;PRAM1;SNAP91;SYN1;STX1B;DLG2;SV2A;DCX;STAP1;MAPT;NEFH
purine ribonucleoside triphosphate binding (GO:0035639)	13/397	0.98866	1	0	0	0.586313	0.00668704	BRSK2;DDX25;LRRK2;DIRAS2;MAST1;ATP1A3;ATP1A2;RND2;SYN2;SYN1;GNAO1;RIT2;SCG5
ATP binding (GO:0005524)	7/256	0.990144	1	0	0	0.489593	0.00484942	BRSK2;DDX25;MAST1;ATP1A3;ATP1A2;SYN2;SYN1
ATPase activity (GO:0016887)	5/204	0.990289	1	0	0	0.438851	0.00428235	DDX4;KIF5C;CARNS1;KIF5A;ATP1A2
mRNA binding (GO:0003729)	4/180	0.991653	1	0	0	0.397891	0.00333525	CPEB1;LIN28A;CSDC2;ELAVL4
histone deacetylase binding (GO:0042826)	1/86	0.992937	1	0	0	0.208199	0.00147563	INSM1
transcription coactivator activity (GO:0003713)	8/292	0.993254	1	0	0	0.490551	0.00332033	NR5A1;ZCCHC12;CITED1;ACTL6B;HAND2;TBX20;RORB;UTF1
single-stranded DNA binding (GO:0003697)	1/88	0.993707	1	0	0	0.203467	0.00128441	MAPT
thiol-dependent ubiquitinyl hydrolase activity (GO:0036459)	1/93	0.995285	1	0	0	0.192528	0.000910011	OTUD6A
phosphatase binding (GO:0019902)	1/103	0.997352	1	0	0	0.173836	0.000460885	SPTBN4
ubiquitin-like protein ligase activity (GO:0061659)	3/187	0.998481	1	0	0	0.287248	0.00043654	PDZD4;RNF180;LONRF2
ubiquitin protein ligase activity (GO:0061630)	3/193	0.998863	1	0	0	0.278318	0.000316723	PDZD4;RNF180;LONRF2
cadherin binding (GO:0045296)	7/314	0.998929	1	0	0	0.399158	0.00042771	CDH6;CDH4;CDH20;CDH10;CDH22;CDH9;CDH18
protein heterodimerization activity (GO:0046982)	5/266	0.999286	1	0	0	0.336562	0.000240506	NPAS4;GABBR2;NEUROD2;KCNB1;ADCY2
actin filament binding (GO:0051015)	1/128	0.999374	1	0	0	0.139884	8.76312e-05	SPTA1
protein kinase activity (GO:0004672)	14/514	0.999409	1	0	0	0.487688	0.000288089	EPHA5;NTRK2;BRSK2;FLT3;LRRK2;NTRK3;INSRR;MAST1;CAMK2A;MMD2;FGF1;MAP3K15;CAMKV;ALPK2
kinase activity (GO:0016301)	5/281	0.999631	1	0	0	0.318596	0.000117566	MAP3K15;DGKB;LRRK2;CAMK2A;MMD2
ubiquitin protein ligase binding (GO:0031625)	5/285	0.999691	1	0	0	0.314125	9.70808e-05	PACRG;SYT11;FATE1;ASB18;POU5F1
phosphotransferase activity, alcohol group as acceptor (GO:0016773)	4/255	0.999714	1	0	0	0.280864	8.033e-05	MAP3K15;DGKB;LRRK2;MMD2
ubiquitin-like protein ligase binding (GO:0044389)	5/298	0.999827	1	0	0	0.300421	5.20998e-05	PACRG;SYT11;FATE1;ASB18;POU5F1
protein serine/threonine kinase activity (GO:0004674)	6/369	0.999968	1	0	0	0.29114	9.4361e-06	BRSK2;CAMKV;LRRK2;MAST1;CAMK2A;ALPK2
DNA binding (GO:0003677)	24/894	0.999987	1	0	0	0.480674	6.23129e-06	GSX1;EGR4;ZBTB16;FOXH1;FOXI1;HOXB13;GATA1;POU5F1;POU3F3;PAX2;SCRT1;NR5A1;SOX3;SALL3;ZSCAN10;ZNF536;NANOG;SOX8;MAPT;INSL3;SOX6;RAG1;VENTX;PURG
RNA binding (GO:0003723)	23/1388	0.999994	1	0	0	0.296698	1.83225e-06	TRIM71;RPS4Y2;CELF3;CELF4;ELAVL4;ADARB2;JAKMIP1;FBLL1;POU5F1;ELAVL3;RIMS1;CPEB1;RALYL;LIN28A;PCBP3;NOVA1;CSDC2;NOVA2;IFIT1B;L1TD1;SCG3;MAPT;PURG
negative regulation of protein metabolic process (GO:0051248)	4/44	0.229794	1	0	0	1.62774	2.3937	AGAP2;IAPP;FMN2;CRYAB
dicarboxylic acid transport (GO:0006835)	3/30	0.233674	1	0	0	1.79051	2.6031	SLC1A2;SLC1A3;SLC26A4
regulation of myoblast differentiation (GO:0045661)	3/30	0.233674	1	0	0	1.79051	2.6031	RANBP3L;MSTN;SOX8
regulation of neuron apoptotic process (GO:0043523)	7/90	0.237141	1	0	0	1.39262	2.00412	NTRK2;GRID2;CITED1;KCNB1;AGAP2;FAIM2;MT3
detection of chemical stimulus involved in sensory perception of taste (GO:0050912)	4/45	0.242015	1	0	0	1.59156	2.25804	TAS2R60;RTP2;TAS2R43;TAS2R13
heart contraction (GO:0060047)	4/45	0.242015	1	0	0	1.59156	2.25804	ATP1A2;SCN3B;SCN4B;SCN2B
myeloid cell differentiation (GO:0030099)	4/45	0.242015	1	0	0	1.59156	2.25804	ALAS2;ZBTB16;AHSP;GATA1
sterol metabolic process (GO:0016125)	5/60	0.243012	1	0	0	1.49209	2.11078	CYP21A2;CYP11A1;CYP11B2;CYP11B1;CYP46A1
negative regulation of stress fiber assembly (GO:0051497)	2/17	0.244987	1	0	0	2.10648	2.96287	TMEFF2;ARHGAP6
embryo development ending in birth or egg hatching (GO:0009792)	2/17	0.244987	1	0	0	2.10648	2.96287	CELF4;FOXI1
positive regulation of macrophage activation (GO:0043032)	2/17	0.244987	1	0	0	2.10648	2.96287	STAP1;FAM19A3
macrophage activation (GO:0042116)	2/17	0.244987	1	0	0	2.10648	2.96287	AZU1;MAPT
defense response to fungus (GO:0050832)	2/17	0.244987	1	0	0	2.10648	2.96287	DEFA4;CTSG
regulation of cardiac muscle contraction by regulation of the release of sequestered calcium ion (GO:0010881)	2/17	0.244987	1	0	0	2.10648	2.96287	ATP1A2;ANK2
synaptic vesicle transport (GO:0048489)	2/17	0.244987	1	0	0	2.10648	2.96287	KIF5C;KIF5A
cellular monovalent inorganic cation homeostasis (GO:0030004)	2/17	0.244987	1	0	0	2.10648	2.96287	ATP1A3;ATP1A2
connective tissue development (GO:0061448)	3/31	0.248842	1	0	0	1.73275	2.41015	ZBTB16;SOX8;HES5
bile acid and bile salt transport (GO:0015721)	3/31	0.248842	1	0	0	1.73275	2.41015	SLCO1C1;SLC10A2;SLCO1A2
activation of protein kinase B activity (GO:0032148)	3/31	0.248842	1	0	0	1.73275	2.41015	NTRK3;FGF1;MT3
protein localization to lysosome (GO:0061462)	3/31	0.248842	1	0	0	1.73275	2.41015	CACNG8;CACNG2;CACNG3
C-terminal protein lipidation (GO:0006501)	6/76	0.250235	1	0	0	1.41356	1.95828	NTNG2;GP2;LSAMP;LY6H;MDGA2;OPCML
metal ion homeostasis (GO:0055065)	4/46	0.254378	1	0	0	1.55697	2.13138	SLC12A3;SLC12A5;CYP11B2;MT3
secondary alcohol metabolic process (GO:1902652)	3/32	0.264152	1	0	0	1.6786	2.23461	CYP11A1;CYP11B2;CYP11B1
striated muscle contraction (GO:0006941)	5/62	0.264354	1	0	0	1.44396	1.92114	DTNA;ATP1A2;SCN3B;SCN4B;SCN2B
response to nutrient levels (GO:0031667)	2/18	0.266138	1	0	0	1.98946	2.63352	KCNB1;CSHL1
actin filament polymerization (GO:0030041)	2/18	0.266138	1	0	0	1.98946	2.63352	ARHGAP6;WASF3
leukotriene biosynthetic process (GO:0019370)	2/18	0.266138	1	0	0	1.98946	2.63352	PLA2G1B;PRG3
positive regulation of actin cytoskeleton reorganization (GO:2000251)	2/18	0.266138	1	0	0	1.98946	2.63352	NTRK3;STAP1
positive regulation of p38MAPK cascade (GO:1900745)	2/18	0.266138	1	0	0	1.98946	2.63352	HAND2;GDF6
phosphatidylglycerol acyl-chain remodeling (GO:0036148)	2/18	0.266138	1	0	0	1.98946	2.63352	PLA2G2E;PLA2G1B
negative regulation of protein transport (GO:0051224)	2/18	0.266138	1	0	0	1.98946	2.63352	DRD2;DRD3
positive regulation of morphogenesis of an epithelium (GO:1905332)	2/18	0.266138	1	0	0	1.98946	2.63352	SOX8;PAX2
diterpenoid metabolic process (GO:0016101)	5/63	0.275181	1	0	0	1.42104	1.8336	CLPS;GPC5;LRP2;PNLIP;RPE65
axon guidance (GO:0007411)	11/159	0.275488	1	0	0	1.23872	1.59697	EPHA5;SPTA1;LGI1;SPTBN4;KIF5C;NRXN1;KIF5A;SLIT1;TNR;OTX2;GFRA2
response to glucose (GO:0009749)	4/48	0.279462	1	0	0	1.49209	1.90225	LIN28A;KCNB1;INSRR;PAX2
polyol metabolic process (GO:0019751)	4/48	0.279462	1	0	0	1.49209	1.90225	NUDT11;NUDT10;MIOX;INPP5J
negative regulation of JAK-STAT cascade (GO:0046426)	4/48	0.279462	1	0	0	1.49209	1.90225	LRRTM4;LRTM2;LRRC4C;NYX
inositol phosphate metabolic process (GO:0043647)	4/48	0.279462	1	0	0	1.49209	1.90225	NUDT11;NUDT10;MIOX;INPP5J
positive regulation of pathway-restricted SMAD protein phosphorylation (GO:0010862)	4/48	0.279462	1	0	0	1.49209	1.90225	MSTN;GDF3;GDF6;NODAL
response to zinc ion (GO:0010043)	3/33	0.279572	1	0	0	1.62774	2.07454	GLRA1;SLC30A2;MT3
phagosome maturation (GO:0090382)	3/33	0.279572	1	0	0	1.62774	2.07454	ATP6V1G2;ATP6V0A4;ATP6V1G3
aminoglycan catabolic process (GO:0006026)	3/33	0.279572	1	0	0	1.62774	2.07454	HPSE2;HYAL4;GPC5
vesicle-mediated transport (GO:0016192)	26/411	0.283029	1	0	0	1.13268	1.42968	SNAP25;SPTBN4;DOC2A;LRRK2;CPNE6;AGAP2;MLC1;FMN2;LRP2;RPH3A;KIF5A;GPRASP1;SYT5;SYT4;SYT3;SYT1;SYT16;RAB39B;SYP;MAPK8IP1;SYT6;DNM3;STX1B;SYT11;SYT10;STEAP2
kidney development (GO:0001822)	5/64	0.286097	1	0	0	1.39884	1.75054	PKHD1;CITED1;ZBTB16;HNF1B;PAX2
oligosaccharide metabolic process (GO:0009311)	5/64	0.286097	1	0	0	1.39884	1.75054	GALNT13;B3GALT2;GALNTL5;GAL3ST3;GALNT9
positive regulation of cell projection organization (GO:0031346)	5/64	0.286097	1	0	0	1.39884	1.75054	NTRK2;NDRG4;RIT2;LRRC7;ZNF804A
negative regulation of smoothened signaling pathway (GO:0045879)	2/19	0.287283	1	0	0	1.88475	2.35082	RFX8;RFX4
positive regulation of STAT cascade (GO:1904894)	2/19	0.287283	1	0	0	1.88475	2.35082	CSHL1;HES5
sulfur compound transport (GO:0072348)	2/19	0.287283	1	0	0	1.88475	2.35082	SLC13A1;SLC26A4
purine ribonucleoside bisphosphate metabolic process (GO:0034035)	2/19	0.287283	1	0	0	1.88475	2.35082	SULT4A1;SULT1C4
cellular response to zinc ion (GO:0071294)	2/19	0.287283	1	0	0	1.88475	2.35082	GLRA1;MT3
regulation of mitochondrial fission (GO:0090140)	2/19	0.287283	1	0	0	1.88475	2.35082	LRRK2;MAPT
leukotriene metabolic process (GO:0006691)	2/19	0.287283	1	0	0	1.88475	2.35082	PLA2G1B;PRG3
insulin secretion (GO:0030073)	2/19	0.287283	1	0	0	1.88475	2.35082	ADCYAP1;PTPRN2
innate immune response in mucosa (GO:0002227)	2/19	0.287283	1	0	0	1.88475	2.35082	PLA2G1B;DEFA4
mitochondrial calcium ion homeostasis (GO:0051560)	2/19	0.287283	1	0	0	1.88475	2.35082	SLC8A3;FATE1
activin receptor signaling pathway (GO:0032924)	2/19	0.287283	1	0	0	1.88475	2.35082	CFC1B;GDF6
positive regulation of axon extension (GO:0045773)	2/19	0.287283	1	0	0	1.88475	2.35082	DSCAM;MAPT
sphingosine-1-phosphate signaling pathway (GO:0003376)	1/6	0.291684	1	0	0	2.98418	3.67677	SPNS3
vitamin A metabolic process (GO:0006776)	1/6	0.291684	1	0	0	2.98418	3.67677	RPE65
negative regulation of membrane potential (GO:0045837)	1/6	0.291684	1	0	0	2.98418	3.67677	MAPT
quaternary ammonium group transport (GO:0015697)	1/6	0.291684	1	0	0	2.98418	3.67677	SLC22A2
protein localization to non-motile cilium (GO:0097499)	1/6	0.291684	1	0	0	2.98418	3.67677	TUB
embryonic camera-type eye morphogenesis (GO:0048596)	1/6	0.291684	1	0	0	2.98418	3.67677	TH
neuron projection maintenance (GO:1990535)	1/6	0.291684	1	0	0	2.98418	3.67677	ATP1A3
embryonic camera-type eye development (GO:0031076)	1/6	0.291684	1	0	0	2.98418	3.67677	TH
vocal learning (GO:0042297)	1/6	0.291684	1	0	0	2.98418	3.67677	NRXN1
mesodermal cell fate commitment (GO:0001710)	1/6	0.291684	1	0	0	2.98418	3.67677	PAX2
regulation of protein depolymerization (GO:1901879)	1/6	0.291684	1	0	0	2.98418	3.67677	MAP1A
amylin receptor signaling pathway (GO:0097647)	1/6	0.291684	1	0	0	2.98418	3.67677	IAPP
negative regulation of keratinocyte differentiation (GO:0045617)	1/6	0.291684	1	0	0	2.98418	3.67677	REG3G
galactosylceramide metabolic process (GO:0006681)	1/6	0.291684	1	0	0	2.98418	3.67677	B3GALT2
regulation of extent of cell growth (GO:0061387)	1/6	0.291684	1	0	0	2.98418	3.67677	NRCAM
dopamine catabolic process (GO:0042420)	1/6	0.291684	1	0	0	2.98418	3.67677	DBH
regulation of skeletal muscle satellite cell proliferation (GO:0014842)	1/6	0.291684	1	0	0	2.98418	3.67677	MSTN
peripheral nervous system neuron development (GO:0048935)	1/6	0.291684	1	0	0	2.98418	3.67677	ETV1
regulation of phagocytosis, engulfment (GO:0060099)	1/6	0.291684	1	0	0	2.98418	3.67677	STAP1
aldehyde catabolic process (GO:0046185)	1/6	0.291684	1	0	0	2.98418	3.67677	AGXT2
activation of transmembrane receptor protein tyrosine kinase activity (GO:0007171)	1/6	0.291684	1	0	0	2.98418	3.67677	CHRNA3
response to gonadotropin (GO:0034698)	1/6	0.291684	1	0	0	2.98418	3.67677	LHCGR
renal system process involved in regulation of blood volume (GO:0001977)	1/6	0.291684	1	0	0	2.98418	3.67677	CYP11B2
regulation of MHC class I biosynthetic process (GO:0045343)	1/6	0.291684	1	0	0	2.98418	3.67677	NLRP12
negative regulation of neurological system process (GO:0031645)	1/6	0.291684	1	0	0	2.98418	3.67677	GLRA1
regulation of skeletal muscle contraction (GO:0014819)	1/6	0.291684	1	0	0	2.98418	3.67677	SLC8A3
male genitalia development (GO:0030539)	1/6	0.291684	1	0	0	2.98418	3.67677	LHCGR
positive regulation of vesicle fusion (GO:0031340)	1/6	0.291684	1	0	0	2.98418	3.67677	TMEM27
regulation of mesenchymal stem cell differentiation (GO:2000739)	1/6	0.291684	1	0	0	2.98418	3.67677	SOX6
dendrite extension (GO:0097484)	1/6	0.291684	1	0	0	2.98418	3.67677	SH3GL2
iron ion import across plasma membrane (GO:0098711)	1/6	0.291684	1	0	0	2.98418	3.67677	STEAP2
oxygen homeostasis (GO:0032364)	1/6	0.291684	1	0	0	2.98418	3.67677	ALAS2
aortic valve development (GO:0003176)	1/6	0.291684	1	0	0	2.98418	3.67677	TBX20
positive regulation of osteoblast proliferation (GO:0033690)	1/6	0.291684	1	0	0	2.98418	3.67677	SOX8
negative regulation of dendritic spine development (GO:0061000)	1/6	0.291684	1	0	0	2.98418	3.67677	NLGN1
regulation of relaxation of cardiac muscle (GO:1901897)	1/6	0.291684	1	0	0	2.98418	3.67677	CHGA
negative regulation of cAMP-mediated signaling (GO:0043951)	1/6	0.291684	1	0	0	2.98418	3.67677	PDE2A
lymphoid progenitor cell differentiation (GO:0002320)	1/6	0.291684	1	0	0	2.98418	3.67677	FLT3
aortic valve morphogenesis (GO:0003180)	1/6	0.291684	1	0	0	2.98418	3.67677	TBX20
negative regulation of amino acid transport (GO:0051956)	1/6	0.291684	1	0	0	2.98418	3.67677	HRH3
adenylate cyclase-inhibiting G-protein coupled glutamate receptor signaling pathway (GO:0007196)	1/6	0.291684	1	0	0	2.98418	3.67677	GRM5
positive regulation of axon guidance (GO:1902669)	1/6	0.291684	1	0	0	2.98418	3.67677	DSCAM
negative regulation of cytoplasmic translation (GO:2000766)	1/6	0.291684	1	0	0	2.98418	3.67677	CPEB1
synaptic transmission, glycinergic (GO:0060012)	1/6	0.291684	1	0	0	2.98418	3.67677	GLRA1
plus-end-directed organelle transport along microtubule (GO:0072386)	1/6	0.291684	1	0	0	2.98418	3.67677	MAPT
negative regulation of calcium ion-dependent exocytosis (GO:0045955)	1/6	0.291684	1	0	0	2.98418	3.67677	SYT4
ventricular compact myocardium morphogenesis (GO:0003223)	1/6	0.291684	1	0	0	2.98418	3.67677	LRP2
telencephalon cell migration (GO:0022029)	1/6	0.291684	1	0	0	2.98418	3.67677	LRRK2
glycosyl compound catabolic process (GO:1901658)	1/6	0.291684	1	0	0	2.98418	3.67677	GBA3
regulation of male gonad development (GO:2000018)	1/6	0.291684	1	0	0	2.98418	3.67677	NR5A1
positive regulation of clathrin-dependent endocytosis (GO:2000370)	1/6	0.291684	1	0	0	2.98418	3.67677	NLGN1
mesenchymal to epithelial transition involved in metanephros morphogenesis (GO:0003337)	1/6	0.291684	1	0	0	2.98418	3.67677	PAX2
regulation of anion channel activity (GO:0010359)	1/6	0.291684	1	0	0	2.98418	3.67677	GRM5
regulation of inositol phosphate biosynthetic process (GO:0010919)	1/6	0.291684	1	0	0	2.98418	3.67677	PTH1R
imitative learning (GO:0098596)	1/6	0.291684	1	0	0	2.98418	3.67677	NRXN1
positive regulation of kidney development (GO:0090184)	1/6	0.291684	1	0	0	2.98418	3.67677	SOX8
epithelial tube formation (GO:0072175)	1/6	0.291684	1	0	0	2.98418	3.67677	PAX2
mesenchymal cell differentiation involved in kidney development (GO:0072161)	1/6	0.291684	1	0	0	2.98418	3.67677	PAX2
positive regulation of centrosome cycle (GO:0046607)	1/6	0.291684	1	0	0	2.98418	3.67677	RANBP3L
venous blood vessel morphogenesis (GO:0048845)	1/6	0.291684	1	0	0	2.98418	3.67677	TBX20
regulation of lysosomal protein catabolic process (GO:1905165)	1/6	0.291684	1	0	0	2.98418	3.67677	LRP2
collecting duct development (GO:0072044)	1/6	0.291684	1	0	0	2.98418	3.67677	PAX2
insulin secretion involved in cellular response to glucose stimulus (GO:0035773)	1/6	0.291684	1	0	0	2.98418	3.67677	PTPRN2
equilibrioception (GO:0050957)	1/6	0.291684	1	0	0	2.98418	3.67677	CLRN1
nucleoside phosphate catabolic process (GO:1901292)	1/6	0.291684	1	0	0	2.98418	3.67677	ENPP3
negative regulation of interleukin-6 secretion (GO:1900165)	1/6	0.291684	1	0	0	2.98418	3.67677	SYT11
astrocyte activation (GO:0048143)	1/6	0.291684	1	0	0	2.98418	3.67677	MAPT
L-amino acid import (GO:0043092)	1/6	0.291684	1	0	0	2.98418	3.67677	SLC1A3
amine metabolic process (GO:0009308)	1/6	0.291684	1	0	0	2.98418	3.67677	VCAM1
inner ear receptor cell differentiation (GO:0060113)	1/6	0.291684	1	0	0	2.98418	3.67677	HES5
neutrophil extravasation (GO:0072672)	1/6	0.291684	1	0	0	2.98418	3.67677	PRTN3
response to manganese ion (GO:0010042)	1/6	0.291684	1	0	0	2.98418	3.67677	LRRK2
transmembrane receptor protein serine/threonine kinase signaling pathway (GO:0007178)	10/145	0.291854	1	0	0	1.23483	1.5207	TMEM100;ZCCHC12;CFC1B;CITED1;FOXH1;SMAD9;GDF3;GDF6;DUSP15;NODAL
endosome to lysosome transport (GO:0008333)	4/49	0.292148	1	0	0	1.46164	1.79854	CACNG8;GPRASP1;CACNG2;CACNG3
intracellular pH reduction (GO:0051452)	3/34	0.295071	1	0	0	1.57986	1.92829	ATP6V1G2;ATP6V0A4;ATP6V1G3
negative regulation of mitochondrion organization (GO:0010823)	3/34	0.295071	1	0	0	1.57986	1.92829	LRRK2;IAPP;MAPT
positive regulation of calcium ion transport (GO:0051928)	3/34	0.295071	1	0	0	1.57986	1.92829	PLA2G1B;CAMK2A;ANK2
platelet aggregation (GO:0070527)	3/34	0.295071	1	0	0	1.57986	1.92829	P2RY12;HBB;GATA1
cellular response to decreased oxygen levels (GO:0036294)	5/65	0.297092	1	0	0	1.37732	1.67167	SLC8A3;CPEB1;KCND2;FMN2;MT3
skeletal system development (GO:0001501)	10/147	0.306374	1	0	0	1.21803	1.44087	BCAN;ZBTB16;NCAN;NPR3;GDF3;PTH1R;HAPLN4;HES5;PAX1;DLL3
hydrogen peroxide metabolic process (GO:0042743)	2/20	0.308357	1	0	0	1.79051	2.10653	HBB;HBA1
negative regulation of intracellular protein transport (GO:0090317)	2/20	0.308357	1	0	0	1.79051	2.10653	LRRK2;CABP1
ureteric bud morphogenesis (GO:0060675)	2/20	0.308357	1	0	0	1.79051	2.10653	CITED1;PAX2
positive regulation of dendritic spine development (GO:0060999)	2/20	0.308357	1	0	0	1.79051	2.10653	NLGN1;SHANK1
negative regulation of ion transport (GO:0043271)	2/20	0.308357	1	0	0	1.79051	2.10653	HRH3;GPM6B
axon extension (GO:0048675)	2/20	0.308357	1	0	0	1.79051	2.10653	NLGN3;SLIT1
androgen metabolic process (GO:0008209)	2/20	0.308357	1	0	0	1.79051	2.10653	HSD3B2;HSD3B1
adenylate cyclase-activating adrenergic receptor signaling pathway (GO:0071880)	2/20	0.308357	1	0	0	1.79051	2.10653	CHGA;DRD2
glial cell development (GO:0021782)	2/20	0.308357	1	0	0	1.79051	2.10653	MT3;HES5
growth hormone receptor signaling pathway (GO:0060396)	2/20	0.308357	1	0	0	1.79051	2.10653	CSH1;CSHL1
dorsal/ventral pattern formation (GO:0009953)	2/20	0.308357	1	0	0	1.79051	2.10653	TBX20;DSCAML1
cellular response to steroid hormone stimulus (GO:0071383)	2/20	0.308357	1	0	0	1.79051	2.10653	ATP1A3;ATP1A2
immune response-activating cell surface receptor signaling pathway (GO:0002429)	2/20	0.308357	1	0	0	1.79051	2.10653	RFTN2;GPR32
protein localization to plasma membrane (GO:0072659)	9/131	0.309911	1	0	0	1.23012	1.44105	DPP10;MRAP;SPTBN4;DPP6;KCNB1;KCNIP4;ANK2;ZDHHC22;SCN3B
ncRNA metabolic process (GO:0034660)	3/35	0.310619	1	0	0	1.53472	1.79438	TRIM71;DDX4;MAPT
response to amino acid (GO:0043200)	3/35	0.310619	1	0	0	1.53472	1.79438	GPRC6A;GLRA1;CPEB1
response to peptide (GO:1901652)	3/35	0.310619	1	0	0	1.53472	1.79438	AVPR1B;GPR22;REG3G
positive regulation of cytokinesis (GO:0032467)	3/35	0.310619	1	0	0	1.53472	1.79438	TAS2R13;DRD2;DRD3
regulation of axon extension (GO:0030516)	3/35	0.310619	1	0	0	1.53472	1.79438	NRCAM;MAPT;MT3
positive regulation of transmembrane receptor protein serine/threonine kinase signaling pathway (GO:0090100)	6/83	0.318337	1	0	0	1.29434	1.48157	MSTN;CITED1;GDF3;GDF6;HES5;NODAL
erythrocyte differentiation (GO:0030218)	3/36	0.32619	1	0	0	1.49209	1.67155	ALAS2;AHSP;GATA1
carboxylic acid transmembrane transport (GO:1905039)	3/36	0.32619	1	0	0	1.49209	1.67155	SLC36A2;SLC32A1;LRP2
sulfur compound catabolic process (GO:0044273)	3/36	0.32619	1	0	0	1.49209	1.67155	BCAN;NCAN;CSPG5
negative regulation of neuron death (GO:1901215)	6/84	0.328315	1	0	0	1.27894	1.42446	CHGA;NTRK2;CITED1;LRRK2;AGAP2;MT3
negative regulation of endopeptidase activity (GO:0010951)	6/84	0.328315	1	0	0	1.27894	1.42446	SERPINB10;SPINK2;SPOCK2;SPOCK1;MT3;TIMP4
positive regulation of transcription from RNA polymerase II promoter involved in cellular response to chemical stimulus (GO:1901522)	2/21	0.329303	1	0	0	1.70525	1.89415	SMAD9;MT3
dendritic cell differentiation (GO:0097028)	2/21	0.329303	1	0	0	1.70525	1.89415	FLT3;PRTN3
regulation of ruffle assembly (GO:1900027)	2/21	0.329303	1	0	0	1.70525	1.89415	NLGN1;STAP1
zinc II ion transport (GO:0006829)	2/21	0.329303	1	0	0	1.70525	1.89415	SLC30A2;MT3
negative regulation of cytokine biosynthetic process (GO:0042036)	2/21	0.329303	1	0	0	1.70525	1.89415	NLRP12;ELANE
negative regulation of G-protein coupled receptor protein signaling pathway (GO:0045744)	2/21	0.329303	1	0	0	1.70525	1.89415	DRD2;GPRASP1
meiosis I (GO:0007127)	2/21	0.329303	1	0	0	1.70525	1.89415	DDX4;SYCP3
cellular response to copper ion (GO:0071280)	2/21	0.329303	1	0	0	1.70525	1.89415	AQP2;MT3
phosphatidylserine acyl-chain remodeling (GO:0036150)	2/21	0.329303	1	0	0	1.70525	1.89415	PLA2G2E;PLA2G1B
carboxylic acid transport (GO:0046942)	4/52	0.330581	1	0	0	1.37732	1.52456	SLC6A19;SLC36A2;SLC6A18;SLC3A1
angiotensin-activated signaling pathway (GO:0038166)	1/7	0.331255	1	0	0	2.55787	2.82611	CAMK2A
substrate-dependent cell migration, cell extension (GO:0006930)	1/7	0.331255	1	0	0	2.55787	2.82611	P2RY12
positive regulation of keratinocyte proliferation (GO:0010838)	1/7	0.331255	1	0	0	2.55787	2.82611	REG3G
cardiac atrium development (GO:0003230)	1/7	0.331255	1	0	0	2.55787	2.82611	ANK2
cellular divalent inorganic anion homeostasis (GO:0072501)	1/7	0.331255	1	0	0	2.55787	2.82611	SLC34A1
erythrocyte development (GO:0048821)	1/7	0.331255	1	0	0	2.55787	2.82611	GATA1
AV node cell action potential (GO:0086016)	1/7	0.331255	1	0	0	2.55787	2.82611	SCN4B
protein C-linked glycosylation via tryptophan (GO:0018317)	1/7	0.331255	1	0	0	2.55787	2.82611	DPY19L2
cellular trivalent inorganic anion homeostasis (GO:0072502)	1/7	0.331255	1	0	0	2.55787	2.82611	SLC34A1
hemostasis (GO:0007599)	1/7	0.331255	1	0	0	2.55787	2.82611	P2RY12
regulation of mitochondrial membrane permeability involved in apoptotic process (GO:1902108)	1/7	0.331255	1	0	0	2.55787	2.82611	CAMK2A
positive regulation of epithelial cell differentiation involved in kidney development (GO:2000698)	1/7	0.331255	1	0	0	2.55787	2.82611	PAX2
glycoside catabolic process (GO:0016139)	1/7	0.331255	1	0	0	2.55787	2.82611	GBA3
regulation of endothelial cell chemotaxis to fibroblast growth factor (GO:2000544)	1/7	0.331255	1	0	0	2.55787	2.82611	FGF1
protein localization to ciliary membrane (GO:1903441)	1/7	0.331255	1	0	0	2.55787	2.82611	TUB
melanocyte differentiation (GO:0030318)	1/7	0.331255	1	0	0	2.55787	2.82611	CITED1
vesicle transport along actin filament (GO:0030050)	1/7	0.331255	1	0	0	2.55787	2.82611	MOBP
positive regulation of activin receptor signaling pathway (GO:0032927)	1/7	0.331255	1	0	0	2.55787	2.82611	NODAL
reproductive system development (GO:0061458)	1/7	0.331255	1	0	0	2.55787	2.82611	LHCGR
retrograde axonal transport (GO:0008090)	1/7	0.331255	1	0	0	2.55787	2.82611	NEFL
negative regulation of cardiac muscle cell differentiation (GO:2000726)	1/7	0.331255	1	0	0	2.55787	2.82611	SOX6
cellular response to leptin stimulus (GO:0044320)	1/7	0.331255	1	0	0	2.55787	2.82611	MT3
L-alanine transport (GO:0015808)	1/7	0.331255	1	0	0	2.55787	2.82611	SLC36A2
negative regulation of dendrite morphogenesis (GO:0050774)	1/7	0.331255	1	0	0	2.55787	2.82611	NLGN1
regulation of chemokine biosynthetic process (GO:0045073)	1/7	0.331255	1	0	0	2.55787	2.82611	ELANE
gas homeostasis (GO:0033483)	1/7	0.331255	1	0	0	2.55787	2.82611	ALAS2
glycosphingolipid catabolic process (GO:0046479)	1/7	0.331255	1	0	0	2.55787	2.82611	GBA3
fructose metabolic process (GO:0006000)	1/7	0.331255	1	0	0	2.55787	2.82611	ALDOC
negative regulation of protein kinase activity by regulation of protein phosphorylation (GO:0044387)	1/7	0.331255	1	0	0	2.55787	2.82611	DUSP26
protein C-linked glycosylation via 2'-alpha-mannosyl-L-tryptophan (GO:0018406)	1/7	0.331255	1	0	0	2.55787	2.82611	DPY19L2
carbohydrate transport (GO:0008643)	1/7	0.331255	1	0	0	2.55787	2.82611	AQP2
pituitary gland development (GO:0021983)	1/7	0.331255	1	0	0	2.55787	2.82611	SOX3
glycosylceramide metabolic process (GO:0006677)	1/7	0.331255	1	0	0	2.55787	2.82611	GBA3
regulation of atrial cardiac muscle cell membrane repolarization (GO:0060372)	1/7	0.331255	1	0	0	2.55787	2.82611	NPPA
positive regulation of urine volume (GO:0035810)	1/7	0.331255	1	0	0	2.55787	2.82611	NPR3
regulation of high voltage-gated calcium channel activity (GO:1901841)	1/7	0.331255	1	0	0	2.55787	2.82611	NPPA
protein deglutamylation (GO:0035608)	1/7	0.331255	1	0	0	2.55787	2.82611	FOLH1
negative regulation of membrane protein ectodomain proteolysis (GO:0051045)	1/7	0.331255	1	0	0	2.55787	2.82611	TIMP4
zinc II ion transmembrane import (GO:0071578)	1/7	0.331255	1	0	0	2.55787	2.82611	SLC39A12
positive regulation of protein kinase A signaling (GO:0010739)	1/7	0.331255	1	0	0	2.55787	2.82611	IAPP
negative regulation of macrophage activation (GO:0043031)	1/7	0.331255	1	0	0	2.55787	2.82611	FAM19A3
negative regulation of cardiocyte differentiation (GO:1905208)	1/7	0.331255	1	0	0	2.55787	2.82611	SOX6
negative regulation of alpha-beta T cell activation (GO:0046636)	1/7	0.331255	1	0	0	2.55787	2.82611	TARM1
pericardium morphogenesis (GO:0003344)	1/7	0.331255	1	0	0	2.55787	2.82611	TBX20
regulation of glucocorticoid receptor signaling pathway (GO:2000322)	1/7	0.331255	1	0	0	2.55787	2.82611	LMO3
thiamine-containing compound metabolic process (GO:0042723)	1/7	0.331255	1	0	0	2.55787	2.82611	ACPP
positive regulation of neuroblast proliferation (GO:0002052)	1/7	0.331255	1	0	0	2.55787	2.82611	DRD2
auditory receptor cell differentiation (GO:0042491)	1/7	0.331255	1	0	0	2.55787	2.82611	HES5
female genitalia development (GO:0030540)	1/7	0.331255	1	0	0	2.55787	2.82611	LRP2
ethanol catabolic process (GO:0006068)	1/7	0.331255	1	0	0	2.55787	2.82611	SULT1C4
epithelial cell differentiation involved in kidney development (GO:0035850)	1/7	0.331255	1	0	0	2.55787	2.82611	PAX2
adenylate cyclase-activating dopamine receptor signaling pathway (GO:0007191)	1/7	0.331255	1	0	0	2.55787	2.82611	DRD3
cell differentiation in spinal cord (GO:0021515)	1/7	0.331255	1	0	0	2.55787	2.82611	MDGA2
ethanol metabolic process (GO:0006067)	1/7	0.331255	1	0	0	2.55787	2.82611	SULT1C4
tooth mineralization (GO:0034505)	1/7	0.331255	1	0	0	2.55787	2.82611	AMELY
regulation of cell projection organization (GO:0031344)	1/7	0.331255	1	0	0	2.55787	2.82611	ERMN
fructose 1,6-bisphosphate metabolic process (GO:0030388)	1/7	0.331255	1	0	0	2.55787	2.82611	ALDOC
negative regulation of cardiac muscle tissue development (GO:0055026)	1/7	0.331255	1	0	0	2.55787	2.82611	SOX6
glyoxylate metabolic process (GO:0046487)	1/7	0.331255	1	0	0	2.55787	2.82611	AGXT2
negative regulation of necrotic cell death (GO:0060547)	1/7	0.331255	1	0	0	2.55787	2.82611	MT3
long term synaptic depression (GO:0060292)	1/7	0.331255	1	0	0	2.55787	2.82611	SLC24A2
regulation of systemic arterial blood pressure by renin-angiotensin (GO:0003081)	1/7	0.331255	1	0	0	2.55787	2.82611	ENPEP
cellular response to cholesterol (GO:0071397)	1/7	0.331255	1	0	0	2.55787	2.82611	MLC1
calcitonin family receptor signaling pathway (GO:0097646)	1/7	0.331255	1	0	0	2.55787	2.82611	IAPP
long-chain fatty acid catabolic process (GO:0042758)	1/7	0.331255	1	0	0	2.55787	2.82611	ACADL
negative regulation of heart rate (GO:0010459)	1/7	0.331255	1	0	0	2.55787	2.82611	SPTBN4
folic acid transport (GO:0015884)	1/7	0.331255	1	0	0	2.55787	2.82611	LRP2
cellular phosphate ion homeostasis (GO:0030643)	1/7	0.331255	1	0	0	2.55787	2.82611	SLC34A1
cAMP catabolic process (GO:0006198)	1/7	0.331255	1	0	0	2.55787	2.82611	PDE2A
positive regulation of gastrulation (GO:2000543)	1/7	0.331255	1	0	0	2.55787	2.82611	OTX2
regulation of Cdc42 protein signal transduction (GO:0032489)	1/7	0.331255	1	0	0	2.55787	2.82611	RIT2
phosphate-containing compound metabolic process (GO:0006796)	12/184	0.332132	1	0	0	1.16772	1.28709	NUDT11;NUDT10;MIOX;G6PC2;PLA2G2E;LGALS13;LRRK2;INPP5J;ALDOC;ENPP3;DUSP15;ACPP
cellular response to organic substance (GO:0071310)	9/134	0.333446	1	0	0	1.20258	1.32076	MAPK10;NLRP12;AVPR1B;CYP11B2;FLT3;CYP11B1;FOXH1;GPR22;PTPN5
monocarboxylic acid biosynthetic process (GO:0072330)	5/69	0.341639	1	0	0	1.29747	1.39349	BCAN;PLA2G1B;NCAN;CSPG5;CYP46A1
organic hydroxy compound transport (GO:0015850)	3/37	0.341757	1	0	0	1.45177	1.5587	SLCO1C1;SLC10A2;SLCO1A2
transferrin transport (GO:0033572)	3/37	0.341757	1	0	0	1.45177	1.5587	ATP6V1G2;ATP6V0A4;ATP6V1G3
calcium ion transmembrane import into cytosol (GO:0097553)	3/37	0.341757	1	0	0	1.45177	1.5587	FAM155A;DRD2;GRIN2C
ferric iron transport (GO:0015682)	3/37	0.341757	1	0	0	1.45177	1.5587	ATP6V1G2;ATP6V0A4;ATP6V1G3
axonal transport (GO:0098930)	3/37	0.341757	1	0	0	1.45177	1.5587	NEFL;MAPT;AP3B2
B cell differentiation (GO:0030183)	4/53	0.343465	1	0	0	1.35133	1.44413	VCAM1;FLT3;RAG2;RAG1
regulation of calcium ion transport into cytosol (GO:0010522)	2/22	0.350068	1	0	0	1.62774	1.70852	PLA2G1B;ANK2
protein homotrimerization (GO:0070207)	2/22	0.350068	1	0	0	1.62774	1.70852	SLC1A2;ITLN1
peptidyl-S-diacylglycerol-L-cysteine biosynthetic process from peptidyl-cysteine (GO:0018231)	2/22	0.350068	1	0	0	1.62774	1.70852	ZDHHC22;ZDHHC15
peptidyl-L-cysteine S-palmitoylation (GO:0018230)	2/22	0.350068	1	0	0	1.62774	1.70852	ZDHHC22;ZDHHC15
regulation of cardiac muscle contraction by calcium ion signaling (GO:0010882)	2/22	0.350068	1	0	0	1.62774	1.70852	ATP1A2;ANK2
outflow tract septum morphogenesis (GO:0003148)	2/22	0.350068	1	0	0	1.62774	1.70852	TBX20;LRP2
cytosolic calcium ion transport (GO:0060401)	2/22	0.350068	1	0	0	1.62774	1.70852	JPH4;JPH3
protein localization to cell surface (GO:0034394)	2/22	0.350068	1	0	0	1.62774	1.70852	RIC3;ANK2
phosphatidylglycerol metabolic process (GO:0046471)	2/22	0.350068	1	0	0	1.62774	1.70852	PLA2G2E;PLA2G1B
negative regulation of protein import into nucleus (GO:0042308)	2/22	0.350068	1	0	0	1.62774	1.70852	PDE2A;CABP1
inner ear morphogenesis (GO:0042472)	2/22	0.350068	1	0	0	1.62774	1.70852	PAX2;POU3F4
positive regulation of RNA splicing (GO:0033120)	2/22	0.350068	1	0	0	1.62774	1.70852	CELF3;CELF4
regulation of MAPK cascade (GO:0043408)	13/204	0.352603	1	0	0	1.14101	1.18941	EPHA5;NTRK2;MSTN;FLT3;NTRK3;INSRR;GPR37L1;GDF3;GDF6;PKHD1;RIT2;IAPP;NODAL
regulation of osteoblast differentiation (GO:0045667)	5/70	0.352866	1	0	0	1.27894	1.33223	HEMGN;RANBP3L;CITED1;SMOC1;RORB
positive regulation of MAPK cascade (GO:0043410)	18/290	0.356259	1	0	0	1.11135	1.14702	EPHA5;NTRK2;NDRG4;FLT3;LRRK2;NTRK3;INSRR;GPR37L1;OPRM1;FGF1;MT3;ADCYAP1;RIT2;FSHR;HAND2;IAPP;ELANE;NODAL
regulation of dendrite development (GO:0050773)	3/38	0.357295	1	0	0	1.41356	1.45483	CHRNB2;CHRNA3;KNDC1
positive regulation of axonogenesis (GO:0050772)	3/38	0.357295	1	0	0	1.41356	1.45483	NTRK2;SLITRK1;MAPT
response to steroid hormone (GO:0048545)	3/38	0.357295	1	0	0	1.41356	1.45483	PAQR6;ATP1A3;ATP1A2
enzyme linked receptor protein signaling pathway (GO:0007167)	8/121	0.364027	1	0	0	1.18381	1.19627	FLT3;NTRK3;NPPA;INSRR;STAP1;CLNK;GFRA2;GUCY2F
calcium-mediated signaling (GO:0019722)	5/71	0.364109	1	0	0	1.26092	1.27391	GRM5;VCAM1;LRRK2;ANK2;AZU1
biomineral tissue development (GO:0031214)	1/8	0.368618	1	0	0	2.23814	2.23365	AMELY
neuron projection extension involved in neuron projection guidance (GO:1902284)	1/8	0.368618	1	0	0	2.23814	2.23365	SLIT1
cellular response to nitric oxide (GO:0071732)	1/8	0.368618	1	0	0	2.23814	2.23365	MT3
regulation of establishment of protein localization to mitochondrion (GO:1903747)	1/8	0.368618	1	0	0	2.23814	2.23365	MAPT
regulation of calcium ion transmembrane transport via high voltage-gated calcium channel (GO:1902514)	1/8	0.368618	1	0	0	2.23814	2.23365	NPPA
mast cell activation involved in immune response (GO:0002279)	1/8	0.368618	1	0	0	2.23814	2.23365	CHGA
regulation of chaperone-mediated autophagy (GO:1904714)	1/8	0.368618	1	0	0	2.23814	2.23365	GFAP
cellular response to forskolin (GO:1904322)	1/8	0.368618	1	0	0	2.23814	2.23365	ADCY2
cellular response to angiotensin (GO:1904385)	1/8	0.368618	1	0	0	2.23814	2.23365	CAMK2A
negative regulation of interleukin-1 production (GO:0032692)	1/8	0.368618	1	0	0	2.23814	2.23365	NLRP12
amyloid fibril formation (GO:1990000)	1/8	0.368618	1	0	0	2.23814	2.23365	MAPT
positive regulation of behavior (GO:0048520)	1/8	0.368618	1	0	0	2.23814	2.23365	NLGN1
positive regulation of steroid biosynthetic process (GO:0010893)	1/8	0.368618	1	0	0	2.23814	2.23365	FGF1
organophosphate catabolic process (GO:0046434)	1/8	0.368618	1	0	0	2.23814	2.23365	PNLIPRP2
intestinal cholesterol absorption (GO:0030299)	1/8	0.368618	1	0	0	2.23814	2.23365	CEL
negative regulation of potassium ion transmembrane transporter activity (GO:1901017)	1/8	0.368618	1	0	0	2.23814	2.23365	KCNAB1
coronary vasculature morphogenesis (GO:0060977)	1/8	0.368618	1	0	0	2.23814	2.23365	LRP2
cellular cation homeostasis (GO:0030003)	1/8	0.368618	1	0	0	2.23814	2.23365	MT3
imidazole-containing compound catabolic process (GO:0052805)	1/8	0.368618	1	0	0	2.23814	2.23365	CARNS1
axon extension involved in axon guidance (GO:0048846)	1/8	0.368618	1	0	0	2.23814	2.23365	SLIT1
response to forskolin (GO:1904321)	1/8	0.368618	1	0	0	2.23814	2.23365	ADCY2
glycerolipid biosynthetic process (GO:0045017)	1/8	0.368618	1	0	0	2.23814	2.23365	CPNE6
regulation of cytoplasmic transport (GO:1903649)	1/8	0.368618	1	0	0	2.23814	2.23365	LRRK2
desensitization of G-protein coupled receptor protein signaling pathway (GO:0002029)	1/8	0.368618	1	0	0	2.23814	2.23365	DRD3
regulation of transcription from RNA polymerase II promoter in response to oxidative stress (GO:0043619)	1/8	0.368618	1	0	0	2.23814	2.23365	MT3
insulin metabolic process (GO:1901142)	1/8	0.368618	1	0	0	2.23814	2.23365	CPE
estrogen biosynthetic process (GO:0006703)	1/8	0.368618	1	0	0	2.23814	2.23365	HSD3B1
nodal signaling pathway (GO:0038092)	1/8	0.368618	1	0	0	2.23814	2.23365	CFC1B
negative regulation of voltage-gated potassium channel activity (GO:1903817)	1/8	0.368618	1	0	0	2.23814	2.23365	KCNAB1
negative regulation of calcium ion transmembrane transport (GO:1903170)	1/8	0.368618	1	0	0	2.23814	2.23365	ATP1A2
dimeric G-protein coupled receptor signaling pathway (GO:0038042)	1/8	0.368618	1	0	0	2.23814	2.23365	IAPP
positive regulation of metanephros development (GO:0072216)	1/8	0.368618	1	0	0	2.23814	2.23365	PAX2
positive regulation of tumor necrosis factor biosynthetic process (GO:0042535)	1/8	0.368618	1	0	0	2.23814	2.23365	AZU1
negative regulation of biosynthetic process (GO:0009890)	1/8	0.368618	1	0	0	2.23814	2.23365	SLC18A2
histidine catabolic process (GO:0006548)	1/8	0.368618	1	0	0	2.23814	2.23365	CARNS1
negative regulation of establishment of protein localization (GO:1904950)	1/8	0.368618	1	0	0	2.23814	2.23365	MAPT
positive regulation of vasculogenesis (GO:2001214)	1/8	0.368618	1	0	0	2.23814	2.23365	TMEM100
histidine metabolic process (GO:0006547)	1/8	0.368618	1	0	0	2.23814	2.23365	CARNS1
catecholamine catabolic process (GO:0042424)	1/8	0.368618	1	0	0	2.23814	2.23365	DBH
cGMP-mediated signaling (GO:0019934)	1/8	0.368618	1	0	0	2.23814	2.23365	PDE2A
polyol transport (GO:0015791)	1/8	0.368618	1	0	0	2.23814	2.23365	AQP2
leptin-mediated signaling pathway (GO:0033210)	1/8	0.368618	1	0	0	2.23814	2.23365	MT3
regulation of MHC class II biosynthetic process (GO:0045346)	1/8	0.368618	1	0	0	2.23814	2.23365	AZU1
granulocyte differentiation (GO:0030851)	1/8	0.368618	1	0	0	2.23814	2.23365	GATA1
monocyte activation (GO:0042117)	1/8	0.368618	1	0	0	2.23814	2.23365	AZU1
mast cell degranulation (GO:0043303)	1/8	0.368618	1	0	0	2.23814	2.23365	CHGA
negative regulation of vascular permeability (GO:0043116)	1/8	0.368618	1	0	0	2.23814	2.23365	PDE2A
calcium ion import into cytosol (GO:1902656)	1/8	0.368618	1	0	0	2.23814	2.23365	FAM155A
regulation of ERAD pathway (GO:1904292)	1/8	0.368618	1	0	0	2.23814	2.23365	BRSK2
positive regulation of production of miRNAs involved in gene silencing by miRNA (GO:1903800)	1/8	0.368618	1	0	0	2.23814	2.23365	LIN28A
acid secretion (GO:0046717)	1/8	0.368618	1	0	0	2.23814	2.23365	DRD3
copper ion import (GO:0015677)	1/8	0.368618	1	0	0	2.23814	2.23365	STEAP2
positive regulation of chemokine secretion (GO:0090197)	1/8	0.368618	1	0	0	2.23814	2.23365	MBP
snoRNA 3'-end processing (GO:0031126)	1/8	0.368618	1	0	0	2.23814	2.23365	FBLL1
calcium ion import across plasma membrane (GO:0098703)	1/8	0.368618	1	0	0	2.23814	2.23365	FAM155A
regulation of peroxisome proliferator activated receptor signaling pathway (GO:0035358)	1/8	0.368618	1	0	0	2.23814	2.23365	LMO3
arginine catabolic process (GO:0006527)	1/8	0.368618	1	0	0	2.23814	2.23365	PADI4
kidney mesenchyme development (GO:0072074)	1/8	0.368618	1	0	0	2.23814	2.23365	PAX2
regulation of cardiac muscle cell action potential involved in regulation of contraction (GO:0098909)	1/8	0.368618	1	0	0	2.23814	2.23365	HCN4
positive regulation of response to stimulus (GO:0048584)	4/55	0.36925	1	0	0	1.30219	1.29735	TMEM27;LIN28A;PLA2G1B;GCG
microtubule polymerization or depolymerization (GO:0031109)	2/23	0.370609	1	0	0	1.55697	1.54546	STMN4;MAPT
zinc II ion transmembrane transport (GO:0071577)	2/23	0.370609	1	0	0	1.55697	1.54546	SLC30A2;SLC39A12
metanephros development (GO:0001656)	2/23	0.370609	1	0	0	1.55697	1.54546	CITED1;PAX2
regulation of smooth muscle contraction (GO:0006940)	2/23	0.370609	1	0	0	1.55697	1.54546	CHRNA3;CHRM1
negative regulation of axonogenesis (GO:0050771)	2/23	0.370609	1	0	0	1.55697	1.54546	MCF2;MT3
regulation of release of sequestered calcium ion into cytosol by sarcoplasmic reticulum (GO:0010880)	2/23	0.370609	1	0	0	1.55697	1.54546	ATP1A2;ANK2
cellular response to amyloid-beta (GO:1904646)	2/23	0.370609	1	0	0	1.55697	1.54546	GRM5;ATP1A3
regulation of cellular amide metabolic process (GO:0034248)	3/39	0.37278	1	0	0	1.37732	1.35909	GRM5;DDX25;GFAP
regulation of ossification (GO:0030278)	3/39	0.37278	1	0	0	1.37732	1.35909	HEMGN;ZBTB16;SMOC1
regulation of neuron death (GO:1901214)	5/73	0.386605	1	0	0	1.22638	1.16549	CHGA;GRID2;LRRK2;FAIM2;MAPT
response to metal ion (GO:0010038)	5/73	0.386605	1	0	0	1.22638	1.16549	SLC30A2;SLC34A1;MAPT;SNCB;MT3
negative regulation of protein catabolic process (GO:0042177)	3/40	0.388192	1	0	0	1.34288	1.27071	AGAP2;FMN2;TIMP4
positive regulation of phagocytosis (GO:0050766)	3/40	0.388192	1	0	0	1.34288	1.27071	TUB;STAP1;AZU1
positive regulation of fat cell differentiation (GO:0045600)	3/40	0.388192	1	0	0	1.34288	1.27071	LMO3;ZBTB16;GDF3
peptidyl-threonine modification (GO:0018210)	6/90	0.388763	1	0	0	1.19367	1.12776	GALNT13;CAMKV;LRRK2;CAMK2A;GALNTL5;GALNT9
regulation of cellular component organization (GO:0051128)	9/141	0.389347	1	0	0	1.14288	1.07806	ARC;RIT2;NRG3;FAM107A;SPOCK1;INSM1;RASGRP2;ERMN;GFAP
positive regulation of cellular component organization (GO:0051130)	7/107	0.38964	1	0	0	1.17136	1.10405	NLGN3;NEUROD2;GRID2;NLGN1;CALY;FRMPD4;NRXN1
regulation of androgen receptor signaling pathway (GO:0060765)	2/24	0.390884	1	0	0	1.49209	1.40159	FOXH1;NODAL
B cell activation (GO:0042113)	5/74	0.397839	1	0	0	1.2098	1.11509	CHRNB2;VCAM1;FLT3;RAG2;RAG1
phosphatidic acid biosynthetic process (GO:0006654)	3/41	0.40351	1	0	0	1.31013	1.18901	PLA2G2E;PLA2G1B;LIPI
positive regulation of cytokine biosynthetic process (GO:0042108)	3/41	0.40351	1	0	0	1.31013	1.18901	PRG3;AZU1;ELANE
type B pancreatic cell differentiation (GO:0003309)	1/9	0.403894	1	0	0	1.98946	1.80364	INSM1
inositol metabolic process (GO:0006020)	1/9	0.403894	1	0	0	1.98946	1.80364	MIOX
negative regulation of serine-type endopeptidase activity (GO:1900004)	1/9	0.403894	1	0	0	1.98946	1.80364	SPINK2
removal of superoxide radicals (GO:0019430)	1/9	0.403894	1	0	0	1.98946	1.80364	MT3
adult heart development (GO:0007512)	1/9	0.403894	1	0	0	1.98946	1.80364	HAND2
alanine transport (GO:0032328)	1/9	0.403894	1	0	0	1.98946	1.80364	SLC36A2
negative regulation of leukocyte chemotaxis (GO:0002689)	1/9	0.403894	1	0	0	1.98946	1.80364	STAP1
negative regulation of phagocytosis (GO:0050765)	1/9	0.403894	1	0	0	1.98946	1.80364	PRTN3
megakaryocyte differentiation (GO:0030219)	1/9	0.403894	1	0	0	1.98946	1.80364	GATA1
regulation of interleukin-6 biosynthetic process (GO:0045408)	1/9	0.403894	1	0	0	1.98946	1.80364	NLRP12
sarcoplasmic reticulum calcium ion transport (GO:0070296)	1/9	0.403894	1	0	0	1.98946	1.80364	ANK2
regulation of interleukin-1 secretion (GO:0050704)	1/9	0.403894	1	0	0	1.98946	1.80364	NLRP12
oligosaccharide catabolic process (GO:0009313)	1/9	0.403894	1	0	0	1.98946	1.80364	GBA3
pericardium development (GO:0060039)	1/9	0.403894	1	0	0	1.98946	1.80364	TBX20
regulation of SNARE complex assembly (GO:0035542)	1/9	0.403894	1	0	0	1.98946	1.80364	TMEM27
cellular response to reactive nitrogen species (GO:1902170)	1/9	0.403894	1	0	0	1.98946	1.80364	MT3
potassium ion export (GO:0071435)	1/9	0.403894	1	0	0	1.98946	1.80364	KCNIP2
regulation of microtubule-based movement (GO:0060632)	1/9	0.403894	1	0	0	1.98946	1.80364	NEFH
regulation of endothelial cell differentiation (GO:0045601)	1/9	0.403894	1	0	0	1.98946	1.80364	TMEM100
regulation of morphogenesis of an epithelium (GO:1905330)	1/9	0.403894	1	0	0	1.98946	1.80364	FGF1
regulation of cysteine-type endopeptidase activity involved in apoptotic signaling pathway (GO:2001267)	1/9	0.403894	1	0	0	1.98946	1.80364	ST18
positive regulation of long-term synaptic potentiation (GO:1900273)	1/9	0.403894	1	0	0	1.98946	1.80364	SHISA7
adipose tissue development (GO:0060612)	1/9	0.403894	1	0	0	1.98946	1.80364	SOX8
response to dopamine (GO:1903350)	1/9	0.403894	1	0	0	1.98946	1.80364	LRRK2
response to muscle stretch (GO:0035994)	1/9	0.403894	1	0	0	1.98946	1.80364	NPPA
cell junction maintenance (GO:0034331)	1/9	0.403894	1	0	0	1.98946	1.80364	PRTN3
myeloid leukocyte mediated immunity (GO:0002444)	1/9	0.403894	1	0	0	1.98946	1.80364	PLA2G1B
glycine transport (GO:0015816)	1/9	0.403894	1	0	0	1.98946	1.80364	SLC36A2
oogenesis (GO:0048477)	1/9	0.403894	1	0	0	1.98946	1.80364	FMN2
membrane disruption in other organism (GO:0051673)	1/9	0.403894	1	0	0	1.98946	1.80364	DEFA4
intestinal lipid absorption (GO:0098856)	1/9	0.403894	1	0	0	1.98946	1.80364	CEL
atrioventricular valve development (GO:0003171)	1/9	0.403894	1	0	0	1.98946	1.80364	TBX20
regulation of sequestering of calcium ion (GO:0051282)	1/9	0.403894	1	0	0	1.98946	1.80364	ANK2
negative regulation of heterotypic cell-cell adhesion (GO:0034115)	1/9	0.403894	1	0	0	1.98946	1.80364	MBP
regulation of cell-cell adhesion involved in gastrulation (GO:0070587)	1/9	0.403894	1	0	0	1.98946	1.80364	MBP
cellular response to superoxide (GO:0071451)	1/9	0.403894	1	0	0	1.98946	1.80364	MT3
response to interleukin-4 (GO:0070670)	1/9	0.403894	1	0	0	1.98946	1.80364	CITED1
granulocyte activation (GO:0036230)	1/9	0.403894	1	0	0	1.98946	1.80364	PRG3
dynamin family protein polymerization involved in mitochondrial fission (GO:0003374)	1/9	0.403894	1	0	0	1.98946	1.80364	DNM3
T cell mediated immunity (GO:0002456)	1/9	0.403894	1	0	0	1.98946	1.80364	AIRE
proline transport (GO:0015824)	1/9	0.403894	1	0	0	1.98946	1.80364	SLC36A2
mast cell mediated immunity (GO:0002448)	1/9	0.403894	1	0	0	1.98946	1.80364	CHGA
negative regulation of serine-type peptidase activity (GO:1902572)	1/9	0.403894	1	0	0	1.98946	1.80364	SPINK2
neuron projection organization (GO:0106027)	1/9	0.403894	1	0	0	1.98946	1.80364	ATP1A3
proton-transporting V-type ATPase complex assembly (GO:0070070)	1/9	0.403894	1	0	0	1.98946	1.80364	ATP6V0A4
negative regulation of synaptic transmission, glutamatergic (GO:0051967)	1/9	0.403894	1	0	0	1.98946	1.80364	DRD2
regulation of nephron tubule epithelial cell differentiation (GO:0072182)	1/9	0.403894	1	0	0	1.98946	1.80364	PAX2
positive regulation of triglyceride lipase activity (GO:0061365)	1/9	0.403894	1	0	0	1.98946	1.80364	PNLIP
vitamin transmembrane transport (GO:0035461)	1/9	0.403894	1	0	0	1.98946	1.80364	LRP2
cyclic nucleotide catabolic process (GO:0009214)	1/9	0.403894	1	0	0	1.98946	1.80364	PDE2A
endocytosis (GO:0006897)	16/264	0.404735	1	0	0	1.08516	0.981549	NLGN3;CUBN;LRRK2;MLC1;HBB;CLEC9A;HBA1;SYP;LRP2;LRP1B;DNM3;DNAJC6;PRTN3;MASP1;STEAP2;ELANE
negative regulation of kinase activity (GO:0033673)	6/92	0.408965	1	0	0	1.16772	1.04409	LRRTM4;LRTM2;MAPT;LRRC4C;NYX;PPM1E
extracellular matrix organization (GO:0030198)	14/230	0.409309	1	0	0	1.08988	0.97357	PRSS1;VCAM1;CTRB2;NCAN;CTRB1;KLK2;BCAN;OPTC;SPOCK2;COL4A3;TNR;CTSG;ELANE;GPM6B
negative regulation of developmental growth (GO:0048640)	2/25	0.41086	1	0	0	1.43241	1.27413	MSTN;MT3
camera-type eye development (GO:0043010)	2/25	0.41086	1	0	0	1.43241	1.27413	HES5;PAX2
negative regulation of oxidative stress-induced cell death (GO:1903202)	2/25	0.41086	1	0	0	1.43241	1.27413	LRRK2;GPR37L1
mucosal immune response (GO:0002385)	2/25	0.41086	1	0	0	1.43241	1.27413	PLA2G1B;DEFA4
negative regulation of interleukin-6 production (GO:0032715)	2/25	0.41086	1	0	0	1.43241	1.27413	NLRP12;SYT11
regulation of cardiac muscle cell action potential (GO:0098901)	2/25	0.41086	1	0	0	1.43241	1.27413	HCN4;ANK2
organic cation transport (GO:0015695)	2/25	0.41086	1	0	0	1.43241	1.27413	SLC22A13;SLC22A2
regulation of ERK1 and ERK2 cascade (GO:0070372)	15/248	0.413121	1	0	0	1.08297	0.957361	EPHA5;NTRK2;NDRG4;FLT3;LMO3;NTRK3;INSRR;OPRM1;DUSP26;MT3;PKHD1;ADCYAP1;FSHR;HAND2;NODAL
regulation of phagocytosis (GO:0050764)	3/42	0.418714	1	0	0	1.27894	1.1134	TUB;PRTN3;AZU1
phosphatidic acid metabolic process (GO:0046473)	3/42	0.418714	1	0	0	1.27894	1.1134	PLA2G2E;PLA2G1B;LIPI
regulation of protein localization (GO:0032880)	3/42	0.418714	1	0	0	1.27894	1.1134	ADCYAP1;MMD2;SLC26A4
retinoid metabolic process (GO:0001523)	5/76	0.420237	1	0	0	1.17797	1.02122	CLPS;GPC5;LRP2;PNLIP;RPE65
negative regulation of phosphorylation (GO:0042326)	5/76	0.420237	1	0	0	1.17797	1.02122	LRRK2;NTRK3;STAP1;MAPT;INSM1
response to light stimulus (GO:0009416)	4/59	0.420514	1	0	0	1.21391	1.05158	MAPK10;RGR;DRD2;ELANE
protein lipidation (GO:0006497)	8/128	0.424095	1	0	0	1.11907	0.959934	NTNG2;GP2;LSAMP;ZDHHC22;LY6H;MDGA2;ZDHHC15;OPCML
response to copper ion (GO:0046688)	2/26	0.430507	1	0	0	1.37732	1.16079	AQP2;MT3
neutral amino acid transport (GO:0015804)	2/26	0.430507	1	0	0	1.37732	1.16079	SLC6A19;SLC36A2
regulation of ryanodine-sensitive calcium-release channel activity (GO:0060314)	2/26	0.430507	1	0	0	1.37732	1.16079	JPH4;JPH3
response to amyloid-beta (GO:1904645)	2/26	0.430507	1	0	0	1.37732	1.16079	GRM5;ATP1A3
positive regulation of filopodium assembly (GO:0051491)	2/26	0.430507	1	0	0	1.37732	1.16079	GPM6A;NLGN1
monocarboxylic acid catabolic process (GO:0072329)	2/26	0.430507	1	0	0	1.37732	1.16079	AGXT2;CEL
negative regulation of cellular protein localization (GO:1903828)	2/26	0.430507	1	0	0	1.37732	1.16079	MAPT;GPM6B
female gamete generation (GO:0007292)	2/26	0.430507	1	0	0	1.37732	1.16079	FSHR;FMN2
3'-phosphoadenosine 5'-phosphosulfate metabolic process (GO:0050427)	2/26	0.430507	1	0	0	1.37732	1.16079	SULT4A1;SULT1C4
positive regulation of nitric oxide biosynthetic process (GO:0045429)	2/26	0.430507	1	0	0	1.37732	1.16079	AGXT2;HBB
positive regulation of nitric oxide metabolic process (GO:1904407)	2/26	0.430507	1	0	0	1.37732	1.16079	AGXT2;HBB
regulation of pathway-restricted SMAD protein phosphorylation (GO:0060393)	4/60	0.433193	1	0	0	1.19367	0.998594	MSTN;GDF3;GDF6;NODAL
adrenal gland development (GO:0030325)	1/10	0.437202	1	0	0	1.79051	1.4814	INSM1
peptidyl-serine dephosphorylation (GO:0070262)	1/10	0.437202	1	0	0	1.79051	1.4814	PPP2R2B
dynamin family protein polymerization involved in membrane fission (GO:0003373)	1/10	0.437202	1	0	0	1.79051	1.4814	DNM3
vacuolar proton-transporting V-type ATPase complex assembly (GO:0070072)	1/10	0.437202	1	0	0	1.79051	1.4814	ATP6V0A4
thyroid gland development (GO:0030878)	1/10	0.437202	1	0	0	1.79051	1.4814	TG
cellular response to thyroid hormone stimulus (GO:0097067)	1/10	0.437202	1	0	0	1.79051	1.4814	GATA1
cellular response to growth hormone stimulus (GO:0071378)	1/10	0.437202	1	0	0	1.79051	1.4814	CSHL1
3'-UTR-mediated mRNA destabilization (GO:0061158)	1/10	0.437202	1	0	0	1.79051	1.4814	TRIM71
regulation of sequestering of zinc ion (GO:0061088)	1/10	0.437202	1	0	0	1.79051	1.4814	SLC30A2
superoxide anion generation (GO:0042554)	1/10	0.437202	1	0	0	1.79051	1.4814	PRG3
macrophage chemotaxis (GO:0048246)	1/10	0.437202	1	0	0	1.79051	1.4814	AZU1
epithelial cell apoptotic process (GO:1904019)	1/10	0.437202	1	0	0	1.79051	1.4814	COL4A3
negative regulation of cytosolic calcium ion concentration (GO:0051481)	1/10	0.437202	1	0	0	1.79051	1.4814	DRD2
protein K11-linked deubiquitination (GO:0035871)	1/10	0.437202	1	0	0	1.79051	1.4814	OTUD6A
oxalate transport (GO:0019532)	1/10	0.437202	1	0	0	1.79051	1.4814	SLC26A4
pyroptosis (GO:0070269)	1/10	0.437202	1	0	0	1.79051	1.4814	NLRP9
cellular response to dopamine (GO:1903351)	1/10	0.437202	1	0	0	1.79051	1.4814	LRRK2
hair cell differentiation (GO:0035315)	1/10	0.437202	1	0	0	1.79051	1.4814	HES5
regulation of actin filament-based movement (GO:1903115)	1/10	0.437202	1	0	0	1.79051	1.4814	ANK2
negative regulation of inclusion body assembly (GO:0090084)	1/10	0.437202	1	0	0	1.79051	1.4814	DNAJB8
regulation of protein exit from endoplasmic reticulum (GO:0070861)	1/10	0.437202	1	0	0	1.79051	1.4814	BRSK2
positive regulation of acrosome reaction (GO:2000344)	1/10	0.437202	1	0	0	1.79051	1.4814	GLRA1
neuroepithelial cell differentiation (GO:0060563)	1/10	0.437202	1	0	0	1.79051	1.4814	HES5
positive regulation of intracellular steroid hormone receptor signaling pathway (GO:0033145)	1/10	0.437202	1	0	0	1.79051	1.4814	LMO3
positive regulation of lipase activity (GO:0060193)	1/10	0.437202	1	0	0	1.79051	1.4814	PNLIP
negative regulation of gene silencing by miRNA (GO:0060965)	1/10	0.437202	1	0	0	1.79051	1.4814	POU5F1
positive regulation of fertilization (GO:1905516)	1/10	0.437202	1	0	0	1.79051	1.4814	GLRA1
regulation of urine volume (GO:0035809)	1/10	0.437202	1	0	0	1.79051	1.4814	NPR3
glycerolipid metabolic process (GO:0046486)	1/10	0.437202	1	0	0	1.79051	1.4814	DGKB
negative regulation of autophagosome assembly (GO:1902902)	1/10	0.437202	1	0	0	1.79051	1.4814	LRRK2
negative regulation of reproductive process (GO:2000242)	1/10	0.437202	1	0	0	1.79051	1.4814	NODAL
primary alcohol catabolic process (GO:0034310)	1/10	0.437202	1	0	0	1.79051	1.4814	SULT1C4
macrophage migration (GO:1905517)	1/10	0.437202	1	0	0	1.79051	1.4814	AZU1
cellular response to ATP (GO:0071318)	1/10	0.437202	1	0	0	1.79051	1.4814	P2RY12
nucleoside metabolic process (GO:0009116)	1/10	0.437202	1	0	0	1.79051	1.4814	NT5C1A
motor neuron axon guidance (GO:0008045)	1/10	0.437202	1	0	0	1.79051	1.4814	SLIT1
positive regulation of circadian rhythm (GO:0042753)	1/10	0.437202	1	0	0	1.79051	1.4814	NLGN1
complement receptor mediated signaling pathway (GO:0002430)	1/10	0.437202	1	0	0	1.79051	1.4814	GPR32
negative regulation of protein maturation (GO:1903318)	1/10	0.437202	1	0	0	1.79051	1.4814	LRRK2
negative regulation of stem cell differentiation (GO:2000737)	1/10	0.437202	1	0	0	1.79051	1.4814	HES5
neuron projection fasciculation (GO:0106030)	1/10	0.437202	1	0	0	1.79051	1.4814	NRCAM
actin filament-based transport (GO:0099515)	1/10	0.437202	1	0	0	1.79051	1.4814	MOBP
ceramide catabolic process (GO:0046514)	1/10	0.437202	1	0	0	1.79051	1.4814	GBA3
negative regulation of intracellular estrogen receptor signaling pathway (GO:0033147)	1/10	0.437202	1	0	0	1.79051	1.4814	FOXH1
negative regulation of sodium ion transmembrane transporter activity (GO:2000650)	1/10	0.437202	1	0	0	1.79051	1.4814	ATP1A2
detection of light stimulus involved in visual perception (GO:0050908)	1/10	0.437202	1	0	0	1.79051	1.4814	RPE65
regulation of mitochondrial depolarization (GO:0051900)	1/10	0.437202	1	0	0	1.79051	1.4814	LRRK2
regulation of astrocyte differentiation (GO:0048710)	1/10	0.437202	1	0	0	1.79051	1.4814	HES5
negative regulation of protein autophosphorylation (GO:0031953)	1/10	0.437202	1	0	0	1.79051	1.4814	NLRP12
protein kinase A signaling (GO:0010737)	1/10	0.437202	1	0	0	1.79051	1.4814	GCG
poly-N-acetyllactosamine metabolic process (GO:0030309)	1/10	0.437202	1	0	0	1.79051	1.4814	GAL3ST3
regulation of lysosomal lumen pH (GO:0035751)	1/10	0.437202	1	0	0	1.79051	1.4814	LRRK2
thyroid hormone generation (GO:0006590)	1/10	0.437202	1	0	0	1.79051	1.4814	IYD
response to hydrogen peroxide (GO:0042542)	3/44	0.448714	1	0	0	1.2208	0.978313	HBB;HBA1;PAX2
substantia nigra development (GO:0021762)	3/44	0.448714	1	0	0	1.2208	0.978313	PLP1;MBP;NDRG2
cytoskeleton-dependent intracellular transport (GO:0030705)	2/27	0.449799	1	0	0	1.3263	1.05966	KIF5C;KIF5A
regulation of transcription regulatory region DNA binding (GO:2000677)	2/27	0.449799	1	0	0	1.3263	1.05966	HAND2;GATA1
regulation of p38MAPK cascade (GO:1900744)	2/27	0.449799	1	0	0	1.3263	1.05966	HAND2;GDF6
positive regulation of wound healing (GO:0090303)	2/27	0.449799	1	0	0	1.3263	1.05966	REG3G;INSL3
negative chemotaxis (GO:0050919)	2/27	0.449799	1	0	0	1.3263	1.05966	SEMA5B;SLIT1
negative regulation of catalytic activity (GO:0043086)	2/27	0.449799	1	0	0	1.3263	1.05966	MT3;TIMP4
regulation of cardiac muscle cell contraction (GO:0086004)	2/27	0.449799	1	0	0	1.3263	1.05966	HCN4;ANK2
regulation of muscle contraction (GO:0006937)	2/27	0.449799	1	0	0	1.3263	1.05966	CHRNA3;ATP1A2
phosphatidylethanolamine acyl-chain remodeling (GO:0036152)	2/27	0.449799	1	0	0	1.3263	1.05966	PLA2G2E;PLA2G1B
endocrine system development (GO:0035270)	2/27	0.449799	1	0	0	1.3263	1.05966	SOX3;TG
regulation of rhodopsin mediated signaling pathway (GO:0022400)	2/27	0.449799	1	0	0	1.3263	1.05966	GUCA1C;GUCY2F
positive regulation of ERK1 and ERK2 cascade (GO:0070374)	12/202	0.455405	1	0	0	1.06367	0.836648	EPHA5;ADCYAP1;NTRK2;NDRG4;FLT3;FSHR;HAND2;NTRK3;INSRR;OPRM1;MT3;NODAL
regulation of cell death (GO:0010941)	6/97	0.459091	1	0	0	1.10753	0.86222	PACRG;LRRK2;HBB;HBA1;MT3;CRYAB
regulation of smooth muscle cell proliferation (GO:0048660)	3/45	0.463479	1	0	0	1.19367	0.917929	NDRG4;HES5;ELANE
positive regulation of transport (GO:0051050)	3/45	0.463479	1	0	0	1.19367	0.917929	CHRM1;CALY;MLC1
carboxylic acid biosynthetic process (GO:0046394)	3/45	0.463479	1	0	0	1.19367	0.917929	FOLH1;CARNS1;ASPA
posttranscriptional regulation of gene expression (GO:0010608)	3/45	0.463479	1	0	0	1.19367	0.917929	TRIM71;GRM5;DDX25
sulfate transmembrane transport (GO:1902358)	1/11	0.46865	1	0	0	1.62774	1.23366	SLC26A4
regulation of stem cell population maintenance (GO:2000036)	1/11	0.46865	1	0	0	1.62774	1.23366	NODAL
atrial septum morphogenesis (GO:0060413)	1/11	0.46865	1	0	0	1.62774	1.23366	TBX20
regulation of tumor necrosis factor biosynthetic process (GO:0042534)	1/11	0.46865	1	0	0	1.62774	1.23366	AZU1
negative regulation of blood vessel diameter (GO:0097756)	1/11	0.46865	1	0	0	1.62774	1.23366	CHGA
regulation of feeding behavior (GO:0060259)	1/11	0.46865	1	0	0	1.62774	1.23366	AGRP
morphogenesis of an epithelial sheet (GO:0002011)	1/11	0.46865	1	0	0	1.62774	1.23366	TBX20
regulation of trophoblast cell migration (GO:1901163)	1/11	0.46865	1	0	0	1.62774	1.23366	NODAL
negative regulation of protein localization to nucleus (GO:1900181)	1/11	0.46865	1	0	0	1.62774	1.23366	CABP1
positive regulation of superoxide anion generation (GO:0032930)	1/11	0.46865	1	0	0	1.62774	1.23366	MAPT
embryonic eye morphogenesis (GO:0048048)	1/11	0.46865	1	0	0	1.62774	1.23366	TH
pyrimidine nucleoside catabolic process (GO:0046135)	1/11	0.46865	1	0	0	1.62774	1.23366	NT5C1A
negative regulation of fatty acid biosynthetic process (GO:0045717)	1/11	0.46865	1	0	0	1.62774	1.23366	ACADL
detection of light stimulus involved in sensory perception (GO:0050962)	1/11	0.46865	1	0	0	1.62774	1.23366	RPE65
cellular response to sterol (GO:0036315)	1/11	0.46865	1	0	0	1.62774	1.23366	MLC1
regulation of mitotic centrosome separation (GO:0046602)	1/11	0.46865	1	0	0	1.62774	1.23366	RANBP3L
cell-cell junction maintenance (GO:0045217)	1/11	0.46865	1	0	0	1.62774	1.23366	PRTN3
internal protein amino acid acetylation (GO:0006475)	1/11	0.46865	1	0	0	1.62774	1.23366	MAPT
stress granule assembly (GO:0034063)	1/11	0.46865	1	0	0	1.62774	1.23366	MAPT
negative regulation of protein localization to cell surface (GO:2000009)	1/11	0.46865	1	0	0	1.62774	1.23366	GPM6B
relaxation of muscle (GO:0090075)	1/11	0.46865	1	0	0	1.62774	1.23366	ATP1A2
negative regulation of nucleocytoplasmic transport (GO:0046823)	1/11	0.46865	1	0	0	1.62774	1.23366	CABP1
protein kinase C signaling (GO:0070528)	1/11	0.46865	1	0	0	1.62774	1.23366	AZU1
phosphate ion homeostasis (GO:0055062)	1/11	0.46865	1	0	0	1.62774	1.23366	SLC34A1
protein localization to mitochondrion (GO:0070585)	1/11	0.46865	1	0	0	1.62774	1.23366	LRRK2
camera-type eye morphogenesis (GO:0048593)	1/11	0.46865	1	0	0	1.62774	1.23366	TH
metanephric mesenchyme development (GO:0072075)	1/11	0.46865	1	0	0	1.62774	1.23366	PAX2
response to nitric oxide (GO:0071731)	1/11	0.46865	1	0	0	1.62774	1.23366	MT3
negative regulation of heart contraction (GO:0045822)	1/11	0.46865	1	0	0	1.62774	1.23366	SPTBN4
negative regulation of chemotaxis (GO:0050922)	1/11	0.46865	1	0	0	1.62774	1.23366	ELANE
inhibition of cysteine-type endopeptidase activity involved in apoptotic process (GO:1990001)	1/11	0.46865	1	0	0	1.62774	1.23366	BIRC8
response to thyroid hormone (GO:0097066)	1/11	0.46865	1	0	0	1.62774	1.23366	GATA1
regulation of serine-type endopeptidase activity (GO:1900003)	1/11	0.46865	1	0	0	1.62774	1.23366	SPINK2
negative regulation of translation, ncRNA-mediated (GO:0040033)	1/11	0.46865	1	0	0	1.62774	1.23366	TRIM71
regulation of cardiac muscle cell differentiation (GO:2000725)	1/11	0.46865	1	0	0	1.62774	1.23366	SOX6
miRNA mediated inhibition of translation (GO:0035278)	1/11	0.46865	1	0	0	1.62774	1.23366	TRIM71
cardiac muscle cell membrane repolarization (GO:0099622)	1/11	0.46865	1	0	0	1.62774	1.23366	KCNIP2
phosphatidylcholine acyl-chain remodeling (GO:0036151)	2/28	0.468714	1	0	0	1.27894	0.969129	PLA2G2E;PLA2G1B
transition metal ion transport (GO:0000041)	2/28	0.468714	1	0	0	1.27894	0.969129	TTYH1;MT3
phosphatidylserine metabolic process (GO:0006658)	2/28	0.468714	1	0	0	1.27894	0.969129	PLA2G2E;PLA2G1B
cellular response to oxygen-containing compound (GO:1901701)	16/275	0.469864	1	0	0	1.04175	0.786847	P2RY12;HCN4;DEFA4;PDE2A;RORB;PAX2;TSHR;CRHBP;GLRA1;CPEB1;STAP1;CTSG;MAPT;HCN2;KCNK4;HCN1
negative regulation of peptidase activity (GO:0010466)	4/63	0.470723	1	0	0	1.13683	0.856587	SERPINB10;SPOCK2;SPOCK1;TIMP4
positive regulation of cytosolic calcium ion concentration (GO:0007204)	8/134	0.475247	1	0	0	1.06896	0.795223	JPH4;ADCYAP1;JPH3;AVPR1B;PLA2G1B;GPR32;CCR9;IAPP
protein polymerization (GO:0051258)	3/46	0.478067	1	0	0	1.16772	0.861785	MAPT;ARHGAP6;WASF3
negative regulation of ossification (GO:0030279)	3/46	0.478067	1	0	0	1.16772	0.861785	RANBP3L;CITED1;RORB
negative regulation of protein modification process (GO:0031400)	4/64	0.483031	1	0	0	1.11907	0.814318	LRRK2;NTRK3;MAPT;INSM1
negative regulation of dephosphorylation (GO:0035305)	4/64	0.483031	1	0	0	1.11907	0.814318	TMEM132D;DLG2;SLC7A14;RIMBP2
negative regulation of neuron apoptotic process (GO:0043524)	4/64	0.483031	1	0	0	1.11907	0.814318	NTRK2;CITED1;AGAP2;MT3
defense response to bacterium (GO:0042742)	14/242	0.485381	1	0	0	1.03583	0.748722	CHGA;FCN2;DEFB119;PLA2G1B;DEFA4;DEFB125;DEFB123;AZU1;REG3G;DEFB108B;EPX;IGLL1;CTSG;ELANE
negative regulation of cell death (GO:0060548)	5/82	0.486288	1	0	0	1.09177	0.787119	CHGA;PACRG;LRRK2;MT3;PAX2
neuron projection extension (GO:1990138)	2/29	0.487235	1	0	0	1.23483	0.887856	NLGN3;SH3GL2
negative regulation of intracellular steroid hormone receptor signaling pathway (GO:0033144)	2/29	0.487235	1	0	0	1.23483	0.887856	FOXH1;NODAL
cellular response to alcohol (GO:0097306)	2/29	0.487235	1	0	0	1.23483	0.887856	GLRA1;MLC1
cellular amino acid biosynthetic process (GO:0008652)	2/29	0.487235	1	0	0	1.23483	0.887856	FOLH1;ASPA
positive regulation of phosphate metabolic process (GO:0045937)	2/29	0.487235	1	0	0	1.23483	0.887856	DSCAM;PTH1R
positive regulation of protein tyrosine kinase activity (GO:0061098)	2/29	0.487235	1	0	0	1.23483	0.887856	GRM5;STAP1
lytic vacuole organization (GO:0080171)	2/29	0.487235	1	0	0	1.23483	0.887856	LRRK2;CLVS2
production of miRNAs involved in gene silencing by miRNA (GO:0035196)	2/29	0.487235	1	0	0	1.23483	0.887856	TRIM71;LIN28A
neural crest cell migration (GO:0001755)	2/29	0.487235	1	0	0	1.23483	0.887856	SOX8;PHOX2B
calcium ion import (GO:0070509)	2/29	0.487235	1	0	0	1.23483	0.887856	CASR;NALCN
primary neural tube formation (GO:0014020)	2/29	0.487235	1	0	0	1.23483	0.887856	LRP2;PAX2
glycosaminoglycan biosynthetic process (GO:0006024)	6/100	0.488675	1	0	0	1.07431	0.769265	BCAN;NCAN;B3GAT2;B3GAT1;CSPG5;GPC5
RNA secondary structure unwinding (GO:0010501)	3/47	0.492467	1	0	0	1.14288	0.809533	DDX4;HFM1;DDX25
negative regulation of neuron differentiation (GO:0045665)	4/65	0.495224	1	0	0	1.10185	0.774322	SOX3;STX1B;SPOCK1;HES5
pulmonary valve morphogenesis (GO:0003184)	1/12	0.498342	1	0	0	1.49209	1.0392	TBX20
regulation of retrograde protein transport, ER to cytosol (GO:1904152)	1/12	0.498342	1	0	0	1.49209	1.0392	BRSK2
cardiac right ventricle morphogenesis (GO:0003215)	1/12	0.498342	1	0	0	1.49209	1.0392	TBX20
regulation of vasculogenesis (GO:2001212)	1/12	0.498342	1	0	0	1.49209	1.0392	TMEM100
axonal fasciculation (GO:0007413)	1/12	0.498342	1	0	0	1.49209	1.0392	NRCAM
peptidyl-arginine modification (GO:0018195)	1/12	0.498342	1	0	0	1.49209	1.0392	PADI4
regulation of inclusion body assembly (GO:0090083)	1/12	0.498342	1	0	0	1.49209	1.0392	DNAJB8
regulation of protein glycosylation (GO:0060049)	1/12	0.498342	1	0	0	1.49209	1.0392	MT3
negative regulation of metabolic process (GO:0009892)	1/12	0.498342	1	0	0	1.49209	1.0392	MT3
iron ion transport (GO:0006826)	1/12	0.498342	1	0	0	1.49209	1.0392	TTYH1
negative regulation of oxidoreductase activity (GO:0051354)	1/12	0.498342	1	0	0	1.49209	1.0392	MT3
carbohydrate derivative transport (GO:1901264)	1/12	0.498342	1	0	0	1.49209	1.0392	SLC28A1
regulation of cytokine biosynthetic process (GO:0042035)	1/12	0.498342	1	0	0	1.49209	1.0392	NLRP12
protein insertion into membrane (GO:0051205)	1/12	0.498342	1	0	0	1.49209	1.0392	RTP2
nucleoside catabolic process (GO:0009164)	1/12	0.498342	1	0	0	1.49209	1.0392	NT5C1A
alternative mRNA splicing, via spliceosome (GO:0000380)	1/12	0.498342	1	0	0	1.49209	1.0392	CELF4
phasic smooth muscle contraction (GO:0014821)	1/12	0.498342	1	0	0	1.49209	1.0392	DRD2
positive regulation of ruffle assembly (GO:1900029)	1/12	0.498342	1	0	0	1.49209	1.0392	NLGN1
response to interleukin-6 (GO:0070741)	1/12	0.498342	1	0	0	1.49209	1.0392	CITED1
regulation of protein import into nucleus, translocation (GO:0033158)	1/12	0.498342	1	0	0	1.49209	1.0392	PDE2A
negative regulation of epithelial cell differentiation (GO:0030857)	1/12	0.498342	1	0	0	1.49209	1.0392	GDF3
negative regulation of interleukin-1 secretion (GO:0050711)	1/12	0.498342	1	0	0	1.49209	1.0392	NLRP12
aromatic compound biosynthetic process (GO:0019438)	1/12	0.498342	1	0	0	1.49209	1.0392	PRG3
cellular response to fatty acid (GO:0071398)	1/12	0.498342	1	0	0	1.49209	1.0392	KCNK4
regulation of hormone secretion (GO:0046883)	1/12	0.498342	1	0	0	1.49209	1.0392	SCG5
positive regulation of stem cell differentiation (GO:2000738)	1/12	0.498342	1	0	0	1.49209	1.0392	SOX6
membrane repolarization during action potential (GO:0086011)	1/12	0.498342	1	0	0	1.49209	1.0392	KCNIP2
positive regulation of vascular endothelial growth factor receptor signaling pathway (GO:0030949)	1/12	0.498342	1	0	0	1.49209	1.0392	MT3
negative regulation of fatty acid metabolic process (GO:0045922)	1/12	0.498342	1	0	0	1.49209	1.0392	ACADL
positive regulation of SMAD protein import into nucleus (GO:0060391)	1/12	0.498342	1	0	0	1.49209	1.0392	NODAL
tube closure (GO:0060606)	2/30	0.505347	1	0	0	1.19367	0.814694	LRP2;PAX2
superoxide metabolic process (GO:0006801)	2/30	0.505347	1	0	0	1.19367	0.814694	PRG3;MT3
regulation of vasoconstriction (GO:0019229)	2/30	0.505347	1	0	0	1.19367	0.814694	CHRM1;AVPR1B
lysosome localization (GO:0032418)	2/30	0.505347	1	0	0	1.19367	0.814694	CHGA;MAP6
amino acid transmembrane transport (GO:0003333)	2/30	0.505347	1	0	0	1.19367	0.814694	SLC36A2;SLC32A1
heterophilic cell-cell adhesion via plasma membrane cell adhesion molecules (GO:0007157)	3/48	0.506667	1	0	0	1.11907	0.760856	NLGN1;GRID2;VCAM1
negative regulation of cell adhesion (GO:0007162)	4/66	0.507293	1	0	0	1.08516	0.736461	DSCAM;ARHGDIG;ADAM22;SPOCK1
positive regulation of homeostatic process (GO:0032846)	5/84	0.507734	1	0	0	1.06578	0.722383	TMEM27;SLC30A2;PLA2G1B;GCG;GATA1
protein maturation (GO:0051604)	5/84	0.507734	1	0	0	1.06578	0.722383	CNTN1;CPE;CTSG;AZU1;RHBDL3
regulation of kinase activity (GO:0043549)	6/102	0.508105	1	0	0	1.05324	0.713114	EPHA5;NTRK2;FLT3;NTRK3;INSRR;MAPT
brain development (GO:0007420)	7/120	0.508441	1	0	0	1.04446	0.706481	NDRG4;TBR1;GRIN2C;DSCAML1;PAX2;HES5;SHANK1
regulation of cytosolic calcium ion concentration (GO:0051480)	8/138	0.508756	1	0	0	1.03798	0.70145	SCGN;ADCYAP1;AVPR1B;GPR32;CCR9;ATP2B3;IAPP;DRD2
detection of chemical stimulus involved in sensory perception (GO:0050907)	6/103	0.517719	1	0	0	1.04302	0.686642	OR10K1;OR4N2;OR10R2;OR4D6;OR4F6;OR1N1
purine ribonucleotide metabolic process (GO:0009150)	4/67	0.51923	1	0	0	1.06896	0.700605	LRRK2;ATP1A2;SULT4A1;SULT1C4
regulation of mitochondrion organization (GO:0010821)	3/49	0.520658	1	0	0	1.09623	0.715468	LRRK2;IAPP;MAPT
regulation of actin cytoskeleton reorganization (GO:2000249)	2/31	0.523037	1	0	0	1.15517	0.748668	NTRK3;STAP1
negative regulation of cation channel activity (GO:2001258)	2/31	0.523037	1	0	0	1.15517	0.748668	KCNAB1;DRD2
protein palmitoylation (GO:0018345)	2/31	0.523037	1	0	0	1.15517	0.748668	ZDHHC22;ZDHHC15
fatty-acyl-CoA biosynthetic process (GO:0046949)	2/31	0.523037	1	0	0	1.15517	0.748668	SCD5;ACSBG1
regulation of protein polymerization (GO:0032271)	2/31	0.523037	1	0	0	1.15517	0.748668	MAP2;MAPT
positive regulation of reactive oxygen species biosynthetic process (GO:1903428)	2/31	0.523037	1	0	0	1.15517	0.748668	AGXT2;HBB
cellular response to growth factor stimulus (GO:0071363)	8/140	0.525255	1	0	0	1.02315	0.658776	TMEM100;NTRK2;NTRK3;PDE2A;SMAD9;MAPT;SOX6;PHOX2B
regulation of cell differentiation (GO:0045595)	7/122	0.526118	1	0	0	1.02734	0.659789	HEMGN;SPOCK2;SMOC1;NANOG;GDF3;INSM1;HES5
regulation of plasma membrane bounded cell projection organization (GO:0120035)	1/13	0.526376	1	0	0	1.37732	0.883877	ZNF804A
regulation of superoxide anion generation (GO:0032928)	1/13	0.526376	1	0	0	1.37732	0.883877	MAPT
positive regulation of cellular carbohydrate metabolic process (GO:0010676)	1/13	0.526376	1	0	0	1.37732	0.883877	PTH1R
renal absorption (GO:0070293)	1/13	0.526376	1	0	0	1.37732	0.883877	HBB
sulfation (GO:0051923)	1/13	0.526376	1	0	0	1.37732	0.883877	SULT1C4
muscle cell development (GO:0055001)	1/13	0.526376	1	0	0	1.37732	0.883877	ANK2
regulation of production of miRNAs involved in gene silencing by miRNA (GO:1903798)	1/13	0.526376	1	0	0	1.37732	0.883877	LIN28A
negative regulation of voltage-gated calcium channel activity (GO:1901386)	1/13	0.526376	1	0	0	1.37732	0.883877	DRD2
pathway-restricted SMAD protein phosphorylation (GO:0060389)	1/13	0.526376	1	0	0	1.37732	0.883877	GDF6
phospholipase C-activating dopamine receptor signaling pathway (GO:0060158)	1/13	0.526376	1	0	0	1.37732	0.883877	DRD2
leukocyte differentiation (GO:0002521)	1/13	0.526376	1	0	0	1.37732	0.883877	FLT3
sensory perception of taste (GO:0050909)	1/13	0.526376	1	0	0	1.37732	0.883877	TAS2R60
negative regulation of reactive oxygen species biosynthetic process (GO:1903427)	1/13	0.526376	1	0	0	1.37732	0.883877	SLC18A2
protein localization to endoplasmic reticulum (GO:0070972)	1/13	0.526376	1	0	0	1.37732	0.883877	ANK2
regulation of endothelial cell chemotaxis (GO:2001026)	1/13	0.526376	1	0	0	1.37732	0.883877	FGF1
regulation of necrotic cell death (GO:0010939)	1/13	0.526376	1	0	0	1.37732	0.883877	MT3
dicarboxylic acid catabolic process (GO:0043649)	1/13	0.526376	1	0	0	1.37732	0.883877	ASPA
positive regulation of lamellipodium assembly (GO:0010592)	1/13	0.526376	1	0	0	1.37732	0.883877	CLRN1
negative regulation of hormone secretion (GO:0046888)	1/13	0.526376	1	0	0	1.37732	0.883877	NPVF
regulation of oxidoreductase activity (GO:0051341)	1/13	0.526376	1	0	0	1.37732	0.883877	MT3
nucleotide metabolic process (GO:0009117)	1/13	0.526376	1	0	0	1.37732	0.883877	PDE8B
regulation of cytolysis (GO:0042268)	1/13	0.526376	1	0	0	1.37732	0.883877	PAX2
regulation of transcription initiation from RNA polymerase II promoter (GO:0060260)	1/13	0.526376	1	0	0	1.37732	0.883877	HNF1B
regulation of fatty acid oxidation (GO:0046320)	1/13	0.526376	1	0	0	1.37732	0.883877	ACADL
energy coupled proton transport, down electrochemical gradient (GO:0015985)	1/13	0.526376	1	0	0	1.37732	0.883877	ATP6V0A4
negative regulation of chemokine production (GO:0032682)	1/13	0.526376	1	0	0	1.37732	0.883877	ELANE
response to fatty acid (GO:0070542)	1/13	0.526376	1	0	0	1.37732	0.883877	KCNK4
pre-miRNA processing (GO:0031054)	1/13	0.526376	1	0	0	1.37732	0.883877	LIN28A
organic hydroxy compound biosynthetic process (GO:1901617)	3/50	0.534429	1	0	0	1.07431	0.673113	CYP11B2;CYP11B1;CYP46A1
antimicrobial humoral immune response mediated by antimicrobial peptide (GO:0061844)	3/50	0.534429	1	0	0	1.07431	0.673113	PLA2G1B;DEFA4;REG3G
regulation of release of sequestered calcium ion into cytosol (GO:0051279)	3/50	0.534429	1	0	0	1.07431	0.673113	JPH4;JPH3;ANK2
regulation of glucose import (GO:0046324)	2/32	0.540296	1	0	0	1.11907	0.688942	PLA2G1B;ITLN1
zinc ion homeostasis (GO:0055069)	2/32	0.540296	1	0	0	1.11907	0.688942	SLC39A12;MT3
anterograde axonal transport (GO:0008089)	2/32	0.540296	1	0	0	1.11907	0.688942	NEFL;AP3B2
negative regulation of extrinsic apoptotic signaling pathway via death domain receptors (GO:1902042)	2/32	0.540296	1	0	0	1.11907	0.688942	SCRT2;FAIM2
positive regulation of interleukin-1 beta production (GO:0032731)	2/32	0.540296	1	0	0	1.11907	0.688942	NLRP12;AZU1
cellular zinc ion homeostasis (GO:0006882)	2/32	0.540296	1	0	0	1.11907	0.688942	SLC39A12;MT3
positive regulation of insulin secretion (GO:0032024)	2/32	0.540296	1	0	0	1.11907	0.688942	TMEM27;GCG
response to cadmium ion (GO:0046686)	2/32	0.540296	1	0	0	1.11907	0.688942	SLC34A1;MT3
lysosome organization (GO:0007040)	2/32	0.540296	1	0	0	1.11907	0.688942	LRRK2;CLVS2
regulation of cytokine secretion (GO:0050707)	2/32	0.540296	1	0	0	1.11907	0.688942	NLRP12;CLEC9A
positive regulation of bone mineralization (GO:0030501)	2/32	0.540296	1	0	0	1.11907	0.688942	KL;GPM6B
proton transport (GO:0015992)	2/32	0.540296	1	0	0	1.11907	0.688942	SLC36A2;ATP6V0A4
negative regulation of phosphatase activity (GO:0010923)	4/69	0.542685	1	0	0	1.03798	0.634439	TMEM132D;DLG2;SLC7A14;RIMBP2
regulation of endopeptidase activity (GO:0052548)	4/69	0.542685	1	0	0	1.03798	0.634439	SERPINB10;SPOCK2;SPOCK1;TIMP4
cellular response to lipid (GO:0071396)	10/179	0.545857	1	0	0	1.00029	0.605571	CRHBP;DEFA4;STAP1;ATP1A3;CTSG;ATP1A2;ADCY2;RORB;PAX2;KCNK4
blood circulation (GO:0008015)	3/51	0.547973	1	0	0	1.05324	0.633555	HCN4;NPY6R;COL4A3
neurogenesis (GO:0022008)	3/51	0.547973	1	0	0	1.05324	0.633555	SALL3;SPOCK1;MAPT
positive regulation of cellular component biogenesis (GO:0044089)	5/88	0.549479	1	0	0	1.01734	0.609164	NLGN3;CHGA;GRID2;NLGN1;NRXN1
positive regulation of cardiac muscle cell proliferation (GO:0060045)	1/14	0.552845	1	0	0	1.27894	0.757996	TBX20
clathrin coat assembly (GO:0048268)	1/14	0.552845	1	0	0	1.27894	0.757996	CALY
positive regulation of myoblast differentiation (GO:0045663)	1/14	0.552845	1	0	0	1.27894	0.757996	RANBP3L
regulation of activin receptor signaling pathway (GO:0032925)	1/14	0.552845	1	0	0	1.27894	0.757996	NODAL
establishment or maintenance of actin cytoskeleton polarity (GO:0030950)	1/14	0.552845	1	0	0	1.27894	0.757996	RND2
endoplasmic reticulum tubular network organization (GO:0071786)	1/14	0.552845	1	0	0	1.27894	0.757996	REEP2
acyl-CoA biosynthetic process (GO:0071616)	1/14	0.552845	1	0	0	1.27894	0.757996	SCD5
negative regulation of hemopoiesis (GO:1903707)	1/14	0.552845	1	0	0	1.27894	0.757996	ZBTB16
modified amino acid transport (GO:0072337)	1/14	0.552845	1	0	0	1.27894	0.757996	SLC3A1
glucuronate metabolic process (GO:0019585)	1/14	0.552845	1	0	0	1.27894	0.757996	UGT2A3
negative regulation of focal adhesion assembly (GO:0051895)	1/14	0.552845	1	0	0	1.27894	0.757996	ARHGAP6
pyrimidine-containing compound catabolic process (GO:0072529)	1/14	0.552845	1	0	0	1.27894	0.757996	NT5C1A
cardiac left ventricle morphogenesis (GO:0003214)	1/14	0.552845	1	0	0	1.27894	0.757996	CPE
copper ion transport (GO:0006825)	1/14	0.552845	1	0	0	1.27894	0.757996	STEAP2
amyloid-beta metabolic process (GO:0050435)	1/14	0.552845	1	0	0	1.27894	0.757996	NAT8
smooth muscle contraction (GO:0006939)	1/14	0.552845	1	0	0	1.27894	0.757996	CHRNB2
neutrophil activation (GO:0042119)	1/14	0.552845	1	0	0	1.27894	0.757996	PRG3
negative regulation of endoplasmic reticulum stress-induced intrinsic apoptotic signaling pathway (GO:1902236)	1/14	0.552845	1	0	0	1.27894	0.757996	LRRK2
epiboly involved in wound healing (GO:0090505)	1/14	0.552845	1	0	0	1.27894	0.757996	TMEFF2
fatty acid transport (GO:0015908)	1/14	0.552845	1	0	0	1.27894	0.757996	LCN12
regulation of gastrulation (GO:0010470)	1/14	0.552845	1	0	0	1.27894	0.757996	OTX2
glycoside metabolic process (GO:0016137)	1/14	0.552845	1	0	0	1.27894	0.757996	GBA3
regulation of synapse organization (GO:0050807)	1/14	0.552845	1	0	0	1.27894	0.757996	CHRNB2
negative regulation of smooth muscle cell migration (GO:0014912)	1/14	0.552845	1	0	0	1.27894	0.757996	NDRG4
purine nucleotide catabolic process (GO:0006195)	1/14	0.552845	1	0	0	1.27894	0.757996	NT5C1A
nucleoside triphosphate metabolic process (GO:0009141)	1/14	0.552845	1	0	0	1.27894	0.757996	ENPP3
positive regulation of muscle hypertrophy (GO:0014742)	1/14	0.552845	1	0	0	1.27894	0.757996	HAND2
interleukin-6-mediated signaling pathway (GO:0070102)	1/14	0.552845	1	0	0	1.27894	0.757996	ST18
estrogen metabolic process (GO:0008210)	1/14	0.552845	1	0	0	1.27894	0.757996	HSD3B1
negative regulation of cation transmembrane transport (GO:1904063)	1/14	0.552845	1	0	0	1.27894	0.757996	ATP1A2
purine-containing compound catabolic process (GO:0072523)	1/14	0.552845	1	0	0	1.27894	0.757996	NT5C1A
response to ATP (GO:0033198)	1/14	0.552845	1	0	0	1.27894	0.757996	P2RY12
negative regulation of calcium ion transmembrane transporter activity (GO:1901020)	2/33	0.557117	1	0	0	1.08516	0.634796	ATP1A2;DRD2
cellular response to amino acid stimulus (GO:0071230)	2/33	0.557117	1	0	0	1.08516	0.634796	GLRA1;CPEB1
positive regulation of dendrite development (GO:1900006)	2/33	0.557117	1	0	0	1.08516	0.634796	NLGN1;SHANK1
protein trimerization (GO:0070206)	2/33	0.557117	1	0	0	1.08516	0.634796	SLC1A2;ITLN1
negative regulation of BMP signaling pathway (GO:0030514)	2/33	0.557117	1	0	0	1.08516	0.634796	LRP2;GDF3
negative regulation of receptor activity (GO:2000272)	2/33	0.557117	1	0	0	1.08516	0.634796	CRHBP;FOXH1
purine ribonucleoside triphosphate metabolic process (GO:0009205)	2/33	0.557117	1	0	0	1.08516	0.634796	LRRK2;ATP1A2
regulation of nitric oxide biosynthetic process (GO:0045428)	2/33	0.557117	1	0	0	1.08516	0.634796	AGXT2;HBB
negative regulation of neuron projection development (GO:0010977)	3/52	0.561283	1	0	0	1.03299	0.596581	STX1B;MCF2;SPOCK1
negative regulation of response to external stimulus (GO:0032102)	6/108	0.5646	1	0	0	0.994728	0.568623	GRID2;NLRP12;NLRP9;DRD2;DRD3;ELANE
regulation of protein kinase B signaling (GO:0051896)	9/164	0.570085	1	0	0	0.982597	0.55219	PKHD1;KL;LIN28A;MSTN;CNTN1;IAPP;FGF1;DRD2;DRD3
activation of MAPKK activity (GO:0000186)	2/34	0.573495	1	0	0	1.05324	0.585609	MAP3K15;LRRK2
negative regulation of neurogenesis (GO:0050768)	2/34	0.573495	1	0	0	1.05324	0.585609	SOX3;HES5
neural tube closure (GO:0001843)	2/34	0.573495	1	0	0	1.05324	0.585609	LRP2;PAX2
stem cell differentiation (GO:0048863)	2/34	0.573495	1	0	0	1.05324	0.585609	GPM6A;PAX2
embryonic organ morphogenesis (GO:0048562)	2/34	0.573495	1	0	0	1.05324	0.585609	TBX20;DSCAML1
positive regulation of biomineral tissue development (GO:0070169)	2/34	0.573495	1	0	0	1.05324	0.585609	KL;GPM6B
positive regulation of ossification (GO:0045778)	3/53	0.574352	1	0	0	1.0135	0.561997	KL;ZBTB16;GPM6B
regulation of calcium ion transport (GO:0051924)	3/53	0.574352	1	0	0	1.0135	0.561997	CASR;CAMK2A;ANK2
positive regulation of secretion by cell (GO:1903532)	3/53	0.574352	1	0	0	1.0135	0.561997	STX1B;PLA2G1B;KCNB1
negative regulation of response to stimulus (GO:0048585)	7/128	0.577569	1	0	0	0.979185	0.537501	EPHA5;NTRK2;NLRP12;NLRP9;FLT3;NTRK3;INSRR
myeloid cell development (GO:0061515)	1/15	0.577836	1	0	0	1.19367	0.654688	GATA1
NAD biosynthesis via nicotinamide riboside salvage pathway (GO:0034356)	1/15	0.577836	1	0	0	1.19367	0.654688	SLC22A13
septin ring assembly (GO:0000921)	1/15	0.577836	1	0	0	1.19367	0.654688	SEPT14
negative regulation of adherens junction organization (GO:1903392)	1/15	0.577836	1	0	0	1.19367	0.654688	ARHGAP6
positive regulation of vasoconstriction (GO:0045907)	1/15	0.577836	1	0	0	1.19367	0.654688	AVPR1B
endocardial cushion morphogenesis (GO:0003203)	1/15	0.577836	1	0	0	1.19367	0.654688	TBX20
negative regulation of platelet-derived growth factor receptor signaling pathway (GO:0010642)	1/15	0.577836	1	0	0	1.19367	0.654688	NDRG4
positive regulation of small GTPase mediated signal transduction (GO:0051057)	1/15	0.577836	1	0	0	1.19367	0.654688	MMD2
positive regulation of CREB transcription factor activity (GO:0032793)	1/15	0.577836	1	0	0	1.19367	0.654688	EPHA5
G-protein coupled glutamate receptor signaling pathway (GO:0007216)	1/15	0.577836	1	0	0	1.19367	0.654688	GRM5
positive regulation of potassium ion transmembrane transport (GO:1901381)	1/15	0.577836	1	0	0	1.19367	0.654688	ANK2
negative regulation of insulin secretion (GO:0046676)	1/15	0.577836	1	0	0	1.19367	0.654688	KCNB1
anterograde synaptic vesicle transport (GO:0048490)	1/15	0.577836	1	0	0	1.19367	0.654688	AP3B2
unsaturated fatty acid biosynthetic process (GO:0006636)	1/15	0.577836	1	0	0	1.19367	0.654688	SCD5
regulation of tumor necrosis factor secretion (GO:1904467)	1/15	0.577836	1	0	0	1.19367	0.654688	SYT11
mitochondrion localization (GO:0051646)	1/15	0.577836	1	0	0	1.19367	0.654688	LRRK2
mesenchyme morphogenesis (GO:0072132)	1/15	0.577836	1	0	0	1.19367	0.654688	TBX20
regulation of clathrin-dependent endocytosis (GO:2000369)	1/15	0.577836	1	0	0	1.19367	0.654688	SNAP91
pyrimidine nucleoside metabolic process (GO:0006213)	1/15	0.577836	1	0	0	1.19367	0.654688	NT5C1A
regulation of cell-substrate junction assembly (GO:0090109)	1/15	0.577836	1	0	0	1.19367	0.654688	GPM6B
negative regulation of cellular component movement (GO:0051271)	1/15	0.577836	1	0	0	1.19367	0.654688	PKHD1
fatty acid beta-oxidation using acyl-CoA dehydrogenase (GO:0033539)	1/15	0.577836	1	0	0	1.19367	0.654688	ACADL
response to cholesterol (GO:0070723)	1/15	0.577836	1	0	0	1.19367	0.654688	MLC1
regulation of macrophage chemotaxis (GO:0010758)	1/15	0.577836	1	0	0	1.19367	0.654688	STAP1
body fluid secretion (GO:0007589)	1/15	0.577836	1	0	0	1.19367	0.654688	SLC22A2
filopodium assembly (GO:0046847)	1/15	0.577836	1	0	0	1.19367	0.654688	DNM3
microtubule depolymerization (GO:0007019)	1/15	0.577836	1	0	0	1.19367	0.654688	STMN4
JAK-STAT cascade involved in growth hormone signaling pathway (GO:0060397)	1/15	0.577836	1	0	0	1.19367	0.654688	CSH1
negative regulation of protein processing (GO:0010955)	1/15	0.577836	1	0	0	1.19367	0.654688	LRRK2
regulation of fertilization (GO:0080154)	1/15	0.577836	1	0	0	1.19367	0.654688	SPINK2
synaptic vesicle transport along microtubule (GO:0099517)	1/15	0.577836	1	0	0	1.19367	0.654688	AP3B2
positive regulation of cysteine-type endopeptidase activity involved in apoptotic signaling pathway (GO:2001269)	1/15	0.577836	1	0	0	1.19367	0.654688	ST18
regulation of peptide secretion (GO:0002791)	1/15	0.577836	1	0	0	1.19367	0.654688	STXBP5L
endoderm development (GO:0007492)	1/15	0.577836	1	0	0	1.19367	0.654688	TBX20
inhibition of cysteine-type endopeptidase activity (GO:0097340)	1/15	0.577836	1	0	0	1.19367	0.654688	BIRC8
positive regulation of cysteine-type endopeptidase activity involved in apoptotic process (GO:0043280)	6/110	0.582732	1	0	0	0.976642	0.527414	NLRP12;COL4A3;CNTN1;MAPT;ST18;NODAL
negative regulation of protein kinase activity (GO:0006469)	6/110	0.582732	1	0	0	0.976642	0.527414	LRRTM4;LRTM2;LRRC4C;DUSP26;NYX;PPM1E
positive regulation of phosphatidylinositol 3-kinase signaling (GO:0014068)	3/54	0.587175	1	0	0	0.994728	0.529625	NTRK2;FLT3;FSHR
positive regulation of tyrosine phosphorylation of STAT protein (GO:0042531)	3/54	0.587175	1	0	0	0.994728	0.529625	FLT3;CSHL1;HES5
lipid biosynthetic process (GO:0008610)	4/73	0.587745	1	0	0	0.981102	0.521418	HSD3B2;CYP21A2;PLA2G1B;HSD3B1
regulation of phosphatase activity (GO:0010921)	4/73	0.587745	1	0	0	0.981102	0.521418	TMEM132D;DLG2;SLC7A14;RIMBP2
regulation of protein kinase activity (GO:0045859)	8/148	0.589021	1	0	0	0.967843	0.512274	ADCYAP1;LRRTM4;LRTM2;MMD2;AZU1;LRRC4C;NYX;PPM1E
negative regulation of cellular metabolic process (GO:0031324)	2/35	0.589426	1	0	0	1.02315	0.540842	MT3;PAX2
regulation of wound healing (GO:0061041)	2/35	0.589426	1	0	0	1.02315	0.540842	REG3G;INSL3
positive regulation of cell development (GO:0010720)	2/35	0.589426	1	0	0	1.02315	0.540842	LRP2;OPRM1
anterior/posterior pattern specification (GO:0009952)	2/35	0.589426	1	0	0	1.02315	0.540842	CFC1B;CDX4
macromolecule catabolic process (GO:0009057)	2/35	0.589426	1	0	0	1.02315	0.540842	PRSS16;ELANE
cellular response to acid chemical (GO:0071229)	5/92	0.58944	1	0	0	0.973103	0.514365	GLRA1;CPEB1;RORB;PAX2;KCNK4
lymphocyte differentiation (GO:0030098)	4/74	0.598597	1	0	0	0.967843	0.496665	VCAM1;FLT3;RAG2;RAG1
negative regulation of supramolecular fiber organization (GO:1902904)	3/55	0.599748	1	0	0	0.976642	0.499305	IAPP;CRYAB;SHANK1
peptidyl-threonine dephosphorylation (GO:0035970)	1/16	0.601432	1	0	0	1.11907	0.568982	PPM1E
glucose transmembrane transport (GO:1904659)	1/16	0.601432	1	0	0	1.11907	0.568982	SLC5A10
positive regulation of cardiac muscle tissue growth (GO:0055023)	1/16	0.601432	1	0	0	1.11907	0.568982	TBX20
glucose 6-phosphate metabolic process (GO:0051156)	1/16	0.601432	1	0	0	1.11907	0.568982	G6PC2
leukocyte tethering or rolling (GO:0050901)	1/16	0.601432	1	0	0	1.11907	0.568982	VCAM1
regulation of reactive oxygen species biosynthetic process (GO:1903426)	1/16	0.601432	1	0	0	1.11907	0.568982	SLC18A2
negative regulation of striated muscle cell differentiation (GO:0051154)	1/16	0.601432	1	0	0	1.11907	0.568982	SOX6
leukocyte adhesion to vascular endothelial cell (GO:0061756)	1/16	0.601432	1	0	0	1.11907	0.568982	VCAM1
guanosine-containing compound metabolic process (GO:1901068)	1/16	0.601432	1	0	0	1.11907	0.568982	LRRK2
extracellular matrix assembly (GO:0085029)	1/16	0.601432	1	0	0	1.11907	0.568982	GPM6B
heme biosynthetic process (GO:0006783)	1/16	0.601432	1	0	0	1.11907	0.568982	ALAS2
positive regulation of cardiac muscle hypertrophy (GO:0010613)	1/16	0.601432	1	0	0	1.11907	0.568982	HAND2
negative regulation of transcription regulatory region DNA binding (GO:2000678)	1/16	0.601432	1	0	0	1.11907	0.568982	GATA1
positive regulation of immune system process (GO:0002684)	1/16	0.601432	1	0	0	1.11907	0.568982	PLA2G1B
regulation of SMAD protein import into nucleus (GO:0060390)	1/16	0.601432	1	0	0	1.11907	0.568982	NODAL
genitalia development (GO:0048806)	1/16	0.601432	1	0	0	1.11907	0.568982	LHCGR
positive regulation of nitric-oxide synthase activity (GO:0051000)	1/16	0.601432	1	0	0	1.11907	0.568982	NPR3
positive regulation of G2/M transition of mitotic cell cycle (GO:0010971)	1/16	0.601432	1	0	0	1.11907	0.568982	PHOX2B
mRNA transcription from RNA polymerase II promoter (GO:0042789)	1/16	0.601432	1	0	0	1.11907	0.568982	POU5F1
regulation of stem cell proliferation (GO:0072091)	1/16	0.601432	1	0	0	1.11907	0.568982	LRRK2
detection of visible light (GO:0009584)	1/16	0.601432	1	0	0	1.11907	0.568982	RPE65
regulation of glucose transport (GO:0010827)	1/16	0.601432	1	0	0	1.11907	0.568982	PLA2G1B
positive regulation of DNA-templated transcription, initiation (GO:2000144)	1/16	0.601432	1	0	0	1.11907	0.568982	HNF1B
regulation of microtubule polymerization (GO:0031113)	2/36	0.604911	1	0	0	0.994728	0.500024	MAP2;MAPT
regulation of mitochondrial membrane potential (GO:0051881)	2/36	0.604911	1	0	0	0.994728	0.500024	LRRK2;MAPT
protein kinase B signaling (GO:0043491)	2/36	0.604911	1	0	0	0.994728	0.500024	MT3;PAX2
positive regulation of signal transduction (GO:0009967)	11/207	0.611078	1	0	0	0.951479	0.468633	NLGN3;STX1B;RIMS1;ESM1;NLGN1;LMO3;NRXN1;CNTN1;FGF1;MT3;SHANK1
regulation of cellular catabolic process (GO:0031329)	3/56	0.612066	1	0	0	0.959202	0.470887	LRRK2;RAB39B;MAPT
receptor-mediated endocytosis (GO:0006898)	10/189	0.615492	1	0	0	0.94736	0.459786	DNM3;NLGN3;CUBN;DNAJC6;HBB;MASP1;CLEC9A;HBA1;LRP2;LRP1B
positive regulation of developmental process (GO:0051094)	6/114	0.617795	1	0	0	0.942374	0.453846	ZBTB16;HAND2;SOX8;OTX2;INSM1;SOX6
purine ribonucleotide biosynthetic process (GO:0009152)	4/76	0.619778	1	0	0	0.942374	0.450826	NPPA;ADCY2;ADCY8;GUCY2F
protein acylation (GO:0043543)	2/37	0.619948	1	0	0	0.967843	0.462745	ZDHHC22;ZDHHC15
actin polymerization or depolymerization (GO:0008154)	2/37	0.619948	1	0	0	0.967843	0.462745	ARHGAP6;WASF3
endoderm formation (GO:0001706)	2/37	0.619948	1	0	0	0.967843	0.462745	TBX20;NODAL
regulation of filopodium assembly (GO:0051489)	2/37	0.619948	1	0	0	0.967843	0.462745	GPM6A;NLGN1
heart looping (GO:0001947)	2/37	0.619948	1	0	0	0.967843	0.462745	NDRG4;TBX20
regulation of blood circulation (GO:1903522)	2/37	0.619948	1	0	0	0.967843	0.462745	TH;KCNIP2
plasma membrane organization (GO:0007009)	2/37	0.619948	1	0	0	0.967843	0.462745	SYT11;ANK2
Wnt signaling pathway, calcium modulating pathway (GO:0007223)	2/37	0.619948	1	0	0	0.967843	0.462745	GNAO1;CAMK2A
regulation of cysteine-type endopeptidase activity (GO:2000116)	2/37	0.619948	1	0	0	0.967843	0.462745	NLRP12;MT3
regulation of tissue remodeling (GO:0034103)	1/17	0.62371	1	0	0	1.05324	0.497204	HAND2
positive regulation of transcription initiation from RNA polymerase II promoter (GO:0060261)	1/17	0.62371	1	0	0	1.05324	0.497204	HNF1B
positive regulation of cell cycle G2/M phase transition (GO:1902751)	1/17	0.62371	1	0	0	1.05324	0.497204	PHOX2B
cellular glucuronidation (GO:0052695)	1/17	0.62371	1	0	0	1.05324	0.497204	UGT2A3
positive regulation of interleukin-6 secretion (GO:2000778)	1/17	0.62371	1	0	0	1.05324	0.497204	MBP
regulation of transposition (GO:0010528)	1/17	0.62371	1	0	0	1.05324	0.497204	DDX4
negative regulation of lipid biosynthetic process (GO:0051055)	1/17	0.62371	1	0	0	1.05324	0.497204	ACADL
positive regulation of antigen receptor-mediated signaling pathway (GO:0050857)	1/17	0.62371	1	0	0	1.05324	0.497204	STAP1
negative regulation of interleukin-8 production (GO:0032717)	1/17	0.62371	1	0	0	1.05324	0.497204	ELANE
cardiac atrium morphogenesis (GO:0003209)	1/17	0.62371	1	0	0	1.05324	0.497204	TBX20
regulation of myelination (GO:0031641)	1/17	0.62371	1	0	0	1.05324	0.497204	HES5
positive regulation of stem cell proliferation (GO:2000648)	1/17	0.62371	1	0	0	1.05324	0.497204	DRD2
negative regulation of intracellular transport (GO:0032387)	1/17	0.62371	1	0	0	1.05324	0.497204	CRYAB
response to purine-containing compound (GO:0014074)	1/17	0.62371	1	0	0	1.05324	0.497204	CITED1
phospholipid catabolic process (GO:0009395)	1/17	0.62371	1	0	0	1.05324	0.497204	PNLIPRP2
positive regulation of calcium ion transmembrane transporter activity (GO:1901021)	1/17	0.62371	1	0	0	1.05324	0.497204	ANK2
heterocycle biosynthetic process (GO:0018130)	1/17	0.62371	1	0	0	1.05324	0.497204	PRG3
nucleotide catabolic process (GO:0009166)	1/17	0.62371	1	0	0	1.05324	0.497204	NT5C1A
regulation of T cell migration (GO:2000404)	1/17	0.62371	1	0	0	1.05324	0.497204	AIRE
positive chemotaxis (GO:0050918)	1/17	0.62371	1	0	0	1.05324	0.497204	SCG2
regulation of B cell receptor signaling pathway (GO:0050855)	1/17	0.62371	1	0	0	1.05324	0.497204	STAP1
septin ring organization (GO:0031106)	1/17	0.62371	1	0	0	1.05324	0.497204	SEPT14
cellular response to inorganic substance (GO:0071241)	1/17	0.62371	1	0	0	1.05324	0.497204	MT3
positive regulation of cation transmembrane transport (GO:1904064)	1/17	0.62371	1	0	0	1.05324	0.497204	ANK2
chordate embryonic development (GO:0043009)	3/57	0.624127	1	0	0	0.942374	0.444236	TRIM71;SOX8;HES5
cellular defense response (GO:0006968)	3/57	0.624127	1	0	0	0.942374	0.444236	CX3CR1;KLRC3;CCR9
regulation of BMP signaling pathway (GO:0030510)	3/57	0.624127	1	0	0	0.942374	0.444236	LRP2;GDF3;HES5
organonitrogen compound catabolic process (GO:1901565)	3/57	0.624127	1	0	0	0.942374	0.444236	ENPEP;PRSS16;ELANE
regulation of cytoskeleton organization (GO:0051493)	5/96	0.627375	1	0	0	0.932557	0.434768	EPHA5;STMN4;MAPT;RND2;GPM6B
protein homooligomerization (GO:0051260)	10/191	0.628765	1	0	0	0.93744	0.43497	NLGN1;SYT1;SYT11;SLC1A2;ITLN1;IAPP;FSD1;ACPP;CRYAB;HCN1
hemopoiesis (GO:0030097)	4/77	0.630101	1	0	0	0.930135	0.429607	KIRREL3;FLT3;ZBTB16;AHSP
[truncated: 888 more rows]

## Sheet: HM Supertype GO Mol Function
Term	Overlap	P_value	AdjustedP_value	OldP_value	OldAdjustedP_value	OddsRatio	CombinedScore	Genes
[truncated: 2,012 more rows]
